# Supplementary material for: Non-natural Aldol Reactions Enable the Design and Construction of Novel One-Carbon Assimilation Pathways in vitro
Source: Front Microbiol. 2021 Jun 2;12:677596. doi: 10.3389/fmicb.2021.677596 (PMC8208507; doi:10.3389/fmicb.2021.677596)
Supplement: Supplementary file 1 [file Data_Sheet_1.XLSX]

## Sheet: Table A
Table A. The list of reactions used for pathways design.
Name	Reaction	Lower_bound	Upper_bound	Object	EC Number	KEGG	Description
rat131858	2.0 FORMALDEHYDE_c -> GLYCOLALDEHYDE_c	-1000	1000	0	4.1.2.-	--	Experimentally verified ATLAS aldolase reactions
rat131855	GLYCOLALDEHYDE_c + FORMALDEHYDE_c -> DIHYDROXYACETONE_c	-1000	1000	0	4.1.2.-	--	Experimentally verified ATLAS aldolase reactions
rat131856	GAP_c + GLYCOLALDEHYDE_c -> RIBULOSE__45__5P_c	-1000	1000	0	4.1.2.-	--	Experimentally verified ATLAS aldolase reactions
rat131949	ARABINOSE__45__5P_c -> GAP_c + GLYCOLALDEHYDE_c	-1000	1000	0	4.1.2.-	--	Experimentally verified ATLAS aldolase reactions
rat132073	GAP_c + GLYCOLALDEHYDE_c -> RIBOSE__45__5P_c	-1000	1000	0	4.1.2.-	--	Experimentally verified ATLAS aldolase reactions
addREA001	FORMALDEHYDE_c + GLYCOLALDEHYDE_c -> L__45__GLYCERALDEHYDE_c	-1000	1000	0	4.1.2.-	--	Artificially constructed unnatural aldolase reactions
addREA002	FORMALDEHYDE_c + GLYCOLALDEHYDE_c -> GLYCERALD_c	-1000	1000	0	4.1.2.-	--	Artificially constructed unnatural aldolase reactions
addREA003	FORMALDEHYDE_c + ACETOL_c -> CPD-6485	-1000	1000	0	4.1.2.-	--	Artificially constructed unnatural aldolase reactions
addREA004	FORMALDEHYDE_c + DIHYDROXYACETONE_c -> D__45__ERYTHRULOSE_c	-1000	1000	0	4.1.2.-	--	Artificially constructed unnatural aldolase reactions
addREA005	FORMALDEHYDE_c + L__45__XYLULOSE_c -> CPD-13036	-1000	1000	0	4.1.2.-	--	Artificially constructed unnatural aldolase reactions
addREA006	2.0 GLYCOLALDEHYDE_c -> THREOSE_e	-1000	1000	0	4.1.2.-	--	Artificially constructed unnatural aldolase reactions
addREA007	2.0 GLYCOLALDEHYDE_c -> ERYTHROSE_e	-1000	1000	0	4.1.2.-	--	Artificially constructed unnatural aldolase reactions
addREA008	ACETOL_c + GLYCOLALDEHYDE_c -> CPD__45__1093_c	-1000	1000	0	4.1.2.-	--	Artificially constructed unnatural aldolase reactions
addREA009	GLYCOLALDEHYDE_c + DIHYDROXYACETONE_c-> D__45__XYLULOSE_c	-1000	1000	0	4.1.2.-	--	Artificially constructed unnatural aldolase reactions
addREA010	GLYCOLALDEHYDE_c + DIHYDROXYACETONE_c -> L__45__XYLULOSE_c	-1000	1000	0	4.1.2.-	--	Artificially constructed unnatural aldolase reactions
addREA011	GLYCOLALDEHYDE_c + DIHYDROXYACETONE_c -> L__45__RIBULOSE_c	-1000	1000	0	4.1.2.-	--	Artificially constructed unnatural aldolase reactions
addREA012	GLYCOLALDEHYDE_c + DIHYDROXYACETONE_c -> D__45__RIBULOSE_c	-1000	1000	0	4.1.2.-	--	Artificially constructed unnatural aldolase reactions
addREA013	GLYCOLALDEHYDE_c + DIHYDROXY__45__ACETONE__45__PHOSPHATE_c -> D__45__RIBULOSE__45__1__45__P_c	-1000	1000	0	4.1.2.-	--	Artificially constructed unnatural aldolase reactions
addREA014	GLYCOLALDEHYDE_c + DIHYDROXY__45__ACETONE__45__PHOSPHATE_c -> CPD0-1115	-1000	1000	0	4.1.2.-	--	Artificially constructed unnatural aldolase reactions
addREA015	GLYCOLALDEHYDE_c + D__45__ERYTHRULOSE_c -> CPD__45__13036_c	-1000	1000	0	4.1.2.-	--	Artificially constructed unnatural aldolase reactions
addREA016	GLYCOLALDEHYDE_c + CPD__45__358_c -> CPD0__45__2167_c	-1000	1000	0	4.1.2.-	--	Artificially constructed unnatural aldolase reactions
addREA017	GLYCOLALDEHYDE_c + GLYCERALD_c -> LYXOSE_c	-1000	1000	0	4.1.2.-	--	Artificially constructed unnatural aldolase reactions
addREA018	GLYCOLALDEHYDE_c + GLYCERALD_c -> D__45__ARABINOSE_c	-1000	1000	0	4.1.2.-	--	Artificially constructed unnatural aldolase reactions
addREA019	GLYCOLALDEHYDE_c + GLYCERALD_c -> D__45__Xylose_c	-1000	1000	0	4.1.2.-	--	Artificially constructed unnatural aldolase reactions
addREA020	GLYCOLALDEHYDE_c + GLYCERALD_c -> CPD__45__10330_c	-1000	1000	0	4.1.2.-	--	Artificially constructed unnatural aldolase reactions
addREA021	GLYCOLALDEHYDE_c + L__45__GLYCERALDEHYDE_c -> CPD__45__6001_c	-1000	1000	0	4.1.2.-	--	Artificially constructed unnatural aldolase reactions
addREA022	GLYCOLALDEHYDE_c + L__45__GLYCERALDEHYDE_c -> L_xylose	-1000	1000	0	4.1.2.-	--	Artificially constructed unnatural aldolase reactions
addREA023	GLYCOLALDEHYDE_c + L__45__GLYCERALDEHYDE_c -> L__45__ARABINOSE_c	-1000	1000	0	4.1.2.-	--	Artificially constructed unnatural aldolase reactions
addREA024	GLYCOLALDEHYDE_c + L__45__GLYCERALDEHYDE_c -> CPD__45__15867_c	-1000	1000	0	4.1.2.-	--	Artificially constructed unnatural aldolase reactions
addREA025	GLYCOLALDEHYDE_c + ERYTHROSE__45__4P_c-> D__45__glucopyranose__45__6__45__phosphate_c	-1000	1000	0	4.1.2.-	--	Artificially constructed unnatural aldolase reactions
addREA026	GLYCOLALDEHYDE_c + ERYTHROSE__45__4P_c-> D__45__ALLOSE__45__6__45__PHOSPHATE_c	-1000	1000	0	4.1.2.-	--	Artificially constructed unnatural aldolase reactions
addREA027	GLYCOLALDEHYDE_c + ERYTHROSE__45__4P_c-> MANNOSE__45__6P_c	-1000	1000	0	4.1.2.-	--	Artificially constructed unnatural aldolase reactions
addREA028	GLYCOLALDEHYDE_c + GAP_c-> CPD-17006	-1000	1000	0	4.1.3.-	--	Artificially constructed unnatural aldolase reactions
R10-RXN	RIBULOSE__45__5P_c + FORMALDEHYDE_c -> CPD__45__26_c	0	1000	0	4.1.2.43	R05338	Reactions known to consume formaldehyde
FORMALDEHYDE-TRANSKETOLASE-RXN	FORMALDEHYDE_c + XYLULOSE__45__5__45__PHOSPHATE_c -> DIHYDROXYACETONE_c + GAP_c	0	1000	0	2.2.1.3	R01440	Reactions known to consume formaldehyde
RXN-10065	PYRUVATE_c + FORMALDEHYDE_c + PROTON_c -> ACETOL_c + CARBON__45__DIOXIDE_c	0	1000	0	--	--	Reactions known to consume formaldehyde
RXN-17614	CPD__45__19012_c + FORMALDEHYDE_c -> CPD__45__19043_c	0	1000	0	--	--	Reactions known to consume formaldehyde
DICHLOROMETHANE-DEHALOGENASE-RXN	FORMALDEHYDE_c + 2.0 CL__45___c + 2.0 PROTON_c -> CPD__45__681_c + WATER_c	0	1000	0	4.5.1.3	R00603	Reactions known to consume formaldehyde
RXN-6581	FORMALDEHYDE_c + CPD1G__45__2_c -> S__45__HYDROXYMETHYLMYCOTHIOL_c	0	1000	0	--	--	Reactions known to consume formaldehyde
RXN-2881-FORMALDEHYDE/CPD-12994//CPD-12998/WATER.40.	FORMALDEHYDE_c + CPD__45__12994_c -> CPD__45__12998_c + WATER_c	0	1000	0	--	R09093	Reactions known to consume formaldehyde
RXN-2881-FORMALDEHYDE/CPD-12995//CPD-12997/WATER.40.	FORMALDEHYDE_c + CPD__45__12995_c -> CPD__45__12997_c + WATER_c	0	1000	0	--	R09093	Reactions known to consume formaldehyde
RXN-2881-FORMALDEHYDE/CPD-1301//CPD-12996/WATER.39.	FORMALDEHYDE_c + CPD__45__1301_c -> CPD__45__12996_c + WATER_c	0	1000	0	--	R09093	Reactions known to consume formaldehyde
RXN-2881-FORMALDEHYDE/THF//METHYLENE-THF/WATER.38.	FORMALDEHYDE_c + THF_c -> METHYLENE__45__THF_c + WATER_c	0	1000	0	--	R09093	Reactions known to consume formaldehyde
RXN-2882	FORMALDEHYDE_c + THMPT_c -> METHYLENETETRAHYDROMETHANOPTERIN_c + WATER_c	0	1000	0	4.2.1.147	R08058	Reactions known to consume formaldehyde
KETOPANTOALDOLASE-RXN	FORMALDEHYDE_c + _2__45__KETO__45__ISOVALERATE_c -> _2__45__DEHYDROPANTOATE_c	0	1000	0	4.1.2.12	R01216	Reactions known to consume formaldehyde
objACET_c	ACET_c ->	0	1000	1	--	--	objective reaction
R_EX_001	FORMALDEHYDE_c ->	-10	0	0	--	--	Formaldehyde absorption
R_EX_002	NITRATE_c ->	-1000	1000	0	--	--	Exchange reaction
R_EX_003	OH_c ->	-1000	1000	0	--	--	Exchange reaction
R_EX_004	WATER_c ->	-1000	1000	0	--	--	Exchange reaction
R_EX_005	PROTON_m ->	-1000	1000	0	--	--	Exchange reaction
R_EX_006	PROTON_CCO__45__OUT ->	-1000	1000	0	--	--	Exchange reaction
R_EX_007	PROTON_CCO__45__IN ->	-1000	1000	0	--	--	Exchange reaction
R_EX_008	PROTON_c ->	-1000	1000	0	--	--	Exchange reaction
R_EX_009	SULFATE_e ->	-1000	1000	0	--	--	Exchange reaction
R_EX_010	CARBON__45__DIOXIDE_c ->	0	1000	1000	--	--	Exchange reaction
R_EX_011	Pi_c ->	-1000	1000	0	--	--	Exchange reaction
FORMALDEHYDE-DEHYDROGENASE-RXN	FORMALDEHYDE_c + NAD_c + WATER_c -> FORMATE_c + NADH_c + 2.0 PROTON_c	0	1000	0	1.2.1.46	R00604	MetaCyc reaction for C1 conversion
RXN-2861	METOH_c + 2.0 Cytochromes__45__CL__45__Ox_c -> FORMALDEHYDE_c + 2.0 Cytochromes__45__CL__45__Red_c + 2.0 PROTON_c	0	1000	0	1.1.2.7	--	MetaCyc reactionfor C1 conversion
RXN-11451	METOH_c + Acceptor_c -> FORMALDEHYDE_c + Donor__45__H2_c	0	1000	0	1.1.99.37	--	MetaCyc reaction for C1 conversion
METHANOL-OXIDASE-RXN	OXYGEN__45__MOLECULE_c + METOH_c -> HYDROGEN__45__PEROXIDE_c + FORMALDEHYDE_c	0	1000	0	1.1.3.13	R00608	MetaCyc reaction for C1 conversion
METHANOL-DEHYDROGENASE-RXN	METOH_c + NAD_c -> PROTON_c + FORMALDEHYDE_c + NADH_c	0	1000	0	1.1.1.244	R00605	MetaCyc reaction for C1 Cnversion
RXN-14189	METOH_c + HYDROGEN__45__PEROXIDE_c -> FORMALDEHYDE_c + 2.0 WATER_c	0	1000	0	1.11.1.6	R00602	MetaCyc reactionfor C1 conversion
FRUCTOSE-6-PHOSPHATE-PHOSPHOKETOLASE-RXN	Pi_c + FRUCTOSE__45__6P_c -> WATER_c + ERYTHROSE__45__4P_c + ACETYL__45__P_c	0	1000	0	4.1.2.22	R00761	MetaCyc reaction
PHOSPHOKETOLASE-RXN	Pi_c + XYLULOSE__45__5__45__PHOSPHATE_c -> WATER_c + GAP_c + ACETYL__45__P_c	0	1000	0	4.1.2.9	R01621	MetaCyc reaction
GARTRANSFORMYL2-RXN	_5__45__PHOSPHO__45__RIBOSYL__45__GLYCINEAMIDE_c + FORMATE_c + ATP_c -> PROTON_c + _5__45__P__45__RIBOSYL__45__N__45__FORMYLGLYCINEAMIDE_c + ADP_c + Pi_c	0	1000	0	2.1.2.-	R06974	Reactions known to consume formate
RXN-10066	AICAR_c + FORMATE_c + ATP_c -> PHOSPHORIBOSYL__45__FORMAMIDO__45__CARBOXAMIDE_c + ADP_c + Pi_c	0	1000	0	6.3.4.23	R06975	Reactions known to consume formate
RXN0-1382	FORMATE_c + OXALYL__45__COA_c -> FORMYL__45__COA_c + OXALATE_c	0	1000	0	2.8.3.16	R07290	Reactions known to consume formate
RXN-17561	CPD__45__612_c + FORMATE_c + PROTON_c -> CPD__45__18974_c + WATER_c	0	1000	0	3.7.1.M3	--	Reactions known to consume formate
PYRUVFORMLY-RXN	FORMATE_c + ACETYL__45__COA_c -> PYRUVATE_c + CO__45__A_c	0	1000	0	2.3.1.54	R00212	Reactions known to consume formate
FORMATETHFLIG-RXN-THF/ATP/FORMATE//10-FORMYL-THF/ADP/Pi.38.	THF_c + ATP_c + FORMATE_c -> _10__45__FORMYL__45__THF_c + ADP_c + Pi_c	0	1000	0	6.3.4.3	R00943	Reactions known to consume formate
LACTATE-ALDOLASE-RXN	ACETALD_c + FORMATE_c -> L__45__LACTATE_c	0	1000	0	4.1.2.36	R00753	Reactions known to consume formate
FORMATE--DIHYDROFOLATE-LIGASE-RXN-DIHYDROFOLATE/FORMATE/ATP//CPD-14932/ADP/Pi.44.	DIHYDROFOLATE_c + FORMATE_c + ATP_c -> CPD__45__14932_c + ADP_c + Pi_c	0	1000	0	6.3.4.17	R02238	Reactions known to consume formate
FORMATETHFLIG-RXN-CPD-1301/ATP/FORMATE//CPD-17116/ADP/Pi.39.	CPD__45__1301_c + ATP_c + FORMATE_c -> CPD__45__17116_c + ADP_c + Pi_c	0	1000	0	6.3.4.3	R00943	Reactions known to consume formate
FORMATE-DEHYDROGENASE-NADP+-RXN	FORMATE_c + NADP_c -> CARBON__45__DIOXIDE_c + NADPH_c	0	1000	0	1.2.1.43	R00134	Reactions known to consume formate
RXN0-3281	FORMATE_c + Acceptor_c + PROTON_c -> CARBON__45__DIOXIDE_c + Donor__45__H2_c	0	1000	0	1.1.99.33	--	Reactions known to consume formate
RXN-12274	FORMATE_c + Oxidized__45__hydrogenase__45__3_c -> CARBON__45__DIOXIDE_c + Reduced__45__hydrogenase__45__3_c	0	1000	0	--	--	Reactions known to consume formate
1.2.1.2-RXN	FORMATE_c + NAD_c -> CARBON__45__DIOXIDE_c + NADH_c	0	1000	0	1.2.1.2	R00519	Reactions known to consume formate
FHLMULTI-RXN	PROTON_c + FORMATE_c -> CARBON__45__DIOXIDE_c + HYDROGEN__45__MOLECULE_c	0	1000	0	--	--	Reactions known to consume formate
RXN-8095	METOH_c + MTAC_c + PROTON_c -> METHYL__45__MTAC_c + WATER_c	0	1000	0	2.1.1.90	--	Reactions known to consume methanol
METHTRANSBARK-RXN	METOH_c + CPD__45__8_c -> CPD__45__9_c + WATER_c	0	1000	0	--	--	Reactions known to consume methanol
MTAMBARKMULTI-RXN	METOH_c + CoM_c -> Me__45__CoM_c + WATER_c	0	1000	0	--	R09098	Reactions known to consume methanol
RHAMNULPALDOL-RXN	RHAMNULOSE__45__1P_c -> LACTALD_c + DIHYDROXY__45__ACETONE__45__PHOSPHATE_c	-1000	1000	0	4.1.2.19	R02263	MetaCyc reaction
RXN0-313	FRUCTOSE__45__6P_c -> DIHYDROXYACETONE_c + GAP_c	-1000	1000	0	4.1.2.-	--	MetaCyc reaction
RXN-8631	FRU1P_c -> DIHYDROXY__45__ACETONE__45__PHOSPHATE_c + GLYCERALD_c	-1000	1000	0	4.1.2.13	R02568	MetaCyc reaction
F16ALDOLASE-RXN	FRUCTOSE__45__16__45__DIPHOSPHATE_c -> DIHYDROXY__45__ACETONE__45__PHOSPHATE_c + GAP_c	-1000	1000	0	4.1.2.13	R01068	MetaCyc reaction
RXN-8957	CPD__45__9406_c + NADP_c -> CROTONYL__45__COA_c + CARBON__45__DIOXIDE_c + NADPH_c	-1000	1000	0	1.3.1.85	--	MetaCyc reaction
ACETYL-COA-CARBOXYLTRANSFER-RXN	ATP_c + ACETYL__45__COA_c + HCO3_c -> PROTON_c + MALONYL__45__COA_c + Pi_c + ADP_c	0	1000	0	6.4.1.2	R00742	MetaCyc reaction
RIBULOSE-BISPHOSPHATE-CARBOXYLASE-RXN	D__45__RIBULOSE__45__15__45__P2_c + CARBON__45__DIOXIDE_c + WATER_c -> 2.0 G3P_c + 2.0 PROTON_c	0	1000	0	4.1.1.39	R00024	MetaCyc reaction
PROPIONYL-COA-CARBOXY-RXN	ATP_c + PROPIONYL__45__COA_c + HCO3_c -> PROTON_c + D__45__METHYL__45__MALONYL__45__COA_c + Pi_c + ADP_c	0	1000	0	6.4.1.3	R01859	MetaCyc reaction
4.1.1.32-RXN	OXALACETIC_ACID_c + GTP_c -> CARBON__45__DIOXIDE_c + PHOSPHO__45__ENOL__45__PYRUVATE_c + GDP_c	0	1000	0	4.1.1.32	R00431	MetaCyc reaction
RXN-8457	ATP_c + _2__45__KETOGLUTARATE_c + CARBON__45__DIOXIDE_c + WATER_c -> OXALO__45__SUCCINATE_c + ADP_c + Pi_c + 2.0 PROTON_c	0	1000	0	6.4.1.7	R08201	MetaCyc reaction
PYRUVATE-CARBOXYLASE-RXN	PYRUVATE_c + HCO3_c + ATP_c -> PROTON_c + OXALACETIC_ACID_c + ADP_c + Pi_c	-1000	1000	0	6.4.1.1	R00344	MetaCyc reaction
METHYLCROTONYL-COA-CARBOXYLASE-RXN	_3__45__METHYL__45__CROTONYL__45__COA_c + HCO3_c + ATP_c -> TRANS__45__3__45__METHYL__45__GLUTACONYL__45__COA_c + ADP_c + Pi_c + PROTON_c	0	1000	0	6.4.1.4	R04138	MetaCyc reaction
PYRUVATE-DEHYDROGENASE-NADP+-RXN	PYRUVATE_c + CO__45__A_c + NADP_c -> ACETYL__45__COA_c + CARBON__45__DIOXIDE_c + NADPH_c	0	1000	0	1.2.1.51	R00210	MetaCyc reaction
RXN-7969	THREO__45__DS__45__ISO__45__CITRATE_c + NAD_c -> _2__45__KETOGLUTARATE_c + CARBON__45__DIOXIDE_c + NADH_c	0	1000	0	1.1.1.286	--	MetaCyc reaction
OXOGLUTARATE-DEHYDROGENASE-NADP+-RXN	_2__45__KETOGLUTARATE_c + CO__45__A_c + NADP_c -> SUC__45__COA_c + CARBON__45__DIOXIDE_c + NADPH_c	0	1000	0	1.2.1.52	R00265	MetaCyc reaction
RXN-13029	CPD__45__9406_c + PROTON_c -> BUTYRYL__45__COA_c + CARBON__45__DIOXIDE_c	0	1000	0	4.1.1.94	--	MetaCyc reaction
GLUTACONYL-COA-DECARBOXYLASE-RXN	PROTON_c + GLUTACONYL__45__COA_c -> CARBON__45__DIOXIDE_c + CROTONYL__45__COA_c	0	1000	0	4.1.1.70	R03028	MetaCyc reaction
6.4.1.6-RXN	ACETONE_c + CARBON__45__DIOXIDE_c + ATP_c + 2.0 WATER_c -> _3__45__KETOBUTYRATE_c + AMP_c + 2.0 Pi_c + 3.0 PROTON_c	0	1000	0	6.4.1.6	R05735	MetaCyc reaction
ISOCITDEH-RXN	THREO__45__DS__45__ISO__45__CITRATE_c + NADP_c -> _2__45__KETOGLUTARATE_c + CARBON__45__DIOXIDE_c + NADPH_c	0	1000	0	1.1.1.42	R00267	MetaCyc reaction
1.1.1.170-RXN-CPD-5846/NADP//4-ALPHA-METHYL-5-ALPHA-CHOLEST-7-EN-3-ON/CARBON-DIOXIDE/NADPH.77.	CPD__45__5846_c + NADP_c -> _4__45__ALPHA__45__METHYL__45__5__45__ALPHA__45__CHOLEST__45__7__45__EN__45__3__45__ON_c + CARBON__45__DIOXIDE_c + NADPH_c	-1000	1000	0	1.1.1.170	R07149	MetaCyc reaction
RXN-13958	2.0 P__45__COUMAROYL__45__COA_c + MALONYL__45__COA_c + WATER_c + PROTON_c -> 3.0 CO__45__A_c + CPD__45__12188_c + 2.0 CARBON__45__DIOXIDE_c	-1000	1000	0	2.3.1.211	--	MetaCyc reaction
DIMETHYLMALATE-DEHYDROGENASE-RXN	NAD_c + CPD__45__1088_c -> NADH_c + CARBON__45__DIOXIDE_c + _2__45__KETO__45__ISOVALERATE_c	-1000	1000	0	1.1.1.84	R01211	MetaCyc reaction
3.5.3.21-RXN	2.0 PROTON_c + METHYLENEDIUREA_c + 2.0 WATER_c -> N__45__HYDROXYMETHYLUREA_c + 2.0 AMMONIUM_c + CARBON__45__DIOXIDE_c	-1000	1000	0	3.5.3.21	R05169	MetaCyc reaction
METHYLMALONYL-COA-DECARBOXYLASE-RXN	D__45__METHYL__45__MALONYL__45__COA_c + PROTON_c -> CARBON__45__DIOXIDE_c + PROPIONYL__45__COA_c	0	1000	0	4.1.1.41	R00923	MetaCyc reaction
RXN-13926-CPD-8619/NADP//CPD-8620/CARBON-DIOXIDE/NADPH.45.	CPD__45__8619_c + NADP_c -> CPD__45__8620_c + CARBON__45__DIOXIDE_c + NADPH_c	-1000	1000	0	1.1.1.170	--	MetaCyc reaction
RXN-13926-CPD-8619/NAD//CPD-8620/CARBON-DIOXIDE/NADH.43.	CPD__45__8619_c + NAD_c -> CPD__45__8620_c + CARBON__45__DIOXIDE_c + NADH_c	-1000	1000	0	1.1.1.170	--	MetaCyc reaction
RXN-13926-CPD-4702/NADP//CPD-4581/CARBON-DIOXIDE/NADPH.45.	CPD__45__4702_c + NADP_c -> CPD__45__4581_c + CARBON__45__DIOXIDE_c + NADPH_c	-1000	1000	0	1.1.1.170	--	MetaCyc reaction
RXN-13926-CPD-4702/NAD//CPD-4581/CARBON-DIOXIDE/NADH.43.	CPD__45__4702_c + NAD_c -> CPD__45__4581_c + CARBON__45__DIOXIDE_c + NADH_c	-1000	1000	0	1.1.1.170	--	MetaCyc reaction
RXN-13926-CPD-4577/NADP//CPD-4578/CARBON-DIOXIDE/NADPH.45.	CPD__45__4577_c + NADP_c -> CPD__45__4578_c + CARBON__45__DIOXIDE_c + NADPH_c	-1000	1000	0	1.1.1.170	--	MetaCyc reaction
RXN-13926-CPD-4577/NAD//CPD-4578/CARBON-DIOXIDE/NADH.43.	CPD__45__4577_c + NAD_c -> CPD__45__4578_c + CARBON__45__DIOXIDE_c + NADH_c	-1000	1000	0	1.1.1.170	--	MetaCyc reaction
RXN-12481	CARBON__45__DIOXIDE_c + PHOSPHO__45__ENOL__45__PYRUVATE_c + IDP_c -> OXALACETIC_ACID_c + ITP_c	0	0	0	4.1.1.32	R00726	MetaCyc reaction
RXN-7852	HEXANOYL__45__COA_c + 3.0 MALONYL__45__COA_c + 3.0 PROTON_c -> CPD__45__14615_c + 3.0 CO__45__A_c + 3.0 CARBON__45__DIOXIDE_c	-1000	1000	0	2.3.1.206	--	MetaCyc reaction
GCVMULTI-RXN-GLY/THF/NAD//METHYLENE-THF/AMMONIUM/CARBON-DIOXIDE/NADH.56.	GLY_c + THF_c + NAD_c -> METHYLENE__45__THF_c + AMMONIUM_c + CARBON__45__DIOXIDE_c + NADH_c	0	1000	0	--	R01221	MetaCyc reaction
GCVP-RXN	GLY_c + PROTEIN__45__LIPOYLLYSINE_c + PROTON_c -> AMINOMETHYLDIHYDROLIPOYL__45__GCVH_c + CARBON__45__DIOXIDE_c	0	1000	0	1.4.4.2	R03425	MetaCyc reaction
2-OXOGLUTARATE-SYNTHASE-RXN	_2__45__KETOGLUTARATE_c + CO__45__A_c + 2.0 Oxidized__45__ferredoxins_c -> SUC__45__COA_c + CARBON__45__DIOXIDE_c + 2.0 Reduced__45__ferredoxins_c + PROTON_c	0	1000	0	1.2.7.3	R01197	MetaCyc reaction
PREPHENATE-DEHYDROGENASE-NADP+-RXN	PREPHENATE_c + NADP_c -> P__45__HYDROXY__45__PHENYLPYRUVATE_c + CARBON__45__DIOXIDE_c + NADPH_c	-1000	1000	0	1.3.1.13	R01730	MetaCyc reaction
RXN-15677	10.0 MALONYL__45__COA_c + 9.0 PROTON_c -> CPD__45__15936_c + 10.0 CO__45__A_c + 10.0 CARBON__45__DIOXIDE_c + 2.0 WATER_c	-1000	1000	0	2.3.1.235	--	MetaCyc reaction
RXN-16013	MALONATE__45__S__45__ALD_c + PROTON_c -> ACETALD_c + CARBON__45__DIOXIDE_c	0	1000	0	--	--	MetaCyc reaction
FORMYLTETRAHYDROFOLATE-DEHYDROGENASE-RXN-CPD-17116/NADP/WATER//CPD-1301/CARBON-DIOXIDE/NADPH/PROTON.59.	CPD__45__17116_c + NADP_c + WATER_c -> CPD__45__1301_c + CARBON__45__DIOXIDE_c + NADPH_c + PROTON_c	0	1000	0	1.5.1.6	R00941	MetaCyc reaction
RXN-9646	PROTON_c + LAUROYLCOA__45__CPD_c + MALONYL__45__COA_c -> CPD__45__10284_c + CARBON__45__DIOXIDE_c + CO__45__A_c	-1000	1000	0	2.3.1.-	--	MetaCyc reaction
RXN-14638	CPD__45__844_c + 2.0 WATER_c -> CARBON__45__DIOXIDE_c + 2.0 HS_c	-1000	1000	0	4.4.1.27	--	MetaCyc reaction
TARTRATE-DECARBOXYLASE-RXN	PROTON_c + TARTRATE_c -> GLYCERATE_c + CARBON__45__DIOXIDE_c	0	1000	0	4.1.1.73	R01751	MetaCyc reaction
ARGDECARBOX-RXN[CCO-CYTOSOL]-ARG/PROTON//CARBON-DIOXIDE/AGMATHINE.50.	ARG_c + PROTON_c -> CARBON__45__DIOXIDE_c + AGMATHINE_c	-1000	1000	0	4.1.1.19	R00566	MetaCyc reaction
RXN-9647	PROTON_c + TETRADECANOYL__45__COA_c + MALONYL__45__COA_c -> _3__45__OXOPALMITOYL__45__COA_c + CARBON__45__DIOXIDE_c + CO__45__A_c	0	1000	0	2.3.1.-	--	MetaCyc reaction
RXN-11497	ACETYL__45__COA_c + MALONYL__45__COA_c + PROTON_c -> ACETOACETYL__45__COA_c + CO__45__A_c + CARBON__45__DIOXIDE_c	0	1000	0	2.3.1.194	--	MetaCyc reaction
HYDROXYPYRUVATE-DECARBOXYLASE-RXN	PROTON_c + OH__45__PYR_c -> CARBON__45__DIOXIDE_c + GLYCOLALDEHYDE_c	0	1000	0	4.1.1.40	R01393	MetaCyc reaction
4.1.1.38-RXN	OXALACETIC_ACID_c + PPI_c -> Pi_c + CARBON__45__DIOXIDE_c + PHOSPHO__45__ENOL__45__PYRUVATE_c	0	1000	0	4.1.1.38	R00346	MetaCyc reaction
4-HYDROXYBENZOATE-DECARBOXYLASE-RXN	PROTON_c + _4__45__hydroxybenzoate_c -> CARBON__45__DIOXIDE_c + PHENOL_c	-1000	1000	0	4.1.1.61	R01238	MetaCyc reaction
2KETO-3METHYLVALERATE-RXN	_2__45__KETO__45__3__45__METHYL__45__VALERATE_c + NAD_c + CO__45__A_c -> _2__45__METHYL__45__BUTYRYL__45__COA_c + NADH_c + CARBON__45__DIOXIDE_c	-1000	1000	0	1.2.1.-	R03171	MetaCyc reaction
RXN-802	COUMARATE_c + PROTON_c -> CPD__45__1075_c + CARBON__45__DIOXIDE_c	-1000	1000	0	4.1.1.102	R02952	MetaCyc reaction
1.2.4.4-RXN	_2__45__KETO__45__ISOVALERATE_c + BCAA__45__dehydrogenase__45__lipoyl_c + PROTON_c -> BCAA__45__dehydrogenase__45__2MP__45__DH__45__lipoyl_c + CARBON__45__DIOXIDE_c	-1000	1000	0	1.2.4.4	R01701	MetaCyc reaction
1.3.1.53-RXN	CPD__45__1943_c + NAD_c -> _3__45__4__45__DIHYDROXYBENZOATE_c + CARBON__45__DIOXIDE_c + NADH_c	-1000	1000	0	1.3.1.53	R01633	MetaCyc reaction
PYRUFLAVREDUCT-RXN	PYRUVATE_c + CO__45__A_c + 2.0 Oxidized__45__ferredoxins_c -> ACETYL__45__COA_c + CARBON__45__DIOXIDE_c + 2.0 Reduced__45__ferredoxins_c + PROTON_c	0	1000	0	1.2.7.1	R01196	MetaCyc reaction
PHENGLYOXRED-RXN	PHENYLGLYOXYLATE_c + CO__45__A_c + Acceptor_c + PROTON_c -> BENZOYLCOA_c + CARBON__45__DIOXIDE_c + Donor__45__H2_c	-1000	1000	0	1.2.-.-	--	MetaCyc reaction
CYSTAUR-RXN	PROTON_c + L__45__CYSTEATE_c -> TAURINE_c + CARBON__45__DIOXIDE_c	-1000	1000	0	4.1.1.29	R01682	MetaCyc reaction
2-OXOBUTYRATE-SYNTHASE-RXN	_2__45__OXOBUTANOATE_c + 2.0 Oxidized__45__ferredoxins_c + CO__45__A_c -> PROPIONYL__45__COA_c + 2.0 Reduced__45__ferredoxins_c + CARBON__45__DIOXIDE_c + PROTON_c	0	1000	0	1.2.7.-	R01199	MetaCyc reaction
METHYLVALERATE-RXN	_2__45__KETO__45__3__45__METHYL__45__VALERATE_c + BCAA__45__dehydrogenase__45__lipoyl_c + PROTON_c -> BCAA__45__dehydrogenase__45__2MB__45__DH__45__lipoyl_c + CARBON__45__DIOXIDE_c	-1000	1000	0	1.2.4.4	--	MetaCyc reaction
GENTISATE-DECARBOXYLASE-RXN	PROTON_c + CPD__45__633_c -> CARBON__45__DIOXIDE_c + HYDROQUINONE_c	-1000	1000	0	4.1.1.62	R02489	MetaCyc reaction
2.7.8.23-RXN	_1__45__CARBOXYVINYL__45__CARBOXYPHOSPHONATE_c + PROTON_c -> CARBON__45__DIOXIDE_c + _3__45__HYDROHYDROXYPHOSPHORYLPYRUVATE_c	-1000	1000	0	2.7.8.23	R05165	MetaCyc reaction
RXN-14466	CPD__45__15324_c + NAD_c -> CPD__45__15326_c + CARBON__45__DIOXIDE_c + NADH_c	-1000	1000	0	1.1.1.-	--	MetaCyc reaction
AIRCARBOXY-RXN	_5__45__PHOSPHORIBOSYL__45__5__45__AMINOIMIDAZOLE_c + CARBON__45__DIOXIDE_c -> 2.0 PROTON_c + PHOSPHORIBOSYL__45__CARBOXY__45__AMINOIMIDAZOLE_c	0	1000	0	4.1.1.21	R04209	MetaCyc reaction
RXN-8642	OXALO__45__SUCCINATE_c + PROTON_c -> _2__45__KETOGLUTARATE_c + CARBON__45__DIOXIDE_c	0	1000	0	--	R00268	MetaCyc reaction
VALINE-DECARBOXYLASE-RXN	PROTON_c + VAL_c -> CARBON__45__DIOXIDE_c + CPD__45__630_c	-1000	1000	0	4.1.1.14	R01437	MetaCyc reaction
GALLATE-DECARBOXYLASE-RXN	PROTON_c + CPD__45__183_c -> CARBON__45__DIOXIDE_c + PYROGALLOL_c	-1000	1000	0	4.1.1.59	R03247	MetaCyc reaction
PHENYLPYRUVATE-DECARBOXYLASE-RXN	PROTON_c + PHENYL__45__PYRUVATE_c -> CARBON__45__DIOXIDE_c + PHENYLACETALDEHYDE_c	-1000	1000	0	4.1.1.43	R01377	MetaCyc reaction
RXN-9833	CPD__45__10598_c + CARBON__45__DIOXIDE_c + ATP_c + 2.0 WATER_c -> 3.0 PROTON_c + CPD__45__10599_c + AMP_c + 2.0 Pi_c	0	1000	0	--	--	MetaCyc reaction
RXN-10689	2.0 PROTON_c + HEXANOYL__45__COA_c + 3.0 MALONYL__45__COA_c -> CPD__45__11506_c + 4.0 CO__45__A_c + 3.0 CARBON__45__DIOXIDE_c	-1000	1000	0	2.3.1.-	--	MetaCyc reaction
RXN-16008	SER_c + NAD_c -> CPD__45__1772_c + NADH_c + CARBON__45__DIOXIDE_c	-1000	1000	0	1.1.1.387	--	MetaCyc reaction
RXN-1744	PROTON_c + 6.0 GLYCOLLATE_c -> ACET_c + 2.0 SUC_c + 2.0 CARBON__45__DIOXIDE_c + 4.0 WATER_c	0	1000	0	--	--	MetaCyc reaction
O-PYROCATECHUATE-DECARBOXYLASE-RXN	PROTON_c + _2__45__3__45__DIHYDROXYBENZOATE_c -> CARBON__45__DIOXIDE_c + CATECHOL_c	-1000	1000	0	4.1.1.46	R00821	MetaCyc reaction
RXN-10688	HEXANOYL__45__COA_c + 2.0 MALONYL__45__COA_c + WATER_c -> CPD__45__11507_c + 3.0 CO__45__A_c + 2.0 CARBON__45__DIOXIDE_c + OH_c	-1000	1000	0	2.3.1.-	--	MetaCyc reaction
RXN-7927	PROTON_c + ANTHRANILATE_c -> ANILINE_c + CARBON__45__DIOXIDE_c	-1000	1000	0	4.1.1.24	R00990	MetaCyc reaction
UREASE-RXN	2.0 PROTON_c + UREA_c + WATER_c -> 2.0 AMMONIUM_c + CARBON__45__DIOXIDE_c	0	1000	0	3.5.1.5	R00131	MetaCyc reaction
UDP-GALACTURONATE-DECARBOXYLASE-RXN	PROTON_c + UDP__45__D__45__GALACTURONATE_c -> CPD__45__12513_c + CARBON__45__DIOXIDE_c	0	1000	0	4.1.1.67	R02636	MetaCyc reaction
1.4.99.5-RXN	GLY_c + 2.0 Acceptor_c -> HCN_c + CARBON__45__DIOXIDE_c + 2.0 Donor__45__H2_c	0	1000	0	1.4.99.5	R05704	MetaCyc reaction
UREA-CARBOXYLASE-RXN	ATP_c + UREA_c + CARBON__45__DIOXIDE_c + WATER_c -> 2.0 PROTON_c + ADP_c + Pi_c + CPD__45__578_c	0	1000	0	6.3.4.6	R00774	MetaCyc reaction
PHENYLPCARB-RXN	PHENOL__45__PHOSPHATE_c + CARBON__45__DIOXIDE_c + WATER_c -> PROTON_c + _4__45__hydroxybenzoate_c + Pi_c	-1000	1000	0	--	R05603	MetaCyc reaction
ASPARTATE-4-DECARBOXYLASE-RXN	PROTON_c + L__45__ASPARTATE_c -> CARBON__45__DIOXIDE_c + L__45__ALPHA__45__ALANINE_c	0	1000	0	4.1.1.12	R00397	MetaCyc reaction
1.2.1.18-RXN	MALONATE__45__S__45__ALD_c + CO__45__A_c + NADP_c -> ACETYL__45__COA_c + CARBON__45__DIOXIDE_c + NADPH_c	0	1000	0	1.2.1.-	R00706	MetaCyc reaction
RXN-11736	CPD__45__110_c + PROTON_c -> PHENOL_c + CARBON__45__DIOXIDE_c	-1000	1000	0	4.1.1.91	R09539	MetaCyc reaction
CARBOXY-OXOHEPT-ENEDIOATE-DECARBOXY-RXN	PROTON_c + CPD__45__785_c -> CPD__45__787_c + CARBON__45__DIOXIDE_c	-1000	1000	0	--	R04380	MetaCyc reaction
DIHYDROXYFUMARATE-DECARBOXYLASE-RXN	PROTON_c + CPD__45__640_c -> CARBON__45__DIOXIDE_c + TARTRONATE__45__S__45__ALD_c	0	1000	0	4.1.1.54	R03127	MetaCyc reaction
RXN-17590	CPD__45__19008_c + NADPH_c + CARBON__45__DIOXIDE_c -> MALONATE_c + CoM_c + NADP_c	0	1000	0	1.8.1.5	--	MetaCyc reaction
RXN-9774	MALONATE_c + PROTON_c -> ACET_c + CARBON__45__DIOXIDE_c	0	1000	0	4.1.1.88/4.1.1.89	--	MetaCyc reaction
PROTOCATECHUATE-DECARBOXYLASE-RXN	PROTON_c + _3__45__4__45__DIHYDROXYBENZOATE_c -> CARBON__45__DIOXIDE_c + CATECHOL_c	-1000	1000	0	4.1.1.63	R00822	MetaCyc reaction
RXN-10687	HEXANOYL__45__COA_c + 3.0 MALONYL__45__COA_c + 3.0 PROTON_c -> CPD__45__11505_c + 4.0 CO__45__A_c + 4.0 CARBON__45__DIOXIDE_c	-1000	1000	0	2.3.1.-	--	MetaCyc reaction
PREPHENATEDEHYDRAT-RXN	PROTON_c + PREPHENATE_c -> PHENYL__45__PYRUVATE_c + WATER_c + CARBON__45__DIOXIDE_c	-1000	1000	0	4.2.1.51	R01373	MetaCyc reaction
AMINOBENZOATE-DECARBOXYLASE-RXN	PROTON_c + P__45__AMINO__45__BENZOATE_c -> ANILINE_c + CARBON__45__DIOXIDE_c	-1000	1000	0	4.1.1.24	R01860	MetaCyc reaction
1.3.1.67-RXN-CIS-12-DIHYDROXY-ETCETERA-CARBOXYLATE/NADP//CARBON-DIOXIDE/4-METHYLCATECHOL/NADPH.82.	CIS__45__12__45__DIHYDROXY__45__ETCETERA__45__CARBOXYLATE_c + NADP_c -> CARBON__45__DIOXIDE_c + _4__45__METHYLCATECHOL_c + NADPH_c	-1000	1000	0	1.3.1.67	R05293	MetaCyc reaction
RXN1F-17	PROTON_c + INDOLE__45__CARBOXYL__45__THIAZOLE_c -> THIAZOL__45__YL__45__INDOLE_c + CARBON__45__DIOXIDE_c	-1000	1000	0	--	--	MetaCyc reaction
1.2.1.58-RXN	PHENYLGLYOXYLATE_c + CO__45__A_c + NAD_c -> BENZOYLCOA_c + CARBON__45__DIOXIDE_c + NADH_c	-1000	1000	0	1.2.1.58	R02450	MetaCyc reaction
RXN-15580	CPD__45__677_c -> _2__45__AMINOACRYLATE_c + CARBON__45__DIOXIDE_c + AMMONIUM_c	-1000	1000	0	--	--	MetaCyc reaction
CARBAMOYL-SERINE-AMMONIA-LYASE-RXN	CPD__45__677_c + WATER_c + PROTON_c -> PYRUVATE_c + CARBON__45__DIOXIDE_c + 2.0 AMMONIUM_c	0	1000	0	4.3.1.13	R00213	MetaCyc reaction
RXN-803	CPD__45__674_c + PROTON_c -> CPD__45__1092_c + CARBON__45__DIOXIDE_c	-1000	1000	0	4.1.1.102	--	MetaCyc reaction
UREIDOSUCCINASE-RXN	2.0 PROTON_c + CARBAMYUL__45__L__45__ASPARTATE_c + WATER_c -> AMMONIUM_c + CARBON__45__DIOXIDE_c + L__45__ASPARTATE_c	0	1000	0	3.5.1.7	R00484	MetaCyc reaction
1.1.1.92-RXN-GLYCERATE/CARBON-DIOXIDE/NADP//CPD-66/NADPH/PROTON.51.	GLYCERATE_c + CARBON__45__DIOXIDE_c + NADP_c -> CPD__45__66_c + NADPH_c + 2.0 PROTON_c	-1000	0	0	1.1.1.92	R01749	MetaCyc reaction
RXN-12893	CPD__45__69_c + HCO3_c + 3.0 PROTON_c -> AMMONIUM_c + 2.0 CARBON__45__DIOXIDE_c	0	1000	0	4.2.1.104	R07315	MetaCyc reaction
R524-RXN	CPD__45__69_c + HCO3_c + PROTON_c -> CARBAMATE_c + CARBON__45__DIOXIDE_c	0	1000	0	4.2.1.104	R03546	MetaCyc reaction
RXN-1303	PHENYL_c + HCO3_c + 2.0 ATP_c + WATER_c -> 2.0 PROTON_c + BENZOYL__45__ACETATE_c + 2.0 ADP_c + 2.0 Pi_c	0	1000	0	6.4.1.8	--	MetaCyc reaction
PEPCARBOX-RXN	PHOSPHO__45__ENOL__45__PYRUVATE_c + HCO3_c -> Pi_c + OXALACETIC_ACID_c	0	0	0	4.1.1.31	R00345	MetaCyc reaction
RXN-16909	HCO3_c + ATP_c -> CPD__45__18238_c + ADP_c	0	1000	0	--	--	MetaCyc reaction
RXN-12342-PYRROLE-2-CARBOXYLATE/WATER//CPD-13300/HCO3.44.	CPD__45__13300_c + HCO3_c -> PYRROLE__45__2__45__CARBOXYLATE_c + WATER_c	0	1000	0	4.1.1.93	--	MetaCyc reaction
RXN0-742	_5__45__PHOSPHORIBOSYL__45__5__45__AMINOIMIDAZOLE_c + ATP_c + HCO3_c -> 2.0 PROTON_c + CPD0__45__181_c + ADP_c + Pi_c	0	1000	0	6.3.4.18	R07404	MetaCyc reaction
ACETYLSYNCLTH-RXN	ACETYL__45__COA_c + CoI__45__Corrinoid__45__Fe__45__S__45__proteins_c + PROTON_c -> CARBON__45__MONOXIDE_c + Methylated__45__corrinoid__45__Fe__45__S__45__Proteins_c + CO__45__A_c	0	1000	0	2.3.1.169	R08433	MetaCyc reaction
RXN-11453	2.0 FORMALDEHYDE_c + WATER_c -> METOH_c + FORMATE_c + PROTON_c	0	1000	0	1.2.98.1	R00614	MetaCyc reaction
RXN-17615	CPD__45__19044_c + WATER_c -> CPD__45__19012_c + FORMATE_c + PROTON_c	0	1000	0	3.7.1.-	--	MetaCyc reaction
OXALATE-DECARBOXYLASE-RXN	OXALATE_c + PROTON_c -> FORMATE_c + CARBON__45__DIOXIDE_c	0	1000	0	4.1.1.2	R00522	MetaCyc reaction
RXN-17526	CPD__45__11735_c -> PHOSPHONATE_c + CARBON__45__DIOXIDE_c	0	1000	0	--	--	MetaCyc reaction
OHMETPYRKIN-RXN	ATP_c + HMP_c -> PROTON_c + ADP_c + AMINO__45__HYDROXYMETHYL__45__METHYL__45__PYR__45__P_c	0	1000	0	2.7.1.49	R03471	MetaCyc reaction
RXN-8096	METHYL__45__MTAC_c + CoM_c -> Me__45__CoM_c + MTAC_c + PROTON_c	-1000	1000	0	2.1.1.246	R10000	MetaCyc reaction
RXN-17613	CPD__45__19043_c + NAD_c -> CPD__45__19044_c + NADH_c + PROTON_c	0	1000	0	1.1.1.M26	--	MetaCyc reaction
RXN-17611	CPD__45__19043_c -> CPD__45__19012_c + FORMALDEHYDE_c	0	1000	0	--	--	MetaCyc reaction
CARBAMATE-KINASE-RXN	AMMONIUM_c + CARBON__45__DIOXIDE_c + ATP_c -> 2.0 PROTON_c + CARBAMOYL__45__P_c + ADP_c	-1000	1000	0	2.7.2.2	R00150	MetaCyc reaction
RXN-13202	2.0 ATP_c + HCO3_c + AMMONIUM_c -> 2.0 ADP_c + Pi_c + CARBAMOYL__45__P_c + 2.0 PROTON_c	0	1000	0	6.3.4.16	R00149	MetaCyc reaction
CARBPSYN-RXN	2.0 ATP_c + GLN_c + HCO3_c + WATER_c -> GLT_c + CARBAMOYL__45__P_c + 2.0 ADP_c + Pi_c + 2.0 PROTON_c	0	1000	0	6.3.5.5	R00575	MetaCyc reaction
RXN-9	L__45__CANALINE_c + CARBAMOYL__45__P_c -> O__45__UREIDOHOMOSERINE_c + Pi_c	0	1000	0	2.1.3.-	--	MetaCyc reaction
2.1.3.9-RXN	N__45__ALPHA__45__ACETYLORNITHINE_c + CARBAMOYL__45__P_c -> PROTON_c + CPD__45__7224_c + Pi_c	-1000	1000	0	2.1.3.9	R07245	MetaCyc reaction
ASPCARBTRANS-RXN	L__45__ASPARTATE_c + CARBAMOYL__45__P_c -> PROTON_c + CARBAMYUL__45__L__45__ASPARTATE_c + Pi_c	-1000	1000	0	2.1.3.2	R01397	MetaCyc reaction
PUTRESCINE-CARBAMOYLTRANSFERASE-RXN	PUTRESCINE_c + CARBAMOYL__45__P_c -> PROTON_c + Pi_c + CPD__45__597_c	-1000	1000	0	2.1.3.6	R01399	MetaCyc reaction
RXN-17753	CARBAMOYL__45__P_c -> CPD__45__69_c + Pi_c + PROTON_c	0	1000	0	--	--	MetaCyc reaction
1.1.1.170-RXN-CPD-5846/NAD//4-ALPHA-METHYL-5-ALPHA-CHOLEST-7-EN-3-ON/CARBON-DIOXIDE/NADH.75.	CPD__45__5846_c + NAD_c -> _4__45__ALPHA__45__METHYL__45__5__45__ALPHA__45__CHOLEST__45__7__45__EN__45__3__45__ON_c + CARBON__45__DIOXIDE_c + NADH_c	-1000	1000	0	1.1.1.170	R07149	MetaCyc reaction
GCVMULTI-RXN-GLY/CPD-12994/NAD//CPD-12998/AMMONIUM/CARBON-DIOXIDE/NADH.58.	GLY_c + CPD__45__12994_c + NAD_c -> CPD__45__12998_c + AMMONIUM_c + CARBON__45__DIOXIDE_c + NADH_c	0	1000	0	--	R01221	MetaCyc reaction
GCVMULTI-RXN-GLY/CPD-12995/NAD//CPD-12997/AMMONIUM/CARBON-DIOXIDE/NADH.58.	GLY_c + CPD__45__12995_c + NAD_c -> CPD__45__12997_c + AMMONIUM_c + CARBON__45__DIOXIDE_c + NADH_c	0	1000	0	--	R01221	MetaCyc reaction
GCVMULTI-RXN-GLY/CPD-1301/NAD//CPD-12996/AMMONIUM/CARBON-DIOXIDE/NADH.57.	GLY_c + CPD__45__1301_c + NAD_c -> CPD__45__12996_c + AMMONIUM_c + CARBON__45__DIOXIDE_c + NADH_c	0	1000	0	--	R01221	MetaCyc reaction
FORMYLTETRAHYDROFOLATE-DEHYDROGENASE-RXN-10-FORMYL-THF/NADP/WATER//THF/CARBON-DIOXIDE/NADPH/PROTON.58.	_10__45__FORMYL__45__THF_c + NADP_c + WATER_c -> THF_c + CARBON__45__DIOXIDE_c + NADPH_c + PROTON_c	0	1000	0	1.5.1.6	R00941	MetaCyc reaction
ARGDECARBOX-RXN[CCO-PERI-BAC]-ARG/PROTON//CARBON-DIOXIDE/AGMATHINE.51.	ARG_p + PROTON_p -> CARBON__45__DIOXIDE_p + AGMATHINE_p	-1000	1000	0	4.1.1.19	R00566	MetaCyc reaction
ORNCARBAMTRANSFER-RXN[CCO-CYTOSOL]-L-ORNITHINE/CARBAMOYL-P//L-CITRULLINE/Pi/PROTON.61.	L__45__ORNITHINE_c + CARBAMOYL__45__P_c -> L__45__CITRULLINE_c + Pi_c + PROTON_c	-1000	1000	0	2.1.3.3	R01398	MetaCyc reaction
1.3.1.67-RXN-CIS-12-DIHYDROXY-ETCETERA-CARBOXYLATE/NAD//CARBON-DIOXIDE/4-METHYLCATECHOL/NADH.80.	CIS__45__12__45__DIHYDROXY__45__ETCETERA__45__CARBOXYLATE_c + NAD_c -> CARBON__45__DIOXIDE_c + _4__45__METHYLCATECHOL_c + NADH_c	-1000	1000	0	1.3.1.67	R05293	MetaCyc reaction
RXN-14028-CPD-17235/WATER//CPD-17182/FORMATE.35.	CPD__45__17235_c + WATER_c -> CPD__45__17182_c + FORMATE_c	0	1000	0	--	R08060	MetaCyc reaction
RXN-14028-CPD-17234/WATER//methanofuran-d/FORMATE.40.	CPD__45__17234_c + WATER_c -> methanofuran__45__d_c + FORMATE_c	0	1000	0	--	R08060	MetaCyc reaction
RXN-14028-CPD-17233/WATER//CPD-7629/FORMATE.34.	CPD__45__17233_c + WATER_c -> CPD__45__7629_c + FORMATE_c	0	1000	0	--	R08060	MetaCyc reaction
RXN-14028-CPD-17232/WATER//CPD-7628/FORMATE.34.	CPD__45__17232_c + WATER_c -> CPD__45__7628_c + FORMATE_c	0	1000	0	--	R08060	MetaCyc reaction
1.1.1.92-RXN-GLYCERATE/CARBON-DIOXIDE/NAD//CPD-66/NADH/PROTON.49.	GLYCERATE_c + CARBON__45__DIOXIDE_c + NAD_c -> CPD__45__66_c + NADH_c + 2.0 PROTON_c	-1000	0	0	1.1.1.92	R01749	MetaCyc reaction
1.2.7.4-RXN	CARBON__45__MONOXIDE_c + WATER_c + 2.0 Oxidized__45__ferredoxins_c -> CARBON__45__DIOXIDE_c + 2.0 Reduced__45__ferredoxins_c + 2.0 PROTON_c	-1000	1000	0	1.2.7.4	R00296	MetaCyc reaction
RXN0-5224	HCO3_c + PROTON_c -> CARBON__45__DIOXIDE_c + WATER_c	-1000	1000	0	4.2.1.1	--	MetaCyc reaction
RXN-12907	CARBON__45__MONOXIDE_c + WATER_c -> CARBON__45__DIOXIDE_c + HYDROGEN__45__MOLECULE_c	-1000	1000	0	--	--	MetaCyc reaction
TRANS-RXN0-545	CARBON__45__DIOXIDE_p -> CARBON__45__DIOXIDE_c	-1000	1000	0	--	--	MetaCyc reaction
DEOXYGLUCONOKIN-RXN	_2__45__DEHYDRO__45__3__45__DEOXY__45__D__45__GLUCONATE_c + ATP_c -> PROTON_c + _2__45__KETO__45__3__45__DEOXY__45__6__45__P__45__GLUCONATE_c + ADP_c	0	1000	0	2.7.1.45/2.7.1.178	R01541	MetaCyc reaction
RXN-5841	NICOTINAMIDE_NUCLEOTIDE_c + WATER_c -> NICOTINAMIDE_RIBOSE_c + Pi_c	0	1000	0	3.1.3.5	R02323	MetaCyc reaction
SUCCGLUALDDEHYD-RXN	CPD__45__822_c + NAD_c + WATER_c -> N2__45__SUCCINYLGLUTAMATE_c + NADH_c + 2.0 PROTON_c	0	1000	0	1.2.1.71	R05049	MetaCyc reaction
4.2.3.25-RXN	GERANYL__45__PP_c + WATER_c -> CPD__45__8997_c + PPI_c	0	1000	0	4.2.3.25	R07631	MetaCyc reaction
RXN0-5209	PROTON_c + ATP_c + ADP_c -> ADENOSINE5TRIPHOSPHO5ADENOSINE_c + PPI_c	0	1000	0	2.7.7.-	--	MetaCyc reaction
GSPAMID-RXN	GLUTATHIONYLSPERMIDINE_c + WATER_c -> GLUTATHIONE_c + SPERMIDINE_c	-1000	1000	0	3.5.1.78	R01918	MetaCyc reaction
PGLUCONDEHYDRAT-RXN	CPD__45__2961_c -> _2__45__KETO__45__3__45__DEOXY__45__6__45__P__45__GLUCONATE_c + WATER_c	0	1000	0	4.2.1.12	R02036	MetaCyc reaction
RXN-9913	_2__45__CL__45__5__45__OXO__45__2__45__5__45__DIH__45__FURAN__45__2__45__ACETATE_c + WATER_c -> 2.0 PROTON_c + CPD__45__294_c + CL__45___c	0	1000	0	--	--	MetaCyc reaction
RXN-17229-ALPHA-GLUCOSE/OXYGEN-MOLECULE//GLC-D-LACTONE/HYDROGEN-PEROXIDE.63.	ALPHA__45__GLUCOSE_c + OXYGEN__45__MOLECULE_c -> GLC__45__D__45__LACTONE_c + HYDROGEN__45__PEROXIDE_c	0	1000	0	1.1.3.5	--	MetaCyc reaction
RXN-17229	Glucopyranose_c + OXYGEN__45__MOLECULE_c -> GLC__45__D__45__LACTONE_c + HYDROGEN__45__PEROXIDE_c	0	1000	0	1.1.3.5	--	MetaCyc reaction
TRANS-RXN-108I	PROTON_p + URIDINE_p -> PROTON_c + URIDINE_c	0	1000	0	--	--	MetaCyc reaction
RXN-14013-CPD-9978/NADPH/PROTON//CPD-15030/NADP.38.	CPD__45__9978_c + NADPH_c + PROTON_c -> CPD__45__15030_c + NADP_c	-1000	1000	0	1.3.1.99	--	MetaCyc reaction
RXN-14013-CPD-9978/NADH/PROTON//CPD-15030/NAD.36.	CPD__45__9978_c + NADH_c + PROTON_c -> CPD__45__15030_c + NAD_c	-1000	1000	0	1.3.1.99	--	MetaCyc reaction
2.8.3.10-RXN	ACETYL__45__COA_c + CIT_c -> ACET_c + _3S__45__CITRYL__45__COA_c	-1000	1000	0	2.8.3.10	R01323	MetaCyc reaction
RXN-8272	CPD__45__844_c + OXYGEN__45__MOLECULE_c + 2.0 NADH_c + 2.0 PROTON_c -> CARBONYL__45__SULFIDE_c + HS_c + WATER_c + 2.0 NAD_c	0	1000	0	--	--	MetaCyc reaction
DIGLUCO-DOCOSANOATE-ACETYLATION-RXN	DIGLUCO__45__DOCOSANOATE_c + ACETYL__45__COA_c -> DIGLUCOACETYL__45__DOCOSANOATE_c + CO__45__A_c	-1000	1000	0	2.3.1.-	--	MetaCyc reaction
ABC-36-RXN	ATP_c + VAL_p + WATER_c -> ADP_c + Pi_c + VAL_c + PROTON_c	0	1000	0	--	--	MetaCyc reaction
RXN-12573	CPD__45__13547_c + 2.0 WATER_c -> CPD__45__7671_c + ACETALD_c + CARBON__45__DIOXIDE_c + CO__45__A_c	0	1000	0	4.2.1.155	--	MetaCyc reaction
TAURINE-AMINOTRANSFERASE-RXN	PYRUVATE_c + TAURINE_c -> L__45__ALPHA__45__ALANINE_c + SULFOACETALDEHYDE_c	-1000	1000	0	2.6.1.77	R05652	MetaCyc reaction
RXN-10853	CADAVERINE_c + Deaminated__45__Amine__45__Donors_c -> CPD__45__11764_c + Aminated__45__Amine__45__Donors_c + WATER_c + PROTON_c	-1000	1000	0	2.6.1.-	--	MetaCyc reaction
R125-RXN	CPD__45__159_c + ACETYL__45__COA_c -> CPD__45__672_c + _3__45__KETOBUTYRATE_c	-1000	1000	0	2.3.1.247	--	MetaCyc reaction
RXN66-526[CCO-CYTOSOL]-GLC-6-P/WATER//GLC/Pi.35.	GLC__45__6__45__P_c + WATER_c -> GLC_c + Pi_c	0	1000	0	3.1.3.9/3.1.3.58	--	MetaCyc reaction
RXN66-526[CCO-CYTOSOL]-GLC-6-P/WATER//ALPHA-GLUCOSE/Pi.45.	GLC__45__6__45__P_c + WATER_c -> ALPHA__45__GLUCOSE_c + Pi_c	0	1000	0	3.1.3.9/3.1.3.58	--	MetaCyc reaction
RXN66-526[CCO-CYTOSOL]-GLC-6-P/WATER//Glucopyranose/Pi.45.	GLC__45__6__45__P_c + WATER_c -> Glucopyranose_c + Pi_c	0	1000	0	3.1.3.9/3.1.3.58	--	MetaCyc reaction
RXN66-526[CCO-CYTOSOL]-ALPHA-GLC-6-P/WATER//GLC/Pi.41.	ALPHA__45__GLC__45__6__45__P_c + WATER_c -> GLC_c + Pi_c	0	1000	0	3.1.3.9/3.1.3.58	--	MetaCyc reaction
RXN66-526[CCO-CYTOSOL]-ALPHA-GLC-6-P/WATER//Glucopyranose/Pi.51.	ALPHA__45__GLC__45__6__45__P_c + WATER_c -> Glucopyranose_c + Pi_c	0	1000	0	3.1.3.9/3.1.3.58	--	MetaCyc reaction
RXN66-526[CCO-CYTOSOL]-D-glucopyranose-6-phosphate/WATER//GLC/Pi.55.	D__45__glucopyranose__45__6__45__phosphate_c + WATER_c -> GLC_c + Pi_c	0	1000	0	3.1.3.9/3.1.3.58	--	MetaCyc reaction
RXN66-526[CCO-CYTOSOL]-D-glucopyranose-6-phosphate/WATER//ALPHA-GLUCOSE/Pi.65.	D__45__glucopyranose__45__6__45__phosphate_c + WATER_c -> ALPHA__45__GLUCOSE_c + Pi_c	0	1000	0	3.1.3.9/3.1.3.58	--	MetaCyc reaction
RXN66-526[CCO-CYTOSOL]-D-glucopyranose-6-phosphate/WATER//Glucopyranose/Pi.65.	D__45__glucopyranose__45__6__45__phosphate_c + WATER_c -> Glucopyranose_c + Pi_c	0	1000	0	3.1.3.9/3.1.3.58	--	MetaCyc reaction
ISOCHORSYN-RXN	CHORISMATE_c -> ISOCHORISMATE_c	-1000	1000	0	5.4.4.2	R01717	MetaCyc reaction
TRYPTOPHAN-AMINOTRANSFERASE-RXN	_2__45__KETOGLUTARATE_c + TRP_c -> GLT_c + INDOLE_PYRUVATE_c	-1000	1000	0	2.6.1.27	R00684	MetaCyc reaction
TRANS-RXN0-506	PYRUVATE_p -> PYRUVATE_c	0	1000	0	--	--	MetaCyc reaction
RXN-4641	CPD__45__4207_c + WATER_c + FAD_c + PROTON_c -> ADENOSINE_c + PRENAL_c + FADH2_c	0	1000	0	1.5.99.-	--	MetaCyc reaction
RXN-14581-CPD-15443/WATER//CPD-15445/XYLOSE.34.	CPD__45__15443_c + WATER_c -> CPD__45__15445_c + XYLOSE_c	-1000	1000	0	--	--	MetaCyc reaction
RXN-14581-CPD-15443/WATER//CPD-15445/BETA-D-XYLOSE.41.	CPD__45__15443_c + WATER_c -> CPD__45__15445_c + BETA__45__D__45__XYLOSE_c	-1000	1000	0	--	--	MetaCyc reaction
RXN-14581	CPD__45__15443_c + WATER_c -> CPD__45__15445_c + D__45__Xylopyranose_c	-1000	1000	0	--	--	MetaCyc reaction
RXN-12219-CH4/UBIQUINOL-30/OXYGEN-MOLECULE//METOH/UBIQUINONE-6/WATER.59.	CH4_c + UBIQUINOL__45__30_c + OXYGEN__45__MOLECULE_c -> METOH_c + UBIQUINONE__45__6_c + WATER_c	0	1000	0	1.14.18.3	--	MetaCyc reaction
RXN-12219-CH4/QH2/OXYGEN-MOLECULE//METOH/UBIQUINONE-2/WATER.50.	CH4_c + QH2_c + OXYGEN__45__MOLECULE_c -> METOH_c + UBIQUINONE__45__2_c + WATER_c	0	1000	0	1.14.18.3	--	MetaCyc reaction
RXN-12219-CH4/CPD0-2061/OXYGEN-MOLECULE//METOH/CPD0-1118/WATER.53.	CH4_c + CPD0__45__2061_c + OXYGEN__45__MOLECULE_c -> METOH_c + CPD0__45__1118_c + WATER_c	0	1000	0	1.14.18.3	--	MetaCyc reaction
RXN-12219-CH4/CPD-9958/OXYGEN-MOLECULE//METOH/UBIQUINONE-10/WATER.56.	CH4_c + CPD__45__9958_c + OXYGEN__45__MOLECULE_c -> METOH_c + UBIQUINONE__45__10_c + WATER_c	0	1000	0	1.14.18.3	--	MetaCyc reaction
RXN-12219-CH4/CPD-9957/OXYGEN-MOLECULE//METOH/UBIQUINONE-9/WATER.55.	CH4_c + CPD__45__9957_c + OXYGEN__45__MOLECULE_c -> METOH_c + UBIQUINONE__45__9_c + WATER_c	0	1000	0	1.14.18.3	--	MetaCyc reaction
RXN-12219-CH4/CPD-9956/OXYGEN-MOLECULE//METOH/UBIQUINONE-8/WATER.55.	CH4_c + CPD__45__9956_c + OXYGEN__45__MOLECULE_c -> METOH_c + UBIQUINONE__45__8_c + WATER_c	0	1000	0	1.14.18.3	--	MetaCyc reaction
RXN-12219-CH4/CPD-9955/OXYGEN-MOLECULE//METOH/CPD-9717/WATER.51.	CH4_c + CPD__45__9955_c + OXYGEN__45__MOLECULE_c -> METOH_c + CPD__45__9717_c + WATER_c	0	1000	0	1.14.18.3	--	MetaCyc reaction
RXN-12219-CH4/CPD-15062/OXYGEN-MOLECULE//METOH/CPD0-1464/WATER.53.	CH4_c + CPD__45__15062_c + OXYGEN__45__MOLECULE_c -> METOH_c + CPD0__45__1464_c + WATER_c	0	1000	0	1.14.18.3	--	MetaCyc reaction
RXN-12219-CH4/CPD-12829/OXYGEN-MOLECULE//METOH/PLASTOQUINONE-9/WATER.59.	CH4_c + CPD__45__12829_c + OXYGEN__45__MOLECULE_c -> METOH_c + PLASTOQUINONE__45__9_c + WATER_c	0	1000	0	1.14.18.3	--	MetaCyc reaction
RXN-12219-CH4/CPD-18075/OXYGEN-MOLECULE//METOH/CPD-9849/WATER.52.	CH4_c + CPD__45__18075_c + OXYGEN__45__MOLECULE_c -> METOH_c + CPD__45__9849_c + WATER_c	0	1000	0	1.14.18.3	--	MetaCyc reaction
RXN-12219-CH4/REDUCED-MENAQUINONE/OXYGEN-MOLECULE//METOH/CPD-9728/WATER.62.	CH4_c + REDUCED__45__MENAQUINONE_c + OXYGEN__45__MOLECULE_c -> METOH_c + CPD__45__9728_c + WATER_c	0	1000	0	1.14.18.3	--	MetaCyc reaction
RXN-12219-CH4/CPD-12130/OXYGEN-MOLECULE//METOH/CPD-9721/WATER.52.	CH4_c + CPD__45__12130_c + OXYGEN__45__MOLECULE_c -> METOH_c + CPD__45__9721_c + WATER_c	0	1000	0	1.14.18.3	--	MetaCyc reaction
RXN-12219-CH4/CPD-12129/OXYGEN-MOLECULE//METOH/CPD-9722/WATER.52.	CH4_c + CPD__45__12129_c + OXYGEN__45__MOLECULE_c -> METOH_c + CPD__45__9722_c + WATER_c	0	1000	0	1.14.18.3	--	MetaCyc reaction
RXN-12219-CH4/CPD-12128/OXYGEN-MOLECULE//METOH/CPD-9723/WATER.52.	CH4_c + CPD__45__12128_c + OXYGEN__45__MOLECULE_c -> METOH_c + CPD__45__9723_c + WATER_c	0	1000	0	1.14.18.3	--	MetaCyc reaction
RXN-12219-CH4/CPD-12127/OXYGEN-MOLECULE//METOH/CPD-9719/WATER.52.	CH4_c + CPD__45__12127_c + OXYGEN__45__MOLECULE_c -> METOH_c + CPD__45__9719_c + WATER_c	0	1000	0	1.14.18.3	--	MetaCyc reaction
RXN-12219-CH4/CPD-12126/OXYGEN-MOLECULE//METOH/CPD-9720/WATER.52.	CH4_c + CPD__45__12126_c + OXYGEN__45__MOLECULE_c -> METOH_c + CPD__45__9720_c + WATER_c	0	1000	0	1.14.18.3	--	MetaCyc reaction
RXN-12219-CH4/CPD-12125/OXYGEN-MOLECULE//METOH/CPD-9718/WATER.52.	CH4_c + CPD__45__12125_c + OXYGEN__45__MOLECULE_c -> METOH_c + CPD__45__9718_c + WATER_c	0	1000	0	1.14.18.3	--	MetaCyc reaction
RXN-12219-CH4/CPD-12124/OXYGEN-MOLECULE//METOH/CPD-9724/WATER.52.	CH4_c + CPD__45__12124_c + OXYGEN__45__MOLECULE_c -> METOH_c + CPD__45__9724_c + WATER_c	0	1000	0	1.14.18.3	--	MetaCyc reaction
RXN-12219-CH4/CPD-12122/OXYGEN-MOLECULE//METOH/CPD-9971/WATER.52.	CH4_c + CPD__45__12122_c + OXYGEN__45__MOLECULE_c -> METOH_c + CPD__45__9971_c + WATER_c	0	1000	0	1.14.18.3	--	MetaCyc reaction
RXN-12219-CH4/CPD-12121/OXYGEN-MOLECULE//METOH/CPD-9970/WATER.52.	CH4_c + CPD__45__12121_c + OXYGEN__45__MOLECULE_c -> METOH_c + CPD__45__9970_c + WATER_c	0	1000	0	1.14.18.3	--	MetaCyc reaction
RXN-12219-CH4/CPD-12120/OXYGEN-MOLECULE//METOH/CPD-9969/WATER.52.	CH4_c + CPD__45__12120_c + OXYGEN__45__MOLECULE_c -> METOH_c + CPD__45__9969_c + WATER_c	0	1000	0	1.14.18.3	--	MetaCyc reaction
RXN-12219-CH4/CPD-12119/OXYGEN-MOLECULE//METOH/CPD-9968/WATER.52.	CH4_c + CPD__45__12119_c + OXYGEN__45__MOLECULE_c -> METOH_c + CPD__45__9968_c + WATER_c	0	1000	0	1.14.18.3	--	MetaCyc reaction
RXN-12219-CH4/CPD-12118/OXYGEN-MOLECULE//METOH/CPD-9733/WATER.52.	CH4_c + CPD__45__12118_c + OXYGEN__45__MOLECULE_c -> METOH_c + CPD__45__9733_c + WATER_c	0	1000	0	1.14.18.3	--	MetaCyc reaction
RXN-12219-CH4/CPD-12117/OXYGEN-MOLECULE//METOH/CPD-9731/WATER.52.	CH4_c + CPD__45__12117_c + OXYGEN__45__MOLECULE_c -> METOH_c + CPD__45__9731_c + WATER_c	0	1000	0	1.14.18.3	--	MetaCyc reaction
RXN-12219-CH4/CPD-12116/OXYGEN-MOLECULE//METOH/CPD-9732/WATER.52.	CH4_c + CPD__45__12116_c + OXYGEN__45__MOLECULE_c -> METOH_c + CPD__45__9732_c + WATER_c	0	1000	0	1.14.18.3	--	MetaCyc reaction
RXN-12219-CH4/CPD-12115/OXYGEN-MOLECULE//METOH/DEMETHYLMENAQUINONE/WATER.63.	CH4_c + CPD__45__12115_c + OXYGEN__45__MOLECULE_c -> METOH_c + DEMETHYLMENAQUINONE_c + WATER_c	0	1000	0	1.14.18.3	--	MetaCyc reaction
RXN-12219-CH4/CPD-12831/OXYGEN-MOLECULE//METOH/2-METHYL-3-PHYTYL-14-NAPHTHOQUINONE/WATER.79.	CH4_c + CPD__45__12831_c + OXYGEN__45__MOLECULE_c -> METOH_c + _2__45__METHYL__45__3__45__PHYTYL__45__14__45__NAPHTHOQUINONE_c + WATER_c	0	1000	0	1.14.18.3	--	MetaCyc reaction
RXN-12219-CH4/CPD-15301/OXYGEN-MOLECULE//METOH/CPD-9612/WATER.52.	CH4_c + CPD__45__15301_c + OXYGEN__45__MOLECULE_c -> METOH_c + CPD__45__9612_c + WATER_c	0	1000	0	1.14.18.3	--	MetaCyc reaction
RXN-17396	DEOXYCHOLATE_c + NAD_c -> CPD__45__18798_c + NADH_c + PROTON_c	-1000	1000	0	1.1.1.52	--	MetaCyc reaction
RXN-15004	LysW__45__L__45__ornithine_c + WATER_c -> L__45__ORNITHINE_c + LysW__45__C__45__Terminal__45__L__45__Glutamate_c	0	1000	0	3.5.1.-	--	MetaCyc reaction
RXN-14882-CPD-15818//CPD-10330.21.	CPD__45__15818_c -> CPD__45__10330_c	-1000	1000	0	--	--	MetaCyc reaction
RXN-14882	CPD__45__15818_c -> D__45__Ribofuranose_c	-1000	1000	0	--	--	MetaCyc reaction
RXN-14171	CPD__45__10809_c + NADP_c -> DIAMINO__45__OH__45__PHOSPHORIBOSYLAMINO__45__PYR_c + NADPH_c + PROTON_c	-1000	1000	0	1.1.1.302	--	MetaCyc reaction
RXN-7596	XANTHOSINE_c + S__45__ADENOSYLMETHIONINE_c -> _7__45__METHYLXANTHOSINE_c + ADENOSYL__45__HOMO__45__CYS_c	0	1000	0	2.1.1.158	R07917	MetaCyc reaction
3-HYDROXYBENZOATE-4-MONOOXYGENASE-RXN	_3__45__HYDROXYBENZOATE_c + OXYGEN__45__MOLECULE_c + NADPH_c + PROTON_c -> _3__45__4__45__DIHYDROXYBENZOATE_c + WATER_c + NADP_c	0	1000	0	1.14.13.23	R01628	MetaCyc reaction
1.2.1.61-RXN	CPD__45__18635_c + NAD_c + WATER_c -> CPD__45__294_c + NADH_c + 2.0 PROTON_c	0	1000	0	1.2.1.61	R05236	MetaCyc reaction
RXN3O-218	EPISTEROL_c + OXYGEN__45__MOLECULE_c + 2.0 FERROCYTOCHROME__45__B5_c + 2.0 PROTON_c -> CPD__45__700_c + 2.0 WATER_c + 2.0 FERRICYTOCHROME__45__B5_c	0	1000	0	1.14.19.20	R07505	MetaCyc reaction
ORNMUTST-RXN	CPD__45__217_c -> _24DINH2__45__PENTANOATE_c	-1000	1000	0	5.4.3.5	R02461	MetaCyc reaction
RXN-11771	CPD__45__12750_c + S__45__ADENOSYLMETHIONINE_c -> CPD__45__8838_c + ADENOSYL__45__HOMO__45__CYS_c	0	1000	0	2.1.1.fg	R08151	MetaCyc reaction
AMP-NUCLEOSID-RXN-AMP/WATER//CPD-16551/ADENINE.29.	AMP_c + WATER_c -> CPD__45__16551_c + ADENINE_c	0	1000	0	3.2.2.4	R00182	MetaCyc reaction
AMP-NUCLEOSID-RXN-AMP/WATER//CPD-15318/ADENINE.29.	AMP_c + WATER_c -> CPD__45__15318_c + ADENINE_c	0	1000	0	3.2.2.4	R00182	MetaCyc reaction
AMP-NUCLEOSID-RXN	AMP_c + WATER_c -> CPD__45__15317_c + ADENINE_c	0	1000	0	3.2.2.4	R00182	MetaCyc reaction
R7-RXN	CPD__45__20_c + CO__45__A_c -> S__45__3__45__HYDROXYBUTANOYL__45__COA_c + ACETYL__45__COA_c	0	1000	0	2.3.1.-	R07833	MetaCyc reaction
R221-RXN	OCTANOL_c + Acceptor_c -> CPD__45__371_c + Donor__45__H2_c	-1000	1000	0	1.1.99.-	--	MetaCyc reaction
UDPGLUCEPIM-RXN	CPD__45__12575_c -> CPD__45__14553_c	-1000	1000	0	5.1.3.2	R00291	MetaCyc reaction
1.1.1.259-RXN	_3__45__HYDROXYPIMELYL__45__COA_c + NAD_c -> PROTON_c + NADH_c + _3__45__OXOPIMELOYL__45__COA_c	-1000	1000	0	1.1.1.259	R05305	MetaCyc reaction
RXN-14625-CPD-15446/WATER//CPD-15447/GLC.31.	CPD__45__15446_c + WATER_c -> CPD__45__15447_c + GLC_c	-1000	1000	0	--	--	MetaCyc reaction
RXN-14625-CPD-15446/WATER//CPD-15447/ALPHA-GLUCOSE.41.	CPD__45__15446_c + WATER_c -> CPD__45__15447_c + ALPHA__45__GLUCOSE_c	-1000	1000	0	--	--	MetaCyc reaction
RXN-14625-CPD-15445/WATER//CPD-15448/GLC.31.	CPD__45__15445_c + WATER_c -> CPD__45__15448_c + GLC_c	-1000	1000	0	--	--	MetaCyc reaction
RXN-14625-CPD-15445/WATER//CPD-15448/ALPHA-GLUCOSE.41.	CPD__45__15445_c + WATER_c -> CPD__45__15448_c + ALPHA__45__GLUCOSE_c	-1000	1000	0	--	--	MetaCyc reaction
RXN-14625-6-Glc-Protopanaxatriol-ginsenosides/WATER//Protopanaxatriol-type-6OH-ginsenosides/GLC.86.	_6__45__Glc__45__Protopanaxatriol__45__ginsenosides_c + WATER_c -> Protopanaxatriol__45__type__45__6OH__45__ginsenosides_c + GLC_c	-1000	1000	0	--	--	MetaCyc reaction
RXN-14625-6-Glc-Protopanaxatriol-ginsenosides/WATER//Protopanaxatriol-type-6OH-ginsenosides/ALPHA-GLUCOSE.96.	_6__45__Glc__45__Protopanaxatriol__45__ginsenosides_c + WATER_c -> Protopanaxatriol__45__type__45__6OH__45__ginsenosides_c + ALPHA__45__GLUCOSE_c	-1000	1000	0	--	--	MetaCyc reaction
RXN-14625	_6__45__Glc__45__Protopanaxatriol__45__ginsenosides_c + WATER_c -> Protopanaxatriol__45__type__45__6OH__45__ginsenosides_c + Glucopyranose_c	-1000	1000	0	--	--	MetaCyc reaction
6-PHOSPHO-BETA-GLUCOSIDASE-RXN-CPD-507/WATER//GLC-6-P/GLC.27.	CPD__45__507_c + WATER_c -> GLC__45__6__45__P_c + GLC_c	0	1000	0	3.2.1.86	R00839	MetaCyc reaction
6-PHOSPHO-BETA-GLUCOSIDASE-RXN-CPD-507/WATER//GLC-6-P/ALPHA-GLUCOSE.37.	CPD__45__507_c + WATER_c -> GLC__45__6__45__P_c + ALPHA__45__GLUCOSE_c	0	1000	0	3.2.1.86	R00839	MetaCyc reaction
6-PHOSPHO-BETA-GLUCOSIDASE-RXN-CPD-507/WATER//GLC-6-P/Glucopyranose.37.	CPD__45__507_c + WATER_c -> GLC__45__6__45__P_c + Glucopyranose_c	0	1000	0	3.2.1.86	R00839	MetaCyc reaction
6-PHOSPHO-BETA-GLUCOSIDASE-RXN-CPD-507/WATER//ALPHA-GLC-6-P/GLC.33.	CPD__45__507_c + WATER_c -> ALPHA__45__GLC__45__6__45__P_c + GLC_c	0	1000	0	3.2.1.86	R00839	MetaCyc reaction
6-PHOSPHO-BETA-GLUCOSIDASE-RXN-CPD-507/WATER//ALPHA-GLC-6-P/ALPHA-GLUCOSE.43.	CPD__45__507_c + WATER_c -> ALPHA__45__GLC__45__6__45__P_c + ALPHA__45__GLUCOSE_c	0	1000	0	3.2.1.86	R00839	MetaCyc reaction
6-PHOSPHO-BETA-GLUCOSIDASE-RXN-CPD-507/WATER//ALPHA-GLC-6-P/Glucopyranose.43.	CPD__45__507_c + WATER_c -> ALPHA__45__GLC__45__6__45__P_c + Glucopyranose_c	0	1000	0	3.2.1.86	R00839	MetaCyc reaction
6-PHOSPHO-BETA-GLUCOSIDASE-RXN-CPD-507/WATER//D-glucopyranose-6-phosphate/GLC.47.	CPD__45__507_c + WATER_c -> D__45__glucopyranose__45__6__45__phosphate_c + GLC_c	0	1000	0	3.2.1.86	R00839	MetaCyc reaction
6-PHOSPHO-BETA-GLUCOSIDASE-RXN-CPD-507/WATER//D-glucopyranose-6-phosphate/ALPHA-GLUCOSE.57.	CPD__45__507_c + WATER_c -> D__45__glucopyranose__45__6__45__phosphate_c + ALPHA__45__GLUCOSE_c	0	1000	0	3.2.1.86	R00839	MetaCyc reaction
6-PHOSPHO-BETA-GLUCOSIDASE-RXN-CPD-507/WATER//D-glucopyranose-6-phosphate/Glucopyranose.57.	CPD__45__507_c + WATER_c -> D__45__glucopyranose__45__6__45__phosphate_c + Glucopyranose_c	0	1000	0	3.2.1.86	R00839	MetaCyc reaction
RXN0-5182	MALTOTETRAOSE_c + Pi_c -> MALTOTRIOSE_c + GLC__45__1__45__P_c	0	1000	0	2.4.1.1	--	MetaCyc reaction
3.1.4.51-RXN	WATER_c + CPD__45__8559_c -> PROTON_c + GLC__45__1__45__P_c + b__45__D__45__mannosyl__45__R_c	0	1000	0	3.1.4.51	R04180	MetaCyc reaction
GLYOXII-RXN	S__45__LACTOYL__45__GLUTATHIONE_c + WATER_c -> PROTON_c + GLUTATHIONE_c + D__45__LACTATE_c	0	1000	0	3.1.2.6	R01736	MetaCyc reaction
BISPHOSPHOGLYCERATE-PHOSPHATASE-RXN	WATER_c + _23__45__DIPHOSPHOGLYCERATE_c -> Pi_c + G3P_c	0	1000	0	3.1.3.13	R01516	MetaCyc reaction
ARGININE-DEIMINASE-RXN	WATER_c + ARG_c -> AMMONIUM_c + L__45__CITRULLINE_c	-1000	1000	0	3.5.3.6	R00552	MetaCyc reaction
RXN4FS-9	CPD4FS__45__5_c + WATER_c -> L__45__gulopyranose_c + Pi_c	0	1000	0	3.1.3.-	--	MetaCyc reaction
RXN-13543	CPD__45__14529_c + WATER_c -> CPD__45__7035_c + ACET_c + PROTON_c	0	1000	0	3.1.1.-	--	MetaCyc reaction
RXN-17201	CPD__45__11746_c + 2.0 S__45__ADENOSYLMETHIONINE_c + Donor__45__H2_c -> CPD__45__9999_c + CH33ADO_c + MET_c + ADENOSYL__45__HOMO__45__CYS_c + 2.0 PROTON_c + Acceptor_c	-1000	1000	0	2.1.1.fs	--	MetaCyc reaction
RXN0-6708	PROTON_c + CPD0__45__2461_c + WATER_c -> XANTHINE_c + AMMONIUM_c	0	1000	0	--	--	MetaCyc reaction
RXN-16405	CPD__45__17641_c + 2.0 NADPH_c + 2.0 PROTON_c -> CPD__45__17643_c + CO__45__A_c + 2.0 NADP_c	0	1000	0	1.2.1.84	--	MetaCyc reaction
RXN-15473	_3__45__OH__45__BENZYL__45__ALCOHOL_c + NADPH_c + PROTON_c + OXYGEN__45__MOLECULE_c -> CPD__45__16721_c + NADP_c + WATER_c	0	1000	0	1.14.13.-	--	MetaCyc reaction
RXN-622	CPD__45__943_c + FMNH2_c + OXYGEN__45__MOLECULE_c -> CPD__45__944_c + FMN_c + WATER_c + PROTON_c	0	1000	0	--	--	MetaCyc reaction
RXN-16768	NADH_c -> CPD__45__18088_c	-1000	1000	0	--	--	MetaCyc reaction
METHYLGUTAMATE-DEHYDROGENASE-RXN	WATER_c + Acceptor_c + CPD__45__404_c -> GLT_c + Donor__45__H2_c + FORMALDEHYDE_c	0	1000	0	1.5.99.5	R00609	MetaCyc reaction
QUINOLINATE-SYNTHA-RXN	IMINOASPARTATE_c + DIHYDROXY__45__ACETONE__45__PHOSPHATE_c -> QUINOLINATE_c + 2.0 WATER_c + Pi_c	0	1000	0	2.5.1.72	R04292	MetaCyc reaction
GUANYLCYC-RXN	GTP_c -> CGMP_c + PPI_c	-1000	1000	0	4.6.1.2	R00434	MetaCyc reaction
INDOLE-23-DIOXYGENASE-RXN	OXYGEN__45__MOLECULE_c + INDOLE_c -> CPD__45__248_c	0	1000	0	1.13.11.17	R02338	MetaCyc reaction
RXN-11272	CPD__45__6443_c + WATER_c -> PROTON_c + BENZOATE_c + BENZYL__45__ALCOHOL_c	-1000	1000	0	--	--	MetaCyc reaction
RXN-12070	CPD0__45__2184_c + WATER_c -> CPD__45__14447_c + FUM_c + PROTON_c	0	1000	0	3.7.1.14	R06789	MetaCyc reaction
RXN-16445	DsrC__45__persulfides_c + 3.0 WATER_c + 3.0 Acceptor_c -> DsrC__45__L__45__cysteine__45__S__45__sulfate_c + 3.0 Donor__45__H2_c + PROTON_c	0	1000	0	--	--	MetaCyc reaction
RXN0-4281	PROTON_c + METHYL__45__GLYOXAL_c + NADPH_c -> ACETOL_c + NADP_c	0	1000	0	1.1.1.-	R02528	MetaCyc reaction
RXN-14987	L__45__DIHYDROXY__45__PHENYLALANINE_c -> CPD__45__676_c + AMMONIUM_c	0	1000	0	4.3.1.23/4.3.1.25	--	MetaCyc reaction
RXN-7571	HIS_c + PYRUVATE_c -> IMIDAZOLE__45__PYRUVATE_c + L__45__ALPHA__45__ALANINE_c	-1000	1000	0	2.6.1.58	--	MetaCyc reaction
2TRANSKETO-RXN	ERYTHROSE__45__4P_c + XYLULOSE__45__5__45__PHOSPHATE_c -> FRUCTOSE__45__6P_c + GAP_c	-1000	1000	0	2.2.1.1	R01830	MetaCyc reaction
RXN3DJ-118-CPD-13612/PALMITYL-COA//CPD66-40/CO-A/PROTON.45.	CPD__45__13612_c + PALMITYL__45__COA_c -> CPD66__45__40_c + CO__45__A_c + PROTON_c	0	1000	0	--	--	MetaCyc reaction
OHBUTYRYL-COA-EPIM-RXN-CPD-10261//CPD0-2253.21.	CPD__45__10261_c -> CPD0__45__2253_c	-1000	1000	0	5.1.2.3	--	MetaCyc reaction
OHBUTYRYL-COA-EPIM-RXN-CPD-14920//CPD0-2232.21.	CPD__45__14920_c -> CPD0__45__2232_c	-1000	1000	0	5.1.2.3	--	MetaCyc reaction
OHBUTYRYL-COA-EPIM-RXN-CPD-14923//CPD0-2171.21.	CPD__45__14923_c -> CPD0__45__2171_c	-1000	1000	0	5.1.2.3	--	MetaCyc reaction
OHBUTYRYL-COA-EPIM-RXN-CPD-14918//CPD0-2107.21.	CPD__45__14918_c -> CPD0__45__2107_c	-1000	1000	0	5.1.2.3	--	MetaCyc reaction
OHBUTYRYL-COA-EPIM-RXN-CPD-12777//CPD0-2244.21.	CPD__45__12777_c -> CPD0__45__2244_c	-1000	1000	0	5.1.2.3	--	MetaCyc reaction
OHBUTYRYL-COA-EPIM-RXN-CPD-14915//OH-HEXANOYL-COA.27.	CPD__45__14915_c -> OH__45__HEXANOYL__45__COA_c	-1000	1000	0	5.1.2.3	--	MetaCyc reaction
MYO-INOSITOL-OXYGENASE-RXN	OXYGEN__45__MOLECULE_c + MYO__45__INOSITOL_c -> D__45__Glucopyranuronate_c + PROTON_c + WATER_c	0	1000	0	1.13.99.1	R01184	MetaCyc reaction
RXN-8845	_2__45__AMINO__45__MUCONATE_c + WATER_c -> CPD__45__13339_c + AMMONIUM_c	-1000	1000	0	3.5.1.y	--	MetaCyc reaction
RXN-12726	ACETYLSERINE_c + CPD__45__678_c -> L__45__SELENOCYSTEINE_c + ACET_c + PROTON_c	0	1000	0	2.5.1.47	--	MetaCyc reaction
AMINO-ACID-RACEMASE-RXN-ASN//CPD-3633.14.	ASN_c -> CPD__45__3633_c	-1000	1000	0	5.1.1.10	R01265	MetaCyc reaction
AMINO-ACID-RACEMASE-RXN-CYS//D-CYSTEINE.16.	CYS_c -> D__45__CYSTEINE_c	-1000	1000	0	5.1.1.10	R01265	MetaCyc reaction
AMINO-ACID-RACEMASE-RXN-TYR//D-TYROSINE.16.	TYR_c -> D__45__TYROSINE_c	-1000	1000	0	5.1.1.10	R01265	MetaCyc reaction
AMINO-ACID-RACEMASE-RXN-CPD-298//CPD-14303.19.	CPD__45__298_c -> CPD__45__14303_c	-1000	1000	0	5.1.1.10	R01265	MetaCyc reaction
AMINO-ACID-RACEMASE-RXN-CPD-404//CPD-9400.18.	CPD__45__404_c -> CPD__45__9400_c	-1000	1000	0	5.1.1.10	R01265	MetaCyc reaction
R186-RXN	CPD__45__552_c + Donor__45__H2_c -> S2O3_c + Acceptor_c + SO3_c + PROTON_c	0	1000	0	--	--	MetaCyc reaction
TYROSINE-PHENOL-LYASE-RXN	TYR_c + WATER_c -> PHENOL_c + PYRUVATE_c + AMMONIUM_c	-1000	1000	0	4.1.99.2	R00728	MetaCyc reaction
RXN-14605-CPD-12100/WATER//CPD-15450/GLC.31.	CPD__45__12100_c + WATER_c -> CPD__45__15450_c + GLC_c	0	1000	0	3.2.1.193	--	MetaCyc reaction
RXN-14605-CPD-12100/WATER//CPD-15450/ALPHA-GLUCOSE.41.	CPD__45__12100_c + WATER_c -> CPD__45__15450_c + ALPHA__45__GLUCOSE_c	0	1000	0	3.2.1.193	--	MetaCyc reaction
RXN-13185	CPD1F__45__133_c + 2.0 ASCORBATE_c + 2.0 PROTON_c -> CPD1F__45__130_c + 2.0 L__45__DEHYDRO__45__ASCORBATE_c + 2.0 WATER_c	-1000	1000	0	1.23.5.1	--	MetaCyc reaction
D-XYLULOSE-REDUCTASE-RXN	XYLITOL_c + NAD_c -> D__45__XYLULOSE_c + NADH_c + PROTON_c	-1000	1000	0	1.1.1.9	R01896	MetaCyc reaction
SPHINGANINE-1-PHOSPHATE-ALDOLASE-RXN	CPD__45__649_c -> PALMITALDEHYDE_c + PHOSPHORYL__45__ETHANOLAMINE_c	0	1000	0	4.1.2.27	R02464	MetaCyc reaction
4.2.1.43-RXN	CPD__45__1134_c -> WATER_c + CPD__45__654_c	0	1000	0	4.2.1.43	R02278	MetaCyc reaction
RXN-11501	CPD__45__170_c + WATER_c -> CPD__45__1099_c + ALPHA__45__D__45__GALACTOSE_c	0	1000	0	3.2.1.22	R03634	MetaCyc reaction
TRANS-RXN0-269	VAL_c -> VAL_p	0	1000	0	--	--	MetaCyc reaction
RIBAZOLEPHOSPHAT-RXN	ALPHA__45__RIBAZOLE__45__5__45__P_c + WATER_c -> ALPHA__45__RIBAZOLE_c + Pi_c	0	1000	0	3.1.3.73	R04594	MetaCyc reaction
RXN0-6510	CPD0__45__2362_c -> CPD0__45__2363_c	-1000	1000	0	5.3.3.18	--	MetaCyc reaction
RXN-14813-CPD-15619//CPD0-1107.21.	CPD__45__15619_c -> CPD0__45__1107_c	-1000	1000	0	--	--	MetaCyc reaction
RXN-14813-CPD-15619//CPD-10329.21.	CPD__45__15619_c -> CPD__45__10329_c	-1000	1000	0	--	--	MetaCyc reaction
RXN-16379-CHOLESTEROL/NADPH/OXYGEN-MOLECULE/PROTON//CPD-4187/NADP/WATER.62.	CHOLESTEROL_c + NADPH_c + OXYGEN__45__MOLECULE_c + PROTON_c -> CPD__45__4187_c + NADP_c + 2.0 WATER_c	0	1000	0	1.14.19.21	--	MetaCyc reaction
RXN-16379-CHOLESTEROL/NADH/OXYGEN-MOLECULE/PROTON//CPD-4187/NAD/WATER.60.	CHOLESTEROL_c + NADH_c + OXYGEN__45__MOLECULE_c + PROTON_c -> CPD__45__4187_c + NAD_c + 2.0 WATER_c	0	1000	0	1.14.19.21	--	MetaCyc reaction
GLYCOLATEDEHYDRO-RXN	Acceptor_c + GLYCOLLATE_c -> Donor__45__H2_c + GLYOX_c	0	1000	0	1.1.99.14	R00476	MetaCyc reaction
2.7.7.60-RXN	PROTON_c + _2__45__C__45__METHYL__45__D__45__ERYTHRITOL__45__4__45__PHOSPHATE_c + CTP_c -> _4__45__CYTIDINE__45__5__45__DIPHOSPHO__45__2__45__C_c + PPI_c	0	1000	0	2.7.7.60	R05633	MetaCyc reaction
2.4.1.123-RXN	CPD__45__14553_c + MYO__45__INOSITOL_c -> PROTON_c + CPD__45__458_c + UDP_c	0	1000	0	2.4.1.123	R01192	MetaCyc reaction
SUCCINATE--COA-LIGASE-GDP-FORMING-RXN[CCO-MIT-LUM]-SUC/GTP/CO-A//SUC-COA/GDP/Pi.42.	SUC_m + GTP_m + CO__45__A_m -> SUC__45__COA_m + GDP_m + Pi_m	-1000	1000	0	6.2.1.4	R00432	MetaCyc reaction
SUCCINATE--COA-LIGASE-GDP-FORMING-RXN[CCO-CYTOSOL]-SUC/GTP/CO-A//SUC-COA/GDP/Pi.42.	SUC_c + GTP_c + CO__45__A_c -> SUC__45__COA_c + GDP_c + Pi_c	-1000	1000	0	6.2.1.4	R00432	MetaCyc reaction
RXN-10819	PHENYLACETATE_c + ATP_c + CO__45__A_c -> CPD__45__207_c + AMP_c + PPI_c	0	1000	0	6.2.1.30	R02539	MetaCyc reaction
RXN-11545-CPD-12479/DIMETHYL-GLYCINE//3-METHYLXANTHINE/BETAINE.53.	CPD__45__12479_c + DIMETHYL__45__GLYCINE_c -> _3__45__METHYLXANTHINE_c + BETAINE_c	0	1000	0	--	--	MetaCyc reaction
RXN66-485-CPD-14275/NAD//CPD-14271/NADH/PROTON.37.	CPD__45__14275_c + NAD_c -> CPD__45__14271_c + NADH_c + PROTON_c	0	1000	0	1.1.1.M19	--	MetaCyc reaction
RXN66-485-CPD-10261/NAD//CPD-10260/NADH/PROTON.37.	CPD__45__10261_c + NAD_c -> CPD__45__10260_c + NADH_c + PROTON_c	0	1000	0	1.1.1.M19	--	MetaCyc reaction
RXN66-485-CPD-14920/NAD//3-OXOPALMITOYL-COA/NADH/PROTON.46.	CPD__45__14920_c + NAD_c -> _3__45__OXOPALMITOYL__45__COA_c + NADH_c + PROTON_c	0	1000	0	1.1.1.M19	--	MetaCyc reaction
RXN66-485-CPD-14923/NAD//CPD-10284/NADH/PROTON.37.	CPD__45__14923_c + NAD_c -> CPD__45__10284_c + NADH_c + PROTON_c	0	1000	0	1.1.1.M19	--	MetaCyc reaction
RXN66-485-CPD-14918/NAD//CPD0-2105/NADH/PROTON.37.	CPD__45__14918_c + NAD_c -> CPD0__45__2105_c + NADH_c + PROTON_c	0	1000	0	1.1.1.M19	--	MetaCyc reaction
RXN66-485-CPD-12777/NAD//CPD0-2123/NADH/PROTON.37.	CPD__45__12777_c + NAD_c -> CPD0__45__2123_c + NADH_c + PROTON_c	0	1000	0	1.1.1.M19	--	MetaCyc reaction
RXN66-485-CPD-14915/NAD//K-HEXANOYL-COA/NADH/PROTON.42.	CPD__45__14915_c + NAD_c -> K__45__HEXANOYL__45__COA_c + NADH_c + PROTON_c	0	1000	0	1.1.1.M19	--	MetaCyc reaction
RXN66-485-CPD-650/NAD//ACETOACETYL-COA/NADH/PROTON.41.	CPD__45__650_c + NAD_c -> ACETOACETYL__45__COA_c + NADH_c + PROTON_c	0	1000	0	1.1.1.M19	--	MetaCyc reaction
RXN-13697	L__45__ASPARTATE_c + _2__45__KETOGLUTARATE_c -> GLT_c + OXALACETIC_ACID_c	-1000	1000	0	2.6.1.1	--	MetaCyc reaction
RXN-4317	CPD__45__4209_c + WATER_c + Acceptor_c -> CPD__45__4210_c + Donor__45__H2_c	0	1000	0	--	--	MetaCyc reaction
RXN-15698	S__45__ADENOSYLMETHIONINAMINE_c + NORSPERMIDINE_c -> _5__45__METHYLTHIOADENOSINE_c + CPD__45__10689_c + PROTON_c	-1000	1000	0	2.5.1.126	--	MetaCyc reaction
RXN-14964	SN__45__GLYCEROL__45__1__45__PHOSPHATE_c + WATER_c -> GLYCEROL_c + Pi_c	0	1000	0	3.1.3.21	--	MetaCyc reaction
RXN-16910	CPD__45__18238_c + AMMONIUM_c -> CARBAMATE_c + Pi_c + 2.0 PROTON_c	0	1000	0	--	--	MetaCyc reaction
F16BDEPHOS-RXN[CCO-CYTOSOL]-FRUCTOSE-16-DIPHOSPHATE/WATER//FRUCTOSE-6P/Pi.59.	FRUCTOSE__45__16__45__DIPHOSPHATE_c + WATER_c -> FRUCTOSE__45__6P_c + Pi_c	0	1000	0	3.1.3.11	R00762	MetaCyc reaction
NUCLEOTIDASE-RXN-DIMP/WATER//DEOXYINOSINE/Pi.28.	DIMP_c + WATER_c -> DEOXYINOSINE_c + Pi_c	0	1000	0	3.1.3.31	R01572	MetaCyc reaction
RXN-14583	CPD__45__15442_c + WATER_c -> CPD__45__15445_c + L__45__rhamnopyranose_c	-1000	1000	0	--	--	MetaCyc reaction
RXN-12221-CPD0-2298/PYRUVATE//CPD-389/L-ALPHA-ALANINE.44.	CPD0__45__2298_c + PYRUVATE_c -> CPD__45__389_c + L__45__ALPHA__45__ALANINE_c	-1000	1000	0	--	--	MetaCyc reaction
RXN-12221-CPD0-2298/P-HYDROXY-PHENYLPYRUVATE//CPD-389/TYR.48.	CPD0__45__2298_c + P__45__HYDROXY__45__PHENYLPYRUVATE_c -> CPD__45__389_c + TYR_c	-1000	1000	0	--	--	MetaCyc reaction
RXN-12221-CPD0-2298/CPD-9165//CPD-389/CPD-17526.38.	CPD0__45__2298_c + CPD__45__9165_c -> CPD__45__389_c + CPD__45__17526_c	-1000	1000	0	--	--	MetaCyc reaction
RXN-12221-CPD0-2298/CPD-824//CPD-389/ARG.31.	CPD0__45__2298_c + CPD__45__824_c -> CPD__45__389_c + ARG_c	-1000	1000	0	--	--	MetaCyc reaction
RXN-12221-CPD0-2298/CPD-579//CPD-389/N5-METHYLGLUTAMINE.46.	CPD0__45__2298_c + CPD__45__579_c -> CPD__45__389_c + N5__45__METHYLGLUTAMINE_c	-1000	1000	0	--	--	MetaCyc reaction
RXN-12221-CPD0-2298/CPD-337//CPD-389/CPD-10803.37.	CPD0__45__2298_c + CPD__45__337_c -> CPD__45__389_c + CPD__45__10803_c	-1000	1000	0	--	--	MetaCyc reaction
RXN-12221-CPD0-2298/CPD-17728//CPD-389/CPD-16511.39.	CPD0__45__2298_c + CPD__45__17728_c -> CPD__45__389_c + CPD__45__16511_c	-1000	1000	0	--	--	MetaCyc reaction
RXN-12221-CPD0-2298/CPD-17536//CPD-389/CPD-17531.39.	CPD0__45__2298_c + CPD__45__17536_c -> CPD__45__389_c + CPD__45__17531_c	-1000	1000	0	--	--	MetaCyc reaction
RXN-12221-CPD0-2298/CPD-12430//CPD-389/N-METHYLARGININE.46.	CPD0__45__2298_c + CPD__45__12430_c -> CPD__45__389_c + N__45__METHYLARGININE_c	-1000	1000	0	--	--	MetaCyc reaction
RXN-12221-CPD0-2298/CPD-11169//CPD-389/CPD-680.37.	CPD0__45__2298_c + CPD__45__11169_c -> CPD__45__389_c + CPD__45__680_c	-1000	1000	0	--	--	MetaCyc reaction
RXN-12221-CPD0-2298/5-AMINO-2-OXOPENTANOATE//CPD-389/L-ORNITHINE.55.	CPD0__45__2298_c + _5__45__AMINO__45__2__45__OXOPENTANOATE_c -> CPD__45__389_c + L__45__ORNITHINE_c	-1000	1000	0	--	--	MetaCyc reaction
RXN-12221-CPD0-2298/34-DIHYDROXYPHENYLPYRUVATE//CPD-389/CPD-15492.56.	CPD0__45__2298_c + _34__45__DIHYDROXYPHENYLPYRUVATE_c -> CPD__45__389_c + CPD__45__15492_c	-1000	1000	0	--	--	MetaCyc reaction
RXN-12221-CPD0-2298/2K-ADIPATE//CPD-389/CPD-404.38.	CPD0__45__2298_c + _2K__45__ADIPATE_c -> CPD__45__389_c + CPD__45__404_c	-1000	1000	0	--	--	MetaCyc reaction
RXN-12221-CPD0-2298/2-OXOSUCCINAMATE//CPD-389/ASN.40.	CPD0__45__2298_c + _2__45__OXOSUCCINAMATE_c -> CPD__45__389_c + ASN_c	-1000	1000	0	--	--	MetaCyc reaction
RXN-12221-CPD0-2298/2-OXOBUTANOATE//CPD-389/CPD-298.42.	CPD0__45__2298_c + _2__45__OXOBUTANOATE_c -> CPD__45__389_c + CPD__45__298_c	-1000	1000	0	--	--	MetaCyc reaction
RXN-12221-CPD0-2298/2-KETOGLUTARATE//CPD-389/GLT.39.	CPD0__45__2298_c + _2__45__KETOGLUTARATE_c -> CPD__45__389_c + GLT_c	-1000	1000	0	--	--	MetaCyc reaction
RXN-12221-CPD0-2298/2-KETO-6-AMINO-CAPROATE//CPD-389/LYS.47.	CPD0__45__2298_c + _2__45__KETO__45__6__45__AMINO__45__CAPROATE_c -> CPD__45__389_c + LYS_c	-1000	1000	0	--	--	MetaCyc reaction
RXN-12221-CPD0-2298/2-OXO-5-METHYLTHIOPENTANOIC-ACID//CPD-389/ETHIONINE.62.	CPD0__45__2298_c + _2__45__OXO__45__5__45__METHYLTHIOPENTANOIC__45__ACID_c -> CPD__45__389_c + ETHIONINE_c	-1000	1000	0	--	--	MetaCyc reaction
RXN-8166-L-PIPECOLATE/NADP//DELTA1-PIPERIDEINE-2-CARBOXYLATE/NADPH/PROTON.65.	DELTA1__45__PIPERIDEINE__45__2__45__CARBOXYLATE_c + NADPH_c + 2.0 PROTON_c -> L__45__PIPECOLATE_c + NADP_c	0	1000	0	1.5.1.1	R02203	MetaCyc reaction
RXN-17398	ATP_c + CPD__45__15189_c + CO__45__A_c -> AMP_c + PPI_c + CPD__45__10556_c	0	1000	0	6.2.1.7	--	MetaCyc reaction
RXN-15006	LysW__45__L__45__glutamate__45__5__45__phosphate_c + NADPH_c + PROTON_c -> LysW__45__L__45__glutamate__45__5__45__semialdehyde_c + NADP_c + Pi_c	0	1000	0	1.2.1.38	--	MetaCyc reaction
D-LACTALDEHYDE-DEHYDROGENASE-RXN	CPD__45__358_c + NAD_c -> METHYL__45__GLYOXAL_c + NADH_c + PROTON_c	-1000	1000	0	1.1.1.78	R02527	MetaCyc reaction
RXN-15740-GLYCEROL-3P/CPD-9728//DIHYDROXY-ACETONE-PHOSPHATE/REDUCED-MENAQUINONE.70.	GLYCEROL__45__3P_c + CPD__45__9728_CCO__45__PM__45__BAC__45__NEG -> DIHYDROXY__45__ACETONE__45__PHOSPHATE_c + REDUCED__45__MENAQUINONE_CCO__45__PM__45__BAC__45__NEG	0	1000	0	1.1.5.3	--	MetaCyc reaction
3.1.3.57-RXN	INOSITOL__45__1__45__4__45__BISPHOSPHATE_c + WATER_c -> Pi_c + D__45__MYO__45__INOSITOL__45__4__45__PHOSPHATE_c	0	1000	0	3.1.3.57	R03393	MetaCyc reaction
4.1.2.28-RXN	_2__45__DH__45__3__45__DO__45__D__45__ARABINONATE_c -> GLYCOLALDEHYDE_c + PYRUVATE_c	0	1000	0	4.1.2.28	R01782	MetaCyc reaction
RXN0-5391	CPD0__45__1162_c -> CPD0__45__1158_c	-1000	1000	0	5.3.3.-	--	MetaCyc reaction
RXN-11472	CPD__45__12452_c + NADH_c + PROTON_c -> CPD__45__12451_c + NAD_c	0	1000	0	1.1.1.391	--	MetaCyc reaction
RXN-7598	_7__45__METHYLXANTHINE_c + S__45__ADENOSYLMETHIONINE_c -> PROTON_c + _3__45__7__45__DIMETHYLXANTHINE_c + ADENOSYL__45__HOMO__45__CYS_c	0	1000	0	2.1.1.159	R07919	MetaCyc reaction
OROTATE-REDUCTASE-NADH-RXN	DI__45__H__45__OROTATE_c + NAD_c -> PROTON_c + OROTATE_c + NADH_c	-1000	1000	0	1.3.1.14	R01869	MetaCyc reaction
RXN-10744	SACCHAROPINE_c + OXYGEN__45__MOLECULE_c + WATER_c -> ALLYSINE_c + GLT_c + HYDROGEN__45__PEROXIDE_c	0	1000	0	1.5.3.18	--	MetaCyc reaction
RXN66-318-CPD-4702/NADP//CPD-4581/CARBON-DIOXIDE/NADPH.45.	CPD__45__4702_c + NADP_c -> CPD__45__4581_c + CARBON__45__DIOXIDE_c + NADPH_c	0	1000	0	1.1.1.170	--	MetaCyc reaction
RXN66-318-CPD-4702/NAD//CPD-4581/CARBON-DIOXIDE/NADH.43.	CPD__45__4702_c + NAD_c -> CPD__45__4581_c + CARBON__45__DIOXIDE_c + NADH_c	0	1000	0	1.1.1.170	--	MetaCyc reaction
RXN-11188	Mycothiol__45__mycoredoxin__45__mixed__45__disulfides_c + CPD1G__45__2_c -> Mycoredoxins_c + MYCOTHIONE_c	0	1000	0	--	--	MetaCyc reaction
GLYCEROL-KIN-RXN	GLYCEROL_c + ATP_c -> PROTON_c + GLYCEROL__45__3P_c + ADP_c	0	1000	0	2.7.1.30	R00847	MetaCyc reaction
1.1.1.261-RXN-SN-GLYCEROL-1-PHOSPHATE/NADP//DIHYDROXY-ACETONE-PHOSPHATE/NADPH/PROTON.71.	DIHYDROXY__45__ACETONE__45__PHOSPHATE_c + NADPH_c + PROTON_c -> SN__45__GLYCEROL__45__1__45__PHOSPHATE_c + NADP_c	0	1000	0	1.1.1.261	R05679	MetaCyc reaction
1.1.1.261-RXN-SN-GLYCEROL-1-PHOSPHATE/NAD//DIHYDROXY-ACETONE-PHOSPHATE/NADH/PROTON.69.	DIHYDROXY__45__ACETONE__45__PHOSPHATE_c + NADH_c + PROTON_c -> SN__45__GLYCEROL__45__1__45__PHOSPHATE_c + NAD_c	0	1000	0	1.1.1.261	R05679	MetaCyc reaction
RXN-5603-CPD-341/NADP//INDOLE_ACETALDEHYDE/NADPH/PROTON.47.	INDOLE_ACETALDEHYDE_c + NADPH_c + PROTON_c -> CPD__45__341_c + NADP_c	0	1000	0	1.1.1.-	--	MetaCyc reaction
2.7.7.15-RXN	PROTON_c + PHOSPHORYL__45__CHOLINE_c + CTP_c -> CDP__45__CHOLINE_c + PPI_c	0	1000	0	2.7.7.15	R01890	MetaCyc reaction
RXN-8208	CPD__45__12575_c + CPD__45__7862_c -> CPD__45__7870_c + UDP_c	0	1000	0	--	R07913	MetaCyc reaction
RXN0-6444	URACIL_c + OXYGEN__45__MOLECULE_c + FMNH2_c -> PROTON_c + CPD0__45__2338_c + FMN_c	0	1000	0	1.14.99.46	--	MetaCyc reaction
MCHMBARK-RXN	CPD__45__11_c + WATER_c -> CPD__45__22_c + PROTON_c	-1000	1000	0	3.5.4.-	--	MetaCyc reaction
DOLICHOL-KINASE-RXN-CPD-17845/CTP//CPD-17827/CDP/PROTON.36.	CPD__45__17845_c + CTP_c -> CPD__45__17827_c + CDP_c + PROTON_c	0	1000	0	2.7.1.108	R01018	MetaCyc reaction
DOLICHOL-KINASE-RXN-CPD-17844/CTP//CPD-17826/CDP/PROTON.36.	CPD__45__17844_c + CTP_c -> CPD__45__17826_c + CDP_c + PROTON_c	0	1000	0	2.7.1.108	R01018	MetaCyc reaction
DOLICHOL-KINASE-RXN-CPD-17843/CTP//CPD-17825/CDP/PROTON.36.	CPD__45__17843_c + CTP_c -> CPD__45__17825_c + CDP_c + PROTON_c	0	1000	0	2.7.1.108	R01018	MetaCyc reaction
DOLICHOL-KINASE-RXN-CPD-17842/CTP//CPD-13565/CDP/PROTON.36.	CPD__45__17842_c + CTP_c -> CPD__45__13565_c + CDP_c + PROTON_c	0	1000	0	2.7.1.108	R01018	MetaCyc reaction
DOLICHOL-KINASE-RXN-CPD-17841/CTP//CPD-17834/CDP/PROTON.36.	CPD__45__17841_c + CTP_c -> CPD__45__17834_c + CDP_c + PROTON_c	0	1000	0	2.7.1.108	R01018	MetaCyc reaction
DOLICHOL-KINASE-RXN-CPD-17840/CTP//CPD-17833/CDP/PROTON.36.	CPD__45__17840_c + CTP_c -> CPD__45__17833_c + CDP_c + PROTON_c	0	1000	0	2.7.1.108	R01018	MetaCyc reaction
DOLICHOL-KINASE-RXN-CPD-17839/CTP//CPD-17832/CDP/PROTON.36.	CPD__45__17839_c + CTP_c -> CPD__45__17832_c + CDP_c + PROTON_c	0	1000	0	2.7.1.108	R01018	MetaCyc reaction
DOLICHOL-KINASE-RXN-CPD-17838/CTP//CPD-17831/CDP/PROTON.36.	CPD__45__17838_c + CTP_c -> CPD__45__17831_c + CDP_c + PROTON_c	0	1000	0	2.7.1.108	R01018	MetaCyc reaction
DOLICHOL-KINASE-RXN-CPD-17837/CTP//CPD-17830/CDP/PROTON.36.	CPD__45__17837_c + CTP_c -> CPD__45__17830_c + CDP_c + PROTON_c	0	1000	0	2.7.1.108	R01018	MetaCyc reaction
DOLICHOL-KINASE-RXN-CPD-17836/CTP//CPD-17829/CDP/PROTON.36.	CPD__45__17836_c + CTP_c -> CPD__45__17829_c + CDP_c + PROTON_c	0	1000	0	2.7.1.108	R01018	MetaCyc reaction
DOLICHOL-KINASE-RXN-CPD-17835/CTP//CPD-17828/CDP/PROTON.36.	CPD__45__17835_c + CTP_c -> CPD__45__17828_c + CDP_c + PROTON_c	0	1000	0	2.7.1.108	R01018	MetaCyc reaction
RXN-10788	CPD__45__12575_c + CPD__45__520_c -> CPD__45__11685_c + UDP_c + PROTON_c	0	1000	0	2.4.1.-	--	MetaCyc reaction
THRESYN-RXN	O__45__PHOSPHO__45__L__45__HOMOSERINE_c + WATER_c -> Pi_c + THR_c	0	1000	0	4.2.3.1	R01466	MetaCyc reaction
RXN-8770	ADENOSYLCOBALAMIN__45__5__45__P_c + WATER_c -> ADENOSYLCOBALAMIN_c + Pi_c	0	1000	0	3.1.3.73	--	MetaCyc reaction
GLYOXYLATE-DEHYDROGENASE-ACYLATING-RXN	GLYOX_c + CO__45__A_c + NADP_c -> OXALYL__45__COA_c + NADPH_c + PROTON_c	-1000	1000	0	1.2.1.17	R00468	MetaCyc reaction
RXN66-448[CCO-PM-BAC-NEG]-ARG//ARG.25.	ARG_p -> ARG_c	-1000	1000	0	--	--	MetaCyc reaction
RXN-12977-CPD-14017/Pi//GLC/MANNOSE-1P.29.	CPD__45__14017_c + Pi_c -> GLC_c + MANNOSE__45__1P_c	-1000	1000	0	2.4.1.281	R09943	MetaCyc reaction
RXN-12977-CPD-14017/Pi//ALPHA-GLUCOSE/MANNOSE-1P.39.	CPD__45__14017_c + Pi_c -> ALPHA__45__GLUCOSE_c + MANNOSE__45__1P_c	-1000	1000	0	2.4.1.281	R09943	MetaCyc reaction
RXN-12977	CPD__45__14017_c + Pi_c -> Glucopyranose_c + MANNOSE__45__1P_c	-1000	1000	0	2.4.1.281	R09943	MetaCyc reaction
HYDROXYLAMINE-REDUCTASE-NADH-RXN	AMMONIUM_c + WATER_c + NAD_c -> 2.0 PROTON_c + HYDROXYLAMINE_c + NADH_c	-1000	0	0	1.7.1.10	R00143	MetaCyc reaction
RXN-14409-CPD-15590//GALACTOSE.21.	CPD__45__15590_c -> GALACTOSE_c	-1000	1000	0	--	--	MetaCyc reaction
RXN-14409-CPD-15590//ALPHA-D-GALACTOSE.29.	CPD__45__15590_c -> ALPHA__45__D__45__GALACTOSE_c	-1000	1000	0	--	--	MetaCyc reaction
RXN-14409	CPD__45__15590_c -> D__45__galactopyranose_c	-1000	1000	0	--	--	MetaCyc reaction
RXN-4287	CPD__45__4186_c + S__45__ADENOSYLMETHIONINE_c -> PROTON_c + _4__45__ALPHA__45__METHYL__45__5__45__ALPHA_c + ADENOSYL__45__HOMO__45__CYS_c	0	1000	0	--	--	MetaCyc reaction
TRANS-RXN0-560	URACIL_c -> URACIL_p	0	1000	0	--	--	MetaCyc reaction
TRANS-RXN-104	PROTON_p + L__45__LACTATE_p -> PROTON_c + L__45__LACTATE_c	0	1000	0	--	--	MetaCyc reaction
RXN-14515	CPD__45__15382_c -> BETA__45__D__45__FRUCTOSE_c	0	1000	0	--	--	MetaCyc reaction
325-BISPHOSPHATE-NUCLEOTIDASE-RXN	_3__45__5__45__ADP_c + WATER_c -> Pi_c + AMP_c	0	1000	0	3.1.3.7	R00188	MetaCyc reaction
RXN-17337	ADP_c + RIBOSE__45__1P_c -> AMP_c + RIBOSE__45__15__45__BISPHOSPHATE_c + PROTON_c	0	1000	0	2.7.1.av	--	MetaCyc reaction
RXN-10446	CPD__45__110_c + OXYGEN__45__MOLECULE_c + NADH_c + PROTON_c -> CPD__45__633_c + NAD_c + WATER_c	0	1000	0	1.14.13.172	--	MetaCyc reaction
METHYLITACONATE-DELTA-ISOMERASE-RXN	_2CH2__45__3CH3__45__SUCC_c -> DIMETHYLMAL__45__CPD_c	0	1000	0	5.3.3.6	R03070	MetaCyc reaction
NITRIC-OXIDE-REDUCTASE-RXN-NITRIC-OXIDE/Reduced-Cyc1-cytochromes/PROTON//NITROUS-OXIDE/Oxidized-Cyc1-cytochromes/WATER.92.	2.0 NITRIC__45__OXIDE_p + 2.0 Reduced__45__Cyc1__45__cytochromes_p + 2.0 PROTON_p -> NITROUS__45__OXIDE_p + 2.0 Oxidized__45__Cyc1__45__cytochromes_p + WATER_p	0	0	0	1.7.2.5	R00294	MetaCyc reaction
NITRIC-OXIDE-REDUCTASE-RXN-NITRIC-OXIDE/Reduced-CycA1-cytochromes/PROTON//NITROUS-OXIDE/Oxidized-CycA1-cytochromes/WATER.94.	2.0 NITRIC__45__OXIDE_p + 2.0 Reduced__45__CycA1__45__cytochromes_p + 2.0 PROTON_p -> NITROUS__45__OXIDE_p + 2.0 Oxidized__45__CycA1__45__cytochromes_p + WATER_p	0	0	0	1.7.2.5	R00294	MetaCyc reaction
NITRIC-OXIDE-REDUCTASE-RXN-NITRIC-OXIDE/Reduced-cytochromes-c553/PROTON//NITROUS-OXIDE/Oxidized-cytochromes-c553/WATER.92.	2.0 NITRIC__45__OXIDE_p + 2.0 Reduced__45__cytochromes__45__c553_p + 2.0 PROTON_p -> NITROUS__45__OXIDE_p + 2.0 Oxidized__45__cytochromes__45__c553_p + WATER_p	0	0	0	1.7.2.5	R00294	MetaCyc reaction
NITRIC-OXIDE-REDUCTASE-RXN-NITRIC-OXIDE/Reduced-cytochromes-C4/PROTON//NITROUS-OXIDE/Oxidized-cytochromes-C4/WATER.88.	2.0 NITRIC__45__OXIDE_p + 2.0 Reduced__45__cytochromes__45__C4_p + 2.0 PROTON_p -> NITROUS__45__OXIDE_p + 2.0 Oxidized__45__cytochromes__45__C4_p + WATER_p	0	0	0	1.7.2.5	R00294	MetaCyc reaction
NITRIC-OXIDE-REDUCTASE-RXN-NITRIC-OXIDE/Cytochromes-CL-Red/PROTON//NITROUS-OXIDE/Cytochromes-CL-Ox/WATER.78.	2.0 NITRIC__45__OXIDE_p + 2.0 Cytochromes__45__CL__45__Red_p + 2.0 PROTON_p -> NITROUS__45__OXIDE_p + 2.0 Cytochromes__45__CL__45__Ox_p + WATER_p	0	0	0	1.7.2.5	R00294	MetaCyc reaction
NITRIC-OXIDE-REDUCTASE-RXN-NITRIC-OXIDE/Reduced-cytochromes-c2/PROTON//NITROUS-OXIDE/Oxidized-cytochromes-c2/WATER.88.	2.0 NITRIC__45__OXIDE_p + 2.0 Reduced__45__cytochromes__45__c2_p + 2.0 PROTON_p -> NITROUS__45__OXIDE_p + 2.0 Oxidized__45__cytochromes__45__c2_p + WATER_p	0	0	0	1.7.2.5	R00294	MetaCyc reaction
NITRIC-OXIDE-REDUCTASE-RXN-NITRIC-OXIDE/Cytochromes-C552-Red/PROTON//NITROUS-OXIDE/Cytochromes-C552-Ox/WATER.82.	2.0 NITRIC__45__OXIDE_p + 2.0 Cytochromes__45__C552__45__Red_p + 2.0 PROTON_p -> NITROUS__45__OXIDE_p + 2.0 Cytochromes__45__C552__45__Ox_p + WATER_p	0	0	0	1.7.2.5	R00294	MetaCyc reaction
NITRIC-OXIDE-REDUCTASE-RXN-NITRIC-OXIDE/Reduced-cytochromes-c551/PROTON//NITROUS-OXIDE/Oxidized-cytochromes-c551/WATER.92.	2.0 NITRIC__45__OXIDE_p + 2.0 Reduced__45__cytochromes__45__c551_p + 2.0 PROTON_p -> NITROUS__45__OXIDE_p + 2.0 Oxidized__45__cytochromes__45__c551_p + WATER_p	0	0	0	1.7.2.5	R00294	MetaCyc reaction
NITRIC-OXIDE-REDUCTASE-RXN-NITRIC-OXIDE/Cytochromes-C-Reduced/PROTON//NITROUS-OXIDE/Cytochromes-C-Oxidized/WATER.86.	2.0 NITRIC__45__OXIDE_p + 2.0 Cytochromes__45__C__45__Reduced_p + 2.0 PROTON_p -> NITROUS__45__OXIDE_p + 2.0 Cytochromes__45__C__45__Oxidized_p + WATER_p	0	0	0	1.7.2.5	R00294	MetaCyc reaction
RXN-9639	PROTON_c + CPD__45__10272_c -> CPD__45__10273_c + CARBON__45__DIOXIDE_c + WATER_c	0	1000	0	--	--	MetaCyc reaction
RXN-8808	LYS_c + NAD_c + WATER_c -> PROTON_c + ALLYSINE_c + NADH_c + AMMONIUM_c	0	1000	0	--	R00446	MetaCyc reaction
QUINOPRIBOTRANS-RXN	PRPP_c + QUINOLINATE_c + 2.0 PROTON_c -> NICOTINATE_NUCLEOTIDE_c + PPI_c + CARBON__45__DIOXIDE_c	0	1000	0	2.4.2.19	R03348	MetaCyc reaction
1-PHOSPHATIDYLINOSITOL-3-KINASE-RXN	L__45__1__45__phosphatidyl__45__inositols_c + ATP_c -> CPD__45__177_c + ADP_c + PROTON_c	0	1000	0	2.7.1.137	R03362	MetaCyc reaction
R362-RXN	CPD__45__702_c + OXYGEN__45__MOLECULE_c -> CPD__45__703_c + HYDROGEN__45__PEROXIDE_c	0	1000	0	1.1.3.-	--	MetaCyc reaction
RXN-15375	CPD__45__16584_c + ACYL__45__COA_c -> CPD__45__16582_c + Carboxylates_c	0	1000	0	2.3.1.-	--	MetaCyc reaction
SECONDARY-ALCOHOL-OXIDASE-RXN-CPD-12749/OXYGEN-MOLECULE//CPD-18990/HYDROGEN-PEROXIDE.55.	CPD__45__12749_c + OXYGEN__45__MOLECULE_c -> CPD__45__18990_c + HYDROGEN__45__PEROXIDE_c	0	1000	0	1.1.3.18	R02277	MetaCyc reaction
SECONDARY-ALCOHOL-OXIDASE-RXN-CPD-18993/OXYGEN-MOLECULE//CPD-13223/HYDROGEN-PEROXIDE.55.	CPD__45__18993_c + OXYGEN__45__MOLECULE_c -> CPD__45__13223_c + HYDROGEN__45__PEROXIDE_c	0	1000	0	1.1.3.18	R02277	MetaCyc reaction
SECONDARY-ALCOHOL-OXIDASE-RXN-CPD-18995/OXYGEN-MOLECULE//CPD-18988/HYDROGEN-PEROXIDE.55.	CPD__45__18995_c + OXYGEN__45__MOLECULE_c -> CPD__45__18988_c + HYDROGEN__45__PEROXIDE_c	0	1000	0	1.1.3.18	R02277	MetaCyc reaction
4.1.1.68-RXN	PROTON_c + CPD__45__785_c -> CPD__45__786_c + CARBON__45__DIOXIDE_c	0	1000	0	4.1.1.68	R04133	MetaCyc reaction
RXN0-5298	CPD__45__10329_c -> CPD0__45__1107_c	-1000	1000	0	5.1.3.29	--	MetaCyc reaction
RXN-7573	_6__45__HYDROXY__45__NICOTINATE_c + NADH_c + 2.0 PROTON_c + OXYGEN__45__MOLECULE_c -> _2__45__5__45__DIHYDROXYPYRIDINE_c + NAD_c + CARBON__45__DIOXIDE_c + WATER_c	0	1000	0	1.14.13.114	R08764	MetaCyc reaction
TRANS-RXN0-0244	PROTON_p + THR_c -> PROTON_c + THR_p	0	1000	0	--	--	MetaCyc reaction
RXN-7733	CPD__45__7323_c + HYDROGEN__45__MOLECULE_c -> DIHYDROMETHANOPHENAZINE_c	0	1000	0	1.12.98.3	R09095	MetaCyc reaction
RXN-14343-CPD-15227//CPD-15228/GLC.25.	CPD__45__15227_c -> CPD__45__15228_c + GLC_c	-1000	1000	0	4.2.99.22	--	MetaCyc reaction
RXN-14343-CPD-15227//CPD-15228/ALPHA-GLUCOSE.35.	CPD__45__15227_c -> CPD__45__15228_c + ALPHA__45__GLUCOSE_c	-1000	1000	0	4.2.99.22	--	MetaCyc reaction
RXN-14343	CPD__45__15227_c -> CPD__45__15228_c + Glucopyranose_c	-1000	1000	0	4.2.99.22	--	MetaCyc reaction
RXN3DJ-25	CPD3DJ__45__11366_c + WATER_c -> SPHINGOSINE_c + Pi_c	0	1000	0	--	R06521	MetaCyc reaction
RXN-11970	GERANIAL_c + NAD_c + WATER_c -> CPD__45__7618_c + NADH_c + 2.0 PROTON_c	-1000	1000	0	1.2.1.86	R08086	MetaCyc reaction
ATP-DEAMINASE-RXN	ATP_c + WATER_c + PROTON_c -> AMMONIUM_c + ITP_c	-1000	1000	0	3.5.4.17/3.5.4.18	R00088	MetaCyc reaction
RXN-12729	CPD__45__13717_c + WATER_c -> AMMONIUM_c + PYRUVATE_c + SELENOHOMOCYSTEINE_c	0	1000	0	4.4.1.8	--	MetaCyc reaction
RXN-11170	CPD__45__12122_c + Acceptor_c -> CPD__45__9971_c + Donor__45__H2_c	-1000	1000	0	--	--	MetaCyc reaction
RXN-15413	CPD__45__12955_c -> CPD__45__16647_c + 2.0 WATER_c	0	1000	0	4.2.1.-	--	MetaCyc reaction
RXN-13187	TYR_c + 2.0 OXYGEN__45__MOLECULE_c + 2.0 NADPH_c + 2.0 PROTON_c -> CPD__45__1041_c + 2.0 NADP_c + CARBON__45__DIOXIDE_c + 3.0 WATER_c	0	1000	0	1.14.13.41	R08656	MetaCyc reaction
2.7.1.90-RXN	FRUCTOSE__45__6P_c + PPI_c -> PROTON_c + Pi_c + FRUCTOSE__45__16__45__DIPHOSPHATE_c	0	1000	0	2.7.1.90	R00764	MetaCyc reaction
1.1.1.222-RXN-P-HYDROXY-PHENYLPYRUVATE/NADPH/PROTON//CPD-2222/NADP.53.	P__45__HYDROXY__45__PHENYLPYRUVATE_c + NADPH_c + PROTON_c -> CPD__45__2222_c + NADP_c	0	1000	0	1.1.1.222	--	MetaCyc reaction
1.1.1.222-RXN-P-HYDROXY-PHENYLPYRUVATE/NADH/PROTON//CPD-2222/NAD.51.	P__45__HYDROXY__45__PHENYLPYRUVATE_c + NADH_c + PROTON_c -> CPD__45__2222_c + NAD_c	0	1000	0	1.1.1.222	--	MetaCyc reaction
RXN-5461	PROTON_c + DTDP__45__DEOH__45__DEOXY__45__GLUCOSE_c + NADPH_c -> DTDP__45__RHAMNOSE_c + NADP_c	0	1000	0	--	R08935	MetaCyc reaction
RXN-17585	CPD__45__19005_c + NAD_c -> CPD__45__19007_c + NADH_c + PROTON_c	0	1000	0	--	--	MetaCyc reaction
5.5.1.2-RXN	PROTON_c + CPD__45__245_c -> CPD__45__7737_c	0	1000	0	5.5.1.2	R03307	MetaCyc reaction
MANDELATE-DEHYDROGENASE-RXN	CPD__45__122_c + Acceptor_c -> PHENYLGLYOXYLATE_c + Donor__45__H2_c	0	1000	0	1.1.99.31	R03793	MetaCyc reaction
DAHPSYN-RXN	PHOSPHO__45__ENOL__45__PYRUVATE_c + ERYTHROSE__45__4P_c + WATER_c -> _3__45__DEOXY__45__D__45__ARABINO__45__HEPTULOSONATE__45__7__45__P_c + Pi_c	-1000	1000	0	2.5.1.54	R01826	MetaCyc reaction
SPHINGOMYELIN-PHOSPHODIESTERASE-D-RXN	WATER_c + Sphingomyelins_c -> CPD__45__502_c + CHOLINE_c + PROTON_c	0	1000	0	3.1.4.41	R02542	MetaCyc reaction
2.3.1.45-RXN-CPD0-1123/ACETYL-COA//CPD-1803/CO-A.36.	CPD0__45__1123_c + ACETYL__45__COA_c -> CPD__45__1803_c + CO__45__A_c	-1000	1000	0	2.3.1.45	R01807	MetaCyc reaction
2.3.1.45-RXN-CPD0-1122/ACETYL-COA//CPD-1803/CO-A.36.	CPD0__45__1122_c + ACETYL__45__COA_c -> CPD__45__1803_c + CO__45__A_c	-1000	1000	0	2.3.1.45	R01807	MetaCyc reaction
2.3.1.45-RXN	N__45__ACETYLNEURAMINATE_c + ACETYL__45__COA_c -> CPD__45__1803_c + CO__45__A_c	-1000	1000	0	2.3.1.45	R01807	MetaCyc reaction
RXN-10767	Methyl__45__Jasmonates_c + WATER_c -> Jasmonic__45__Acids_c + METOH_c + PROTON_c	0	1000	0	3.1.1.1	--	MetaCyc reaction
RXN-15205	UDP__45__N__45__ACETYL__45__D__45__GLUCOSAMINE_c + Glycoprotein__45__L__45__serine__45__or__45__L__45__threonine_c -> UDP_c + D__45__Glc__45__NAc__45____45__Glycoproteins_c + PROTON_c	0	1000	0	2.4.1.255	--	MetaCyc reaction
HOMSUCTRAN-RXN	HOMO__45__SER_c + SUC__45__COA_c -> O__45__SUCCINYL__45__L__45__HOMOSERINE_c + CO__45__A_c	0	1000	0	2.3.1.46	R01777	MetaCyc reaction
RXN-14815	MANNOSE__45__6P_c -> CPD__45__15711_c	-1000	1000	0	5.1.3.-	--	MetaCyc reaction
RXN0-299	TAURINE_c + _2__45__KETOGLUTARATE_c + OXYGEN__45__MOLECULE_c -> PROTON_c + SO3_c + CPD__45__1772_c + SUC_c + CARBON__45__DIOXIDE_c	0	1000	0	1.14.11.17	R05320	MetaCyc reaction
RXN-7245	CPD__45__6744_c + WATER_c -> CPD__45__6747_c + Pi_c	0	1000	0	--	--	MetaCyc reaction
RXN-17622	_12__45__EPOXYPROPANE_c + WATER_c -> DL__45__12__45__Propanediol_c	-1000	1000	0	3.3.2.10	--	MetaCyc reaction
METHIONINE-RACEMASE-RXN	MET_c -> CPD__45__218_c	-1000	1000	0	5.1.1.2	R00655	MetaCyc reaction
ALDEHYDE-OXIDASE-RXN	OXYGEN__45__MOLECULE_c + WATER_c + Aldehydes_c -> Carboxylates_c + HYDROGEN__45__PEROXIDE_c + PROTON_c	0	1000	0	1.2.3.1	R00635	MetaCyc reaction
RXN-9769	CPD__45__10437_c + 2.0 OXYGEN__45__MOLECULE_c + 2.0 FMNH2_c -> CPD__45__3746_c + FORMALDEHYDE_c + 2.0 FMN_c + 2.0 WATER_c + 3.0 PROTON_c	0	1000	0	1.14.14.-	--	MetaCyc reaction
HYPOTAURINE-DEHYDROGENASE-RXN	NAD_c + WATER_c + HYPOTAURINE_c -> PROTON_c + NADH_c + TAURINE_c	0	1000	0	1.8.1.3	R01681	MetaCyc reaction
RXN-8088	BENZALDEHYDE_c + OXYGEN__45__MOLECULE_c + WATER_c -> PROTON_c + BENZOATE_c + HYDROGEN__45__PEROXIDE_c	0	1000	0	1.2.3.9	--	MetaCyc reaction
RXN-16634	D__45__Galactosyl__45__12__45__diacyl__45__glycerols_c + CPD__45__10363_c -> CPD__45__10364_c + DIACYLGLYCEROL_c	-1000	1000	0	2.4.1.184	--	MetaCyc reaction
RXN-10997	3.0 CPD__45__11955_c + ATP_c -> PROTON_c + CPD__45__11956_c + AMP_c + PPI_c + WATER_c	0	1000	0	--	--	MetaCyc reaction
CYSTEINE-AMINOTRANSFERASE-RXN	_2__45__KETOGLUTARATE_c + CYS_c -> GLT_c + _3__45__MERCAPTO__45__PYRUVATE_c	-1000	1000	0	2.6.1.3	R00895	MetaCyc reaction
RXN-13126	_4__45__HYDROXYPHENYLACETATE_c + WATER_c -> HYDROQUINONE_c + ACET_c	0	1000	0	3.1.1.-	--	MetaCyc reaction
RXN-4319	CPD__45__12575_c + CPD__45__3631_c -> PROTON_c + CPD__45__4222_c + UDP_c	0	1000	0	2.4.1.170	R07753	MetaCyc reaction
RXN-5082	PROTON_c + CPD__45__4864_c + OXYGEN__45__MOLECULE_c + NADPH_c -> _2__45__HYDROXY__45__2__45__METHYLPROPANENITRILE_c + NADP_c + WATER_c	0	1000	0	1.14.13.-	--	MetaCyc reaction
RXN-15703	PSEUDOURIDINE__45__5__45__P_c + WATER_c -> CPD__45__497_c + Pi_c	-1000	1000	0	3.1.3.96	--	MetaCyc reaction
4-HYDROXYMANDELATE-OXIDASE-RXN	CPD__45__106_c + OXYGEN__45__MOLECULE_c + PROTON_c -> _4__45__HYDROXYBENZALDEHYDE_c + CARBON__45__DIOXIDE_c + HYDROGEN__45__PEROXIDE_c	0	1000	0	1.1.3.19	R02673	MetaCyc reaction
4.4.1.19-RXN	PROTON_c + SO3_c + PHOSPHO__45__ENOL__45__PYRUVATE_c -> CPD__45__366_c	0	1000	0	4.4.1.19	R07476	MetaCyc reaction
RXN0-3901	PUTRESCINE_c + GLT_c + ATP_c -> PROTON_c + GAMMA__45__GLUTAMYL__45__PUTRESCINE_c + ADP_c + Pi_c	0	1000	0	6.3.1.11	R07414	MetaCyc reaction
TRANS-RXN-62B	PROTON_p + GLY_p -> PROTON_c + GLY_c	0	1000	0	--	--	MetaCyc reaction
RXN0-5240	D__45__ALANINE_c + PYRIDOXAL_PHOSPHATE_c -> PYRUVATE_c + PYRIDOXAMINE__45__5P_c	-1000	1000	0	--	R01147	MetaCyc reaction
ASPARAGHYD-RXN[CCO-CYTOSOL]-ASN/WATER//L-ASPARTATE/AMMONIUM.45.	ASN_c + WATER_c -> L__45__ASPARTATE_c + AMMONIUM_c	0	1000	0	3.5.1.1/3.5.1.38	R00485	MetaCyc reaction
RXN-1103	PROTON_c + COUMARATE_c + NADPH_c + OXYGEN__45__MOLECULE_c -> CPD__45__676_c + WATER_c + NADP_c	0	1000	0	--	--	MetaCyc reaction
GLUTAMIN-RXN	GLN_c + WATER_c -> GLT_c + AMMONIUM_c	0	1000	0	3.5.1.2/3.5.1.38	R00256	MetaCyc reaction
R5-RXN	CPD__45__17_c + NADP_c -> PROTON_c + CPD__45__16_c + NADPH_c	-1000	1000	0	1.3.1.57	R05308	MetaCyc reaction
2.7.1.148-RXN	_4__45__CYTIDINE__45__5__45__DIPHOSPHO__45__2__45__C_c + ATP_c -> PROTON_c + _2__45__PHOSPHO__45__4__45__CYTIDINE__45__5__45__DIPHOSPHO__45__2__45__C__45__MET_c + ADP_c	0	1000	0	2.7.1.148	R05634	MetaCyc reaction
RXN-11153	CPD__45__330_c + Acceptor_c -> ASCORBATE_c + Donor__45__H2_c + PROTON_c	0	1000	0	--	--	MetaCyc reaction
RXN-17569	ACETONE_c + OXYGEN__45__MOLECULE_c + NADH_c + PROTON_c -> ACETOL_c + NAD_c + WATER_c	0	1000	0	1.14.13.M31	--	MetaCyc reaction
DEOXYGUANPHOSPHOR-RXN	DEOXYGUANOSINE_c + Pi_c -> GUANINE_c + DEOXY__45__D__45__RIBOSE__45__1__45__PHOSPHATE_c	-1000	1000	0	2.4.2.1	R01969	MetaCyc reaction
1.1.1.177-RXN	GLYCEROL__45__3P_c + NADP_c -> GAP_c + NADPH_c + PROTON_c	-1000	1000	0	1.1.1.177	R00845	MetaCyc reaction
RXN-5285	DIVINYL__45__PROTOCHLOROPHYLLIDE__45__A_c + NADPH_c + PROTON_c -> NADP_c + DIVINYLCHLOROPHYLLIDE__45__A_c	0	1000	0	1.3.1.33	R06286	MetaCyc reaction
RXN-8169	CPD1F__45__766_c + CPD__45__12575_c -> CPD__45__7138_c + UDP_c	0	1000	0	2.4.1.298	--	MetaCyc reaction
MALEYLACETOACETATE-ISOMERASE-RXN	_4__45__MALEYL__45__ACETOACETATE_c -> _4__45__FUMARYL__45__ACETOACETATE_c	0	1000	0	5.2.1.2	R03181	MetaCyc reaction
5.2.1.10-RXN	TRANS__45__2__45__CHLORO__45__4__45__CARBOXYMETHYLENEBUT__45__2__45__E_c -> CIS__45__2__45__CHLORO__45__4__45__CARBOXYMETHYLENEBUT__45__2__45__EN__45___c	0	1000	0	5.2.1.10	R04576	MetaCyc reaction
RXN0-5395-3-BETA-D-GLUCOSYLGLUCOSE/WATER//GLC.36.	_3__45__BETA__45__D__45__GLUCOSYLGLUCOSE_c + WATER_c -> 2.0 GLC_c	0	1000	0	3.2.1.-	--	MetaCyc reaction
RXN0-5395-3-BETA-D-GLUCOSYLGLUCOSE/WATER//ALPHA-GLUCOSE.46.	_3__45__BETA__45__D__45__GLUCOSYLGLUCOSE_c + WATER_c -> 2.0 ALPHA__45__GLUCOSE_c	0	1000	0	3.2.1.-	--	MetaCyc reaction
RXN0-5395	_3__45__BETA__45__D__45__GLUCOSYLGLUCOSE_c + WATER_c -> 2.0 Glucopyranose_c	0	1000	0	3.2.1.-	--	MetaCyc reaction
DIHYDROPYRIMIDINASE-RXN	WATER_c + DI__45__H__45__URACIL_c -> PROTON_c + _3__45__UREIDO__45__PROPIONATE_c	-1000	1000	0	3.5.2.2	R02269	MetaCyc reaction
SHIKIMATE-PQQ-RXN-SHIKIMATE/UBIQUINONE-9//3-DEHYDRO-SHIKIMATE/CPD-9957.53.	SHIKIMATE_c + UBIQUINONE__45__9_c -> _3__45__DEHYDRO__45__SHIKIMATE_c + CPD__45__9957_c	0	1000	0	1.1.5.8	R02415	MetaCyc reaction
SHIKIMATE-PQQ-RXN-SHIKIMATE/UBIQUINONE-8//3-DEHYDRO-SHIKIMATE/CPD-9956.53.	SHIKIMATE_c + UBIQUINONE__45__8_c -> _3__45__DEHYDRO__45__SHIKIMATE_c + CPD__45__9956_c	0	1000	0	1.1.5.8	R02415	MetaCyc reaction
SHIKIMATE-PQQ-RXN-SHIKIMATE/UBIQUINONE-6//3-DEHYDRO-SHIKIMATE/UBIQUINOL-30.57.	SHIKIMATE_c + UBIQUINONE__45__6_c -> _3__45__DEHYDRO__45__SHIKIMATE_c + UBIQUINOL__45__30_c	0	1000	0	1.1.5.8	R02415	MetaCyc reaction
SHIKIMATE-PQQ-RXN-SHIKIMATE/UBIQUINONE-2//3-DEHYDRO-SHIKIMATE/QH2.48.	SHIKIMATE_c + UBIQUINONE__45__2_c -> _3__45__DEHYDRO__45__SHIKIMATE_c + QH2_c	0	1000	0	1.1.5.8	R02415	MetaCyc reaction
SHIKIMATE-PQQ-RXN-SHIKIMATE/UBIQUINONE-10//3-DEHYDRO-SHIKIMATE/CPD-9958.54.	SHIKIMATE_c + UBIQUINONE__45__10_c -> _3__45__DEHYDRO__45__SHIKIMATE_c + CPD__45__9958_c	0	1000	0	1.1.5.8	R02415	MetaCyc reaction
SHIKIMATE-PQQ-RXN-SHIKIMATE/CPD0-1464//3-DEHYDRO-SHIKIMATE/CPD-15062.51.	SHIKIMATE_c + CPD0__45__1464_c -> _3__45__DEHYDRO__45__SHIKIMATE_c + CPD__45__15062_c	0	1000	0	1.1.5.8	R02415	MetaCyc reaction
SHIKIMATE-PQQ-RXN-SHIKIMATE/CPD0-1118//3-DEHYDRO-SHIKIMATE/CPD0-2061.51.	SHIKIMATE_c + CPD0__45__1118_c -> _3__45__DEHYDRO__45__SHIKIMATE_c + CPD0__45__2061_c	0	1000	0	1.1.5.8	R02415	MetaCyc reaction
SHIKIMATE-PQQ-RXN-SHIKIMATE/CPD-9717//3-DEHYDRO-SHIKIMATE/CPD-9955.49.	SHIKIMATE_c + CPD__45__9717_c -> _3__45__DEHYDRO__45__SHIKIMATE_c + CPD__45__9955_c	0	1000	0	1.1.5.8	R02415	MetaCyc reaction
SHIKIMATE-PQQ-RXN-SHIKIMATE/PLASTOQUINONE-9//3-DEHYDRO-SHIKIMATE/CPD-12829.57.	SHIKIMATE_c + PLASTOQUINONE__45__9_c -> _3__45__DEHYDRO__45__SHIKIMATE_c + CPD__45__12829_c	0	1000	0	1.1.5.8	R02415	MetaCyc reaction
SHIKIMATE-PQQ-RXN-SHIKIMATE/DEMETHYLMENAQUINONE//3-DEHYDRO-SHIKIMATE/CPD-12115.61.	SHIKIMATE_c + DEMETHYLMENAQUINONE_c -> _3__45__DEHYDRO__45__SHIKIMATE_c + CPD__45__12115_c	0	1000	0	1.1.5.8	R02415	MetaCyc reaction
SHIKIMATE-PQQ-RXN-SHIKIMATE/CPD-9971//3-DEHYDRO-SHIKIMATE/CPD-12122.50.	SHIKIMATE_c + CPD__45__9971_c -> _3__45__DEHYDRO__45__SHIKIMATE_c + CPD__45__12122_c	0	1000	0	1.1.5.8	R02415	MetaCyc reaction
SHIKIMATE-PQQ-RXN-SHIKIMATE/CPD-9970//3-DEHYDRO-SHIKIMATE/CPD-12121.50.	SHIKIMATE_c + CPD__45__9970_c -> _3__45__DEHYDRO__45__SHIKIMATE_c + CPD__45__12121_c	0	1000	0	1.1.5.8	R02415	MetaCyc reaction
SHIKIMATE-PQQ-RXN-SHIKIMATE/CPD-9969//3-DEHYDRO-SHIKIMATE/CPD-12120.50.	SHIKIMATE_c + CPD__45__9969_c -> _3__45__DEHYDRO__45__SHIKIMATE_c + CPD__45__12120_c	0	1000	0	1.1.5.8	R02415	MetaCyc reaction
SHIKIMATE-PQQ-RXN-SHIKIMATE/CPD-9968//3-DEHYDRO-SHIKIMATE/CPD-12119.50.	SHIKIMATE_c + CPD__45__9968_c -> _3__45__DEHYDRO__45__SHIKIMATE_c + CPD__45__12119_c	0	1000	0	1.1.5.8	R02415	MetaCyc reaction
SHIKIMATE-PQQ-RXN-SHIKIMATE/CPD-9733//3-DEHYDRO-SHIKIMATE/CPD-12118.50.	SHIKIMATE_c + CPD__45__9733_c -> _3__45__DEHYDRO__45__SHIKIMATE_c + CPD__45__12118_c	0	1000	0	1.1.5.8	R02415	MetaCyc reaction
SHIKIMATE-PQQ-RXN-SHIKIMATE/CPD-9732//3-DEHYDRO-SHIKIMATE/CPD-12116.50.	SHIKIMATE_c + CPD__45__9732_c -> _3__45__DEHYDRO__45__SHIKIMATE_c + CPD__45__12116_c	0	1000	0	1.1.5.8	R02415	MetaCyc reaction
SHIKIMATE-PQQ-RXN-SHIKIMATE/CPD-9731//3-DEHYDRO-SHIKIMATE/CPD-12117.50.	SHIKIMATE_c + CPD__45__9731_c -> _3__45__DEHYDRO__45__SHIKIMATE_c + CPD__45__12117_c	0	1000	0	1.1.5.8	R02415	MetaCyc reaction
SHIKIMATE-PQQ-RXN-SHIKIMATE/CPD-9849//3-DEHYDRO-SHIKIMATE/CPD-18075.50.	SHIKIMATE_c + CPD__45__9849_c -> _3__45__DEHYDRO__45__SHIKIMATE_c + CPD__45__18075_c	0	1000	0	1.1.5.8	R02415	MetaCyc reaction
SHIKIMATE-PQQ-RXN-SHIKIMATE/CPD-9724//3-DEHYDRO-SHIKIMATE/CPD-12124.50.	SHIKIMATE_c + CPD__45__9724_c -> _3__45__DEHYDRO__45__SHIKIMATE_c + CPD__45__12124_c	0	1000	0	1.1.5.8	R02415	MetaCyc reaction
SHIKIMATE-PQQ-RXN-SHIKIMATE/CPD-9723//3-DEHYDRO-SHIKIMATE/CPD-12128.50.	SHIKIMATE_c + CPD__45__9723_c -> _3__45__DEHYDRO__45__SHIKIMATE_c + CPD__45__12128_c	0	1000	0	1.1.5.8	R02415	MetaCyc reaction
SHIKIMATE-PQQ-RXN-SHIKIMATE/CPD-9722//3-DEHYDRO-SHIKIMATE/CPD-12129.50.	SHIKIMATE_c + CPD__45__9722_c -> _3__45__DEHYDRO__45__SHIKIMATE_c + CPD__45__12129_c	0	1000	0	1.1.5.8	R02415	MetaCyc reaction
SHIKIMATE-PQQ-RXN-SHIKIMATE/CPD-9721//3-DEHYDRO-SHIKIMATE/CPD-12130.50.	SHIKIMATE_c + CPD__45__9721_c -> _3__45__DEHYDRO__45__SHIKIMATE_c + CPD__45__12130_c	0	1000	0	1.1.5.8	R02415	MetaCyc reaction
SHIKIMATE-PQQ-RXN-SHIKIMATE/CPD-9720//3-DEHYDRO-SHIKIMATE/CPD-12126.50.	SHIKIMATE_c + CPD__45__9720_c -> _3__45__DEHYDRO__45__SHIKIMATE_c + CPD__45__12126_c	0	1000	0	1.1.5.8	R02415	MetaCyc reaction
SHIKIMATE-PQQ-RXN-SHIKIMATE/CPD-9719//3-DEHYDRO-SHIKIMATE/CPD-12127.50.	SHIKIMATE_c + CPD__45__9719_c -> _3__45__DEHYDRO__45__SHIKIMATE_c + CPD__45__12127_c	0	1000	0	1.1.5.8	R02415	MetaCyc reaction
SHIKIMATE-PQQ-RXN-SHIKIMATE/CPD-9718//3-DEHYDRO-SHIKIMATE/CPD-12125.50.	SHIKIMATE_c + CPD__45__9718_c -> _3__45__DEHYDRO__45__SHIKIMATE_c + CPD__45__12125_c	0	1000	0	1.1.5.8	R02415	MetaCyc reaction
SHIKIMATE-PQQ-RXN-SHIKIMATE/CPD-9728//3-DEHYDRO-SHIKIMATE/REDUCED-MENAQUINONE.60.	SHIKIMATE_c + CPD__45__9728_c -> _3__45__DEHYDRO__45__SHIKIMATE_c + REDUCED__45__MENAQUINONE_c	0	1000	0	1.1.5.8	R02415	MetaCyc reaction
SHIKIMATE-PQQ-RXN-SHIKIMATE/CPD-9612//3-DEHYDRO-SHIKIMATE/CPD-15301.50.	SHIKIMATE_c + CPD__45__9612_c -> _3__45__DEHYDRO__45__SHIKIMATE_c + CPD__45__15301_c	0	1000	0	1.1.5.8	R02415	MetaCyc reaction
SHIKIMATE-PQQ-RXN-SHIKIMATE/2-METHYL-3-PHYTYL-14-NAPHTHOQUINONE//3-DEHYDRO-SHIKIMATE/CPD-12831.77.	SHIKIMATE_c + _2__45__METHYL__45__3__45__PHYTYL__45__14__45__NAPHTHOQUINONE_c -> _3__45__DEHYDRO__45__SHIKIMATE_c + CPD__45__12831_c	0	1000	0	1.1.5.8	R02415	MetaCyc reaction
SHIKIMATE-PQQ-RXN-SHIKIMATE/CPD-7248//3-DEHYDRO-SHIKIMATE/CPD-7249.49.	SHIKIMATE_c + CPD__45__7248_c -> _3__45__DEHYDRO__45__SHIKIMATE_c + CPD__45__7249_c	0	1000	0	1.1.5.8	R02415	MetaCyc reaction
SHIKIMATE-PQQ-RXN-SHIKIMATE/CPD-6947//3-DEHYDRO-SHIKIMATE/CPD-12830.50.	SHIKIMATE_c + CPD__45__6947_c -> _3__45__DEHYDRO__45__SHIKIMATE_c + CPD__45__12830_c	0	1000	0	1.1.5.8	R02415	MetaCyc reaction
SHIKIMATE-PQQ-RXN-SHIKIMATE/CPD-15153//3-DEHYDRO-SHIKIMATE/OCTAPRENYL-METHYL-METHOXY-BENZQ.73.	SHIKIMATE_c + CPD__45__15153_c -> _3__45__DEHYDRO__45__SHIKIMATE_c + OCTAPRENYL__45__METHYL__45__METHOXY__45__BENZQ_c	0	1000	0	1.1.5.8	R02415	MetaCyc reaction
SHIKIMATE-PQQ-RXN-SHIKIMATE/CPD-15152//3-DEHYDRO-SHIKIMATE/OCTAPRENYL-METHOXY-BENZOQUINONE.73.	SHIKIMATE_c + CPD__45__15152_c -> _3__45__DEHYDRO__45__SHIKIMATE_c + OCTAPRENYL__45__METHOXY__45__BENZOQUINONE_c	0	1000	0	1.1.5.8	R02415	MetaCyc reaction
SHIKIMATE-PQQ-RXN-SHIKIMATE/CPD-11662//3-DEHYDRO-SHIKIMATE/CPD-9872.50.	SHIKIMATE_c + CPD__45__11662_c -> _3__45__DEHYDRO__45__SHIKIMATE_c + CPD__45__9872_c	0	1000	0	1.1.5.8	R02415	MetaCyc reaction
SHIKIMATE-PQQ-RXN-SHIKIMATE/CPD-11661//3-DEHYDRO-SHIKIMATE/CPD-9870.50.	SHIKIMATE_c + CPD__45__11661_c -> _3__45__DEHYDRO__45__SHIKIMATE_c + CPD__45__9870_c	0	1000	0	1.1.5.8	R02415	MetaCyc reaction
SHIKIMATE-PQQ-RXN-SHIKIMATE/CPD-11659//3-DEHYDRO-SHIKIMATE/CPD-9869.50.	SHIKIMATE_c + CPD__45__11659_c -> _3__45__DEHYDRO__45__SHIKIMATE_c + CPD__45__9869_c	0	1000	0	1.1.5.8	R02415	MetaCyc reaction
SHIKIMATE-PQQ-RXN-SHIKIMATE/CPD-11656//3-DEHYDRO-SHIKIMATE/2-HEXAPRENYL-3-METHYL-6-METHOXY-14-BENZ.81.	SHIKIMATE_c + CPD__45__11656_c -> _3__45__DEHYDRO__45__SHIKIMATE_c + _2__45__HEXAPRENYL__45__3__45__METHYL__45__6__45__METHOXY__45__14__45__BENZ_c	0	1000	0	1.1.5.8	R02415	MetaCyc reaction
SHIKIMATE-PQQ-RXN-SHIKIMATE/CPD-11655//3-DEHYDRO-SHIKIMATE/2-HEXAPRENYL-6-METHOXY-14-BENZOQUINOL.79.	SHIKIMATE_c + CPD__45__11655_c -> _3__45__DEHYDRO__45__SHIKIMATE_c + _2__45__HEXAPRENYL__45__6__45__METHOXY__45__14__45__BENZOQUINOL_c	0	1000	0	1.1.5.8	R02415	MetaCyc reaction
SHIKIMATE-PQQ-RXN-SHIKIMATE/CPD-3766//3-DEHYDRO-SHIKIMATE/MENADIOL.49.	SHIKIMATE_c + CPD__45__3766_c -> _3__45__DEHYDRO__45__SHIKIMATE_c + MENADIOL_c	0	1000	0	1.1.5.8	R02415	MetaCyc reaction
SHIKIMATE-PQQ-RXN-SHIKIMATE/CPD-13246//3-DEHYDRO-SHIKIMATE/25-DICHLOROHYDROQUINONE.65.	SHIKIMATE_c + CPD__45__13246_c -> _3__45__DEHYDRO__45__SHIKIMATE_c + _25__45__DICHLOROHYDROQUINONE_c	0	1000	0	1.1.5.8	R02415	MetaCyc reaction
BENZOATE-12-DIOXYGENASE-RXN	BENZOATE_c + NADH_c + PROTON_c + OXYGEN__45__MOLECULE_c -> CPD__45__290_c + NAD_c	0	1000	0	1.14.12.10	R05621	MetaCyc reaction
RXN66-320	ZYMOSTEROL_c -> _5__45__ALPHA__45__CHOLESTA__45__724__45__DIEN__45__3__45__BETA__45__OL_c	0	1000	0	5.3.3.5	R04804	MetaCyc reaction
RXN-14365	PSICOSE_c -> CPD__45__15382_c	-1000	1000	0	5.1.3.30/5.1.3.31	--	MetaCyc reaction
HISTOLDEHYD-RXN	HISTIDINOL_c + NAD_c -> PROTON_c + HISTIDINAL_c + NADH_c	-1000	1000	0	--	R03012	MetaCyc reaction
RXN0-2382	SER_c + INDOLE_c -> TRP_c + WATER_c	0	1000	0	4.2.1.122	R00674	MetaCyc reaction
1.14.13.118-RXN	VAL_c + 2.0 OXYGEN__45__MOLECULE_c + 2.0 NADPH_c + 2.0 PROTON_c -> _2__45__METHYLPROPANAL__45__OXIME_c + 2.0 NADP_c + CARBON__45__DIOXIDE_c + 3.0 WATER_c	0	1000	0	1.14.13.118	R08663	MetaCyc reaction
RXN-7185	CPD__45__505_c + ATP_c -> PROTON_c + CPD__45__6661_c + ADP_c	-1000	1000	0	2.7.1.-	--	MetaCyc reaction
RXN-14900	WATER_c + _2__45__O__45__ALPHA__45__MANNOSYL__45__D__45__GLYCERATE_c -> CPD__45__13559_c + GLYCERATE_c	-1000	1000	0	3.3.2.-	--	MetaCyc reaction
3-OH-BENZALDEHYDE-DEHYDROG-NADP+-RXN	_3__45__OH__45__BENZALDEHYDE_c + NADP_c + WATER_c -> _3__45__HYDROXYBENZOATE_c + NADPH_c + 2.0 PROTON_c	0	1000	0	1.2.1.7	R07666	MetaCyc reaction
DOLICHYL-PHOSPHATASE-RXN-CPD-17834/WATER//CPD-17841/Pi.30.	CPD__45__17834_c + WATER_c -> CPD__45__17841_c + Pi_c	0	1000	0	3.1.3.51	R01003	MetaCyc reaction
DOLICHYL-PHOSPHATASE-RXN-CPD-17833/WATER//CPD-17840/Pi.30.	CPD__45__17833_c + WATER_c -> CPD__45__17840_c + Pi_c	0	1000	0	3.1.3.51	R01003	MetaCyc reaction
DOLICHYL-PHOSPHATASE-RXN-CPD-17832/WATER//CPD-17839/Pi.30.	CPD__45__17832_c + WATER_c -> CPD__45__17839_c + Pi_c	0	1000	0	3.1.3.51	R01003	MetaCyc reaction
DOLICHYL-PHOSPHATASE-RXN-CPD-17831/WATER//CPD-17838/Pi.30.	CPD__45__17831_c + WATER_c -> CPD__45__17838_c + Pi_c	0	1000	0	3.1.3.51	R01003	MetaCyc reaction
DOLICHYL-PHOSPHATASE-RXN-CPD-17830/WATER//CPD-17837/Pi.30.	CPD__45__17830_c + WATER_c -> CPD__45__17837_c + Pi_c	0	1000	0	3.1.3.51	R01003	MetaCyc reaction
DOLICHYL-PHOSPHATASE-RXN-CPD-17829/WATER//CPD-17836/Pi.30.	CPD__45__17829_c + WATER_c -> CPD__45__17836_c + Pi_c	0	1000	0	3.1.3.51	R01003	MetaCyc reaction
DOLICHYL-PHOSPHATASE-RXN-CPD-17828/WATER//CPD-17835/Pi.30.	CPD__45__17828_c + WATER_c -> CPD__45__17835_c + Pi_c	0	1000	0	3.1.3.51	R01003	MetaCyc reaction
DOLICHYL-PHOSPHATASE-RXN-CPD-17827/WATER//CPD-17845/Pi.30.	CPD__45__17827_c + WATER_c -> CPD__45__17845_c + Pi_c	0	1000	0	3.1.3.51	R01003	MetaCyc reaction
DOLICHYL-PHOSPHATASE-RXN-CPD-17826/WATER//CPD-17844/Pi.30.	CPD__45__17826_c + WATER_c -> CPD__45__17844_c + Pi_c	0	1000	0	3.1.3.51	R01003	MetaCyc reaction
DOLICHYL-PHOSPHATASE-RXN-CPD-17825/WATER//CPD-17843/Pi.30.	CPD__45__17825_c + WATER_c -> CPD__45__17843_c + Pi_c	0	1000	0	3.1.3.51	R01003	MetaCyc reaction
DOLICHYL-PHOSPHATASE-RXN-CPD-13565/WATER//CPD-17842/Pi.30.	CPD__45__13565_c + WATER_c -> CPD__45__17842_c + Pi_c	0	1000	0	3.1.3.51	R01003	MetaCyc reaction
RXN-13415	CPD__45__14378_c + Deoxyhypusine__45__Synthase__45__Lysine_c -> N__45__4__45__aminobutylidene__45__enzyme__45__lysine_c + CPD__45__313_c	0	1000	0	--	--	MetaCyc reaction
RXN-17605	CPD__45__19040_c -> S__45__3__45__HYDROXYBUTANOYL__45__COA_c	-1000	1000	0	5.3.3.f	--	MetaCyc reaction
MEPROPCOA-FAD-RXN	PROTON_c + ISOBUTYRYL__45__COA_c + FAD_c -> METHACRYLYL__45__COA_c + FADH2_c	0	1000	0	1.3.8.-	R02661	MetaCyc reaction
NAD-SYNTH-GLN-RXN	ATP_c + DEAMIDO__45__NAD_c + GLN_c + WATER_c -> PROTON_c + GLT_c + AMP_c + PPI_c + NAD_c	0	1000	0	6.3.5.1	R00257	MetaCyc reaction
RXN-8772-L-ARABITOL/NADP//BETA-L-ARABINOSE/NADPH/PROTON.47.	L__45__ARABITOL_c + NADP_c -> BETA__45__L__45__ARABINOSE_c + NADPH_c + PROTON_c	-1000	1000	0	1.1.1.21	R01759	MetaCyc reaction
RXN-8772-L-ARABITOL/NADP//ARABINOSE/NADPH/PROTON.40.	L__45__ARABITOL_c + NADP_c -> ARABINOSE_c + NADPH_c + PROTON_c	-1000	1000	0	1.1.1.21	R01759	MetaCyc reaction
RXN-8772	L__45__ARABITOL_c + NADP_c -> L__45__arabinopyranose_c + NADPH_c + PROTON_c	-1000	1000	0	1.1.1.21	R01759	MetaCyc reaction
ALANINE--GLYOXYLATE-AMINOTRANSFERASE-RXN	GLYOX_c + L__45__ALPHA__45__ALANINE_c -> GLY_c + PYRUVATE_c	-1000	1000	0	2.6.1.44	R00369	MetaCyc reaction
RXN-12646	CPD__45__4211_c + WATER_c -> CPD__45__13614_c + PPI_c	-1000	1000	0	--	--	MetaCyc reaction
TRANS-RXN0-562	HYPOXANTHINE_p -> HYPOXANTHINE_c	0	1000	0	--	--	MetaCyc reaction
RXN-10978	CPD__45__11937_c + WATER_c -> MI__45__HEXAKISPHOSPHATE_c + Pi_c + 2.0 PROTON_c	-1000	1000	0	3.6.1.52	--	MetaCyc reaction
RXN-12158	L__45__RHAMNOFURANOSE_c + NAD__45__P__45__OR__45__NOP_c -> L__45__RHAMNONO__45__14__45__LACTONE_c + NADH__45__P__45__OR__45__NOP_c + PROTON_c	0	1000	0	1.1.1.378	--	MetaCyc reaction
RXN-13109-3-METHYLXANTHINE/NADPH/OXYGEN-MOLECULE/PROTON//XANTHINE/FORMALDEHYDE/NADP/WATER.80.	_3__45__METHYLXANTHINE_c + NADPH_c + OXYGEN__45__MOLECULE_c + PROTON_c -> XANTHINE_c + FORMALDEHYDE_c + NADP_c + WATER_c	0	1000	0	1.14.13.179	--	MetaCyc reaction
RXN-13109-3-METHYLXANTHINE/NADH/OXYGEN-MOLECULE/PROTON//XANTHINE/FORMALDEHYDE/NAD/WATER.78.	_3__45__METHYLXANTHINE_c + NADH_c + OXYGEN__45__MOLECULE_c + PROTON_c -> XANTHINE_c + FORMALDEHYDE_c + NAD_c + WATER_c	0	1000	0	1.14.13.179	--	MetaCyc reaction
RXN-11690	CPD__45__367_c + NADP_c -> CPD__45__380_c + NADPH_c + PROTON_c	-1000	1000	0	1.1.1.338	R07137	MetaCyc reaction
RXN-4941	CPD__45__1107_c + ATP_c -> DIPHOSPHO__45__1D__45__MYO__45__INOSITOL__45__TETRAKISPHOSPH_c + ADP_c	0	1000	0	2.7.1.-	--	MetaCyc reaction
PYRIDOXINE-4-DEHYDROGENASE-RXN	NADP_c + PYRIDOXINE_c -> PROTON_c + NADPH_c + PYRIDOXAL_c	-1000	1000	0	1.1.1.65	R01708	MetaCyc reaction
RXN0-5208	PROTON_c + 2 ATP_c -> ADENOSYL__45__P4_c + PPI_c	0	1000	0	2.7.7.-	--	MetaCyc reaction
RXN-7401	PROTON_c + CPD__45__1825_c + UTP_c -> CPD__45__12513_c + PPI_c	-1000	1000	0	2.7.7.37	R03077	MetaCyc reaction
RXN1F-72	MONO__45__VINYL__45__PROTOCHLOROPHYLLIDE__45__A_c + NADP_c -> DIVINYL__45__PROTOCHLOROPHYLLIDE__45__A_c + NADPH_c + PROTON_c	-1000	1000	0	1.3.1.75	R06896	MetaCyc reaction
GLUCUROISOM-RXN	CPD__45__15530_c -> FRUCTURONATE_c	-1000	1000	0	5.3.1.12	R01482	MetaCyc reaction
RXN-12689	CPD__45__7235_c + NADP_c -> _3__45__OXO__45__5__45__BETA__45__CHOLANATE_c + NADPH_c + PROTON_c	0	1000	0	1.1.1.392	--	MetaCyc reaction
2.6.1.64-RXN	PHENYL__45__PYRUVATE_c + GLN_c -> PHE_c + _2__45__KETO__45__GLUTARAMATE_c	-1000	1000	0	2.6.1.64	R01375	MetaCyc reaction
RXN-13909-10-FORMYL-THF/NAD//CPD-14932/NADH/PROTON.41.	CPD__45__14932_c + NADH_c + PROTON_c -> _10__45__FORMYL__45__THF_c + NAD_c	0	1000	0	1.5.1.34	--	MetaCyc reaction
R364-RXN-CPD-704/NADPH/PROTON//CPD-705/NADP/WATER.41.	CPD__45__704_c + 2.0 NADPH_c + 2.0 PROTON_c -> CPD__45__705_c + 2.0 NADP_c + WATER_c	0	1000	0	1.7.1.-	--	MetaCyc reaction
R364-RXN-CPD-704/NADH/PROTON//CPD-705/NAD/WATER.39.	CPD__45__704_c + 2.0 NADH_c + 2.0 PROTON_c -> CPD__45__705_c + 2.0 NAD_c + WATER_c	0	1000	0	1.7.1.-	--	MetaCyc reaction
RXN-9015	SPERMINE_c + OXYGEN__45__MOLECULE_c + WATER_c -> SPERMIDINE_c + CPD__45__6082_c + HYDROGEN__45__PEROXIDE_c	0	1000	0	1.5.3.16/1.5.3.17	R09076	MetaCyc reaction
RXN-17553-CPD-18963/UBIQUINONE-9/WATER//CPD-18965/CPD-9957/PROTON.56.	CPD__45__18963_c + 2.0 UBIQUINONE__45__9_c + WATER_c -> CPD__45__18965_c + 2.0 CPD__45__9957_c + PROTON_c	-1000	1000	0	1.1.5.i	--	MetaCyc reaction
RXN-17553-CPD-18963/UBIQUINONE-8/WATER//CPD-18965/CPD-9956/PROTON.56.	CPD__45__18963_c + 2.0 UBIQUINONE__45__8_c + WATER_c -> CPD__45__18965_c + 2.0 CPD__45__9956_c + PROTON_c	-1000	1000	0	1.1.5.i	--	MetaCyc reaction
RXN-17553-CPD-18963/UBIQUINONE-6/WATER//CPD-18965/UBIQUINOL-30/PROTON.60.	CPD__45__18963_c + 2.0 UBIQUINONE__45__6_c + WATER_c -> CPD__45__18965_c + 2.0 UBIQUINOL__45__30_c + PROTON_c	-1000	1000	0	1.1.5.i	--	MetaCyc reaction
RXN-17553-CPD-18963/UBIQUINONE-2/WATER//CPD-18965/QH2/PROTON.51.	CPD__45__18963_c + 2.0 UBIQUINONE__45__2_c + WATER_c -> CPD__45__18965_c + 2.0 QH2_c + PROTON_c	-1000	1000	0	1.1.5.i	--	MetaCyc reaction
RXN-17553-CPD-18963/UBIQUINONE-10/WATER//CPD-18965/CPD-9958/PROTON.57.	CPD__45__18963_c + 2.0 UBIQUINONE__45__10_c + WATER_c -> CPD__45__18965_c + 2.0 CPD__45__9958_c + PROTON_c	-1000	1000	0	1.1.5.i	--	MetaCyc reaction
RXN-17553-CPD-18963/CPD0-1464/WATER//CPD-18965/CPD-15062/PROTON.54.	CPD__45__18963_c + 2.0 CPD0__45__1464_c + WATER_c -> CPD__45__18965_c + 2.0 CPD__45__15062_c + PROTON_c	-1000	1000	0	1.1.5.i	--	MetaCyc reaction
RXN-17553-CPD-18963/CPD0-1118/WATER//CPD-18965/CPD0-2061/PROTON.54.	CPD__45__18963_c + 2.0 CPD0__45__1118_c + WATER_c -> CPD__45__18965_c + 2.0 CPD0__45__2061_c + PROTON_c	-1000	1000	0	1.1.5.i	--	MetaCyc reaction
RXN-17553-CPD-18963/CPD-9717/WATER//CPD-18965/CPD-9955/PROTON.52.	CPD__45__18963_c + 2.0 CPD__45__9717_c + WATER_c -> CPD__45__18965_c + 2.0 CPD__45__9955_c + PROTON_c	-1000	1000	0	1.1.5.i	--	MetaCyc reaction
RXN-17553-CPD-18963/PLASTOQUINONE-9/WATER//CPD-18965/CPD-12829/PROTON.60.	CPD__45__18963_c + 2.0 PLASTOQUINONE__45__9_c + WATER_c -> CPD__45__18965_c + 2.0 CPD__45__12829_c + PROTON_c	-1000	1000	0	1.1.5.i	--	MetaCyc reaction
RXN-17553-CPD-18963/DEMETHYLMENAQUINONE/WATER//CPD-18965/CPD-12115/PROTON.64.	CPD__45__18963_c + 2.0 DEMETHYLMENAQUINONE_c + WATER_c -> CPD__45__18965_c + 2.0 CPD__45__12115_c + PROTON_c	-1000	1000	0	1.1.5.i	--	MetaCyc reaction
RXN-17553-CPD-18963/CPD-9971/WATER//CPD-18965/CPD-12122/PROTON.53.	CPD__45__18963_c + 2.0 CPD__45__9971_c + WATER_c -> CPD__45__18965_c + 2.0 CPD__45__12122_c + PROTON_c	-1000	1000	0	1.1.5.i	--	MetaCyc reaction
RXN-17553-CPD-18963/CPD-9970/WATER//CPD-18965/CPD-12121/PROTON.53.	CPD__45__18963_c + 2.0 CPD__45__9970_c + WATER_c -> CPD__45__18965_c + 2.0 CPD__45__12121_c + PROTON_c	-1000	1000	0	1.1.5.i	--	MetaCyc reaction
RXN-17553-CPD-18963/CPD-9969/WATER//CPD-18965/CPD-12120/PROTON.53.	CPD__45__18963_c + 2.0 CPD__45__9969_c + WATER_c -> CPD__45__18965_c + 2.0 CPD__45__12120_c + PROTON_c	-1000	1000	0	1.1.5.i	--	MetaCyc reaction
RXN-17553-CPD-18963/CPD-9968/WATER//CPD-18965/CPD-12119/PROTON.53.	CPD__45__18963_c + 2.0 CPD__45__9968_c + WATER_c -> CPD__45__18965_c + 2.0 CPD__45__12119_c + PROTON_c	-1000	1000	0	1.1.5.i	--	MetaCyc reaction
RXN-17553-CPD-18963/CPD-9733/WATER//CPD-18965/CPD-12118/PROTON.53.	CPD__45__18963_c + 2.0 CPD__45__9733_c + WATER_c -> CPD__45__18965_c + 2.0 CPD__45__12118_c + PROTON_c	-1000	1000	0	1.1.5.i	--	MetaCyc reaction
RXN-17553-CPD-18963/CPD-9732/WATER//CPD-18965/CPD-12116/PROTON.53.	CPD__45__18963_c + 2.0 CPD__45__9732_c + WATER_c -> CPD__45__18965_c + 2.0 CPD__45__12116_c + PROTON_c	-1000	1000	0	1.1.5.i	--	MetaCyc reaction
RXN-17553-CPD-18963/CPD-9731/WATER//CPD-18965/CPD-12117/PROTON.53.	CPD__45__18963_c + 2.0 CPD__45__9731_c + WATER_c -> CPD__45__18965_c + 2.0 CPD__45__12117_c + PROTON_c	-1000	1000	0	1.1.5.i	--	MetaCyc reaction
RXN-17553-CPD-18963/CPD-9849/WATER//CPD-18965/CPD-18075/PROTON.53.	CPD__45__18963_c + 2.0 CPD__45__9849_c + WATER_c -> CPD__45__18965_c + 2.0 CPD__45__18075_c + PROTON_c	-1000	1000	0	1.1.5.i	--	MetaCyc reaction
RXN-17553-CPD-18963/CPD-9724/WATER//CPD-18965/CPD-12124/PROTON.53.	CPD__45__18963_c + 2.0 CPD__45__9724_c + WATER_c -> CPD__45__18965_c + 2.0 CPD__45__12124_c + PROTON_c	-1000	1000	0	1.1.5.i	--	MetaCyc reaction
RXN-17553-CPD-18963/CPD-9723/WATER//CPD-18965/CPD-12128/PROTON.53.	CPD__45__18963_c + 2.0 CPD__45__9723_c + WATER_c -> CPD__45__18965_c + 2.0 CPD__45__12128_c + PROTON_c	-1000	1000	0	1.1.5.i	--	MetaCyc reaction
RXN-17553-CPD-18963/CPD-9722/WATER//CPD-18965/CPD-12129/PROTON.53.	CPD__45__18963_c + 2.0 CPD__45__9722_c + WATER_c -> CPD__45__18965_c + 2.0 CPD__45__12129_c + PROTON_c	-1000	1000	0	1.1.5.i	--	MetaCyc reaction
RXN-17553-CPD-18963/CPD-9721/WATER//CPD-18965/CPD-12130/PROTON.53.	CPD__45__18963_c + 2.0 CPD__45__9721_c + WATER_c -> CPD__45__18965_c + 2.0 CPD__45__12130_c + PROTON_c	-1000	1000	0	1.1.5.i	--	MetaCyc reaction
RXN-17553-CPD-18963/CPD-9720/WATER//CPD-18965/CPD-12126/PROTON.53.	CPD__45__18963_c + 2.0 CPD__45__9720_c + WATER_c -> CPD__45__18965_c + 2.0 CPD__45__12126_c + PROTON_c	-1000	1000	0	1.1.5.i	--	MetaCyc reaction
RXN-17553-CPD-18963/CPD-9719/WATER//CPD-18965/CPD-12127/PROTON.53.	CPD__45__18963_c + 2.0 CPD__45__9719_c + WATER_c -> CPD__45__18965_c + 2.0 CPD__45__12127_c + PROTON_c	-1000	1000	0	1.1.5.i	--	MetaCyc reaction
RXN-17553-CPD-18963/CPD-9718/WATER//CPD-18965/CPD-12125/PROTON.53.	CPD__45__18963_c + 2.0 CPD__45__9718_c + WATER_c -> CPD__45__18965_c + 2.0 CPD__45__12125_c + PROTON_c	-1000	1000	0	1.1.5.i	--	MetaCyc reaction
RXN-17553-CPD-18963/CPD-9728/WATER//CPD-18965/REDUCED-MENAQUINONE/PROTON.63.	CPD__45__18963_c + 2.0 CPD__45__9728_c + WATER_c -> CPD__45__18965_c + 2.0 REDUCED__45__MENAQUINONE_c + PROTON_c	-1000	1000	0	1.1.5.i	--	MetaCyc reaction
RXN-17553-CPD-18963/CPD-9612/WATER//CPD-18965/CPD-15301/PROTON.53.	CPD__45__18963_c + 2.0 CPD__45__9612_c + WATER_c -> CPD__45__18965_c + 2.0 CPD__45__15301_c + PROTON_c	-1000	1000	0	1.1.5.i	--	MetaCyc reaction
RXN-17553-CPD-18963/2-METHYL-3-PHYTYL-14-NAPHTHOQUINONE/WATER//CPD-18965/CPD-12831/PROTON.80.	CPD__45__18963_c + 2.0 _2__45__METHYL__45__3__45__PHYTYL__45__14__45__NAPHTHOQUINONE_c + WATER_c -> CPD__45__18965_c + 2.0 CPD__45__12831_c + PROTON_c	-1000	1000	0	1.1.5.i	--	MetaCyc reaction
1.1.1.117-RXN-CPD-12043/NAD//CPD-356/NADH/PROTON.35.	CPD__45__12043_c + NAD_c -> CPD__45__356_c + NADH_c + PROTON_c	0	1000	0	1.1.1.117	--	MetaCyc reaction
1.1.1.117-RXN-CPD-12044/NAD//CPD-356/NADH/PROTON.35.	CPD__45__12044_c + NAD_c -> CPD__45__356_c + NADH_c + PROTON_c	0	1000	0	1.1.1.117	--	MetaCyc reaction
1.1.1.117-RXN-CPD-12043/NADP//CPD-356/NADPH/PROTON.37.	CPD__45__12043_c + NADP_c -> CPD__45__356_c + NADPH_c + PROTON_c	0	1000	0	1.1.1.117	--	MetaCyc reaction
1.1.1.117-RXN-CPD-12044/NADP//CPD-356/NADPH/PROTON.37.	CPD__45__12044_c + NADP_c -> CPD__45__356_c + NADPH_c + PROTON_c	0	1000	0	1.1.1.117	--	MetaCyc reaction
1.1.1.117-RXN	D__45__arabinofuranose_c + NAD__45__P__45__OR__45__NOP_c -> CPD__45__356_c + NADH__45__P__45__OR__45__NOP_c + PROTON_c	0	1000	0	1.1.1.117	--	MetaCyc reaction
1.1.1.117-RXN-CPD-12043/NAD-P-OR-NOP//CPD-356/NADH-P-OR-NOP/PROTON.53.	CPD__45__12043_c + NAD__45__P__45__OR__45__NOP_c -> CPD__45__356_c + NADH__45__P__45__OR__45__NOP_c + PROTON_c	0	1000	0	1.1.1.117	--	MetaCyc reaction
1.1.1.117-RXN-CPD-12044/NAD-P-OR-NOP//CPD-356/NADH-P-OR-NOP/PROTON.53.	CPD__45__12044_c + NAD__45__P__45__OR__45__NOP_c -> CPD__45__356_c + NADH__45__P__45__OR__45__NOP_c + PROTON_c	0	1000	0	1.1.1.117	--	MetaCyc reaction
RXN-11927	CPD__45__12866_c + NADH_c + OXYGEN__45__MOLECULE_c -> CPD__45__12867_c + NAD_c + WATER_c	0	1000	0	1.14.13.-	--	MetaCyc reaction
LYSINE-N-ACETYLTRANSFERASE-RXN	LYS_c + ACETYL__45__P_c -> PROTON_c + Pi_c + CPD__45__567_c	-1000	1000	0	2.3.1.32	R01620	MetaCyc reaction
1.1.99.28-RXN-CPD-15382/GLC//GLC-D-LACTONE/SORBITOL.38.	CPD__45__15382_c + GLC_c -> GLC__45__D__45__LACTONE_c + SORBITOL_c	0	1000	0	1.1.99.28	R00874	MetaCyc reaction
1.1.99.28-RXN-CPD-15382/ALPHA-GLUCOSE//GLC-D-LACTONE/SORBITOL.48.	CPD__45__15382_c + ALPHA__45__GLUCOSE_c -> GLC__45__D__45__LACTONE_c + SORBITOL_c	0	1000	0	1.1.99.28	R00874	MetaCyc reaction
1.1.99.28-RXN	CPD__45__15382_c + Glucopyranose_c -> GLC__45__D__45__LACTONE_c + SORBITOL_c	0	1000	0	1.1.99.28	R00874	MetaCyc reaction
5-METHYLTHIORIBOSE-KINASE-RXN	ATP_c + CPD__45__560_c -> PROTON_c + ADP_c + CPD__45__444_c	0	1000	0	2.7.1.100	R04143	MetaCyc reaction
RXN-12413	CPD__45__12321_c + 5.0 Acceptor_c -> CPD__45__12932_c + 5.0 Donor__45__H2_c	-1000	1000	0	1.3.99.30	--	MetaCyc reaction
RXN0-5305	CPD0__45__1108_c -> CPD__45__15818_c	-1000	1000	0	--	--	MetaCyc reaction
RXN-7738	CHLOROPHYLL__45__A_c + WATER_c -> PROTON_c + CHLOROPHYLLIDE__45__A_c + PHYTOL_c	0	1000	0	3.1.1.14	R05618	MetaCyc reaction
TARTRATE-EPIMERASE-RXN	TARTRATE_c -> MESO__45__TARTRATE_c	-1000	1000	0	5.1.2.5	R02546	MetaCyc reaction
PROLINE-MULTI	PROTON_c + GLT_c + ATP_c + NADPH_c -> ADP_c + L__45__GLUTAMATE_GAMMA__45__SEMIALDEHYDE_c + NADP_c + Pi_c	0	1000	0	--	--	MetaCyc reaction
RXN0-2042	CPD__45__207_c + OXYGEN__45__MOLECULE_c + NADPH_c + PROTON_c -> CPD0__45__2362_c + NADP_c + WATER_c	0	1000	0	1.14.13.149	--	MetaCyc reaction
GLUTRACE-RXN	GLT_c -> D__45__GLT_c	-1000	1000	0	5.1.1.3	R00260	MetaCyc reaction
RXN-10127	CPD__45__10866_c + OXYGEN__45__MOLECULE_c + NADPH_c + PROTON_c -> CPD__45__9151_c + WATER_c + NADP_c	0	1000	0	1.14.13.7	--	MetaCyc reaction
2.7.11.18-RXN	PROTON_c + ATP_c + CPD__45__8564_c -> ADP_c + CPD__45__8563_c	-1000	1000	0	2.7.11.18	R03150	MetaCyc reaction
RXN-16823	INDOLE_c + HYDROGEN__45__PEROXIDE_c -> CPD__45__6361_c + WATER_c	-1000	1000	0	1.11.2.M1	--	MetaCyc reaction
3-HYDROXYBENZOATE-2-MONOOXYGENASE-RXN	OXYGEN__45__MOLECULE_c + Donor__45__H2_c + _3__45__HYDROXYBENZOATE_c -> WATER_c + Acceptor_c + _2__45__3__45__DIHYDROXYBENZOATE_c	0	1000	0	1.14.99.23	R01508	MetaCyc reaction
RXN-17587	CPD__45__19007_c + WATER_c + NAD_c -> CPD__45__19008_c + NADH_c + 2.0 PROTON_c	0	1000	0	--	--	MetaCyc reaction
DIMETHYLPROPIOTHETIN-DETHIOMETHYLASE-RXN	SS__45__DIMETHYL__45__BETA__45__PROPIOTHETIN_c -> PROTON_c + CPD__45__7670_c + ACRYLATE_c	0	1000	0	4.4.1.3	R02574	MetaCyc reaction
RXN-9192	GERANIOL_c + ACETYL__45__COA_c -> CPD__45__9758_c + CO__45__A_c	0	1000	0	2.3.1.84	--	MetaCyc reaction
ADP-DEAMINASE-RXN	ADP_c + WATER_c + PROTON_c -> IDP_c + AMMONIUM_c	-1000	1000	0	3.5.4.7/3.5.4.17	R00123	MetaCyc reaction
RXN-8041	_4__45__METHYLCATECHOL_c + OXYGEN__45__MOLECULE_c -> _2H6OH2__45__4DIENOATE_c + PROTON_c	0	1000	0	--	--	MetaCyc reaction
RXN-15211	N__45__Acylsphingosine_c + PHOSPHATIDYLCHOLINE_c -> N__45__acyl__45__sphingosylphosphorylcholine_c + DIACYLGLYCEROL_c	0	1000	0	2.7.8.27	--	MetaCyc reaction
RXN-10961-CPD66-46/WATER//CPD66-45/Pi.28.	CPD66__45__46_c + WATER_c -> CPD66__45__45_c + Pi_c	0	1000	0	3.1.3.-	--	MetaCyc reaction
RXN-12956-CPD-13995/NADP//CPD-13996/NADPH/PROTON.39.	CPD__45__13995_c + NADP_c -> CPD__45__13996_c + NADPH_c + PROTON_c	-1000	1000	0	1.1.1.323	--	MetaCyc reaction
RXN-12956-CPD-13995/NAD//CPD-13996/NADH/PROTON.37.	CPD__45__13995_c + NAD_c -> CPD__45__13996_c + NADH_c + PROTON_c	-1000	1000	0	1.1.1.323	--	MetaCyc reaction
HYDGLUTSYN-RXN	PROPIONYL__45__COA_c + WATER_c + GLYOX_c -> _2__45__HYDROXYGLUTARIC_ACID_c + PROTON_c + CO__45__A_c	0	1000	0	2.3.3.11	R00932	MetaCyc reaction
RXN-15652	UDP__45__N__45__ACETYL__45__D__45__GLUCOSAMINE_c + ACETYL__45__COA_c -> CPD__45__16879_c + CO__45__A_c	0	1000	0	2.3.1.-	--	MetaCyc reaction
RXN-11407	CPD__45__12521_c + NAD_c -> CPD__45__12595_c + NADH_c + PROTON_c	0	1000	0	1.1.1.203	R09447	MetaCyc reaction
PTAALT-RXN	PROPIONYL__45__COA_c + Pi_c -> PROPIONYL__45__P_c + CO__45__A_c	-1000	1000	0	2.3.1.222	R00921	MetaCyc reaction
TRANS-RXN-283	BETAINE_p + ATP_c + WATER_c -> BETAINE_c + Pi_c + PROTON_c + ADP_c	0	1000	0	--	--	MetaCyc reaction
RXN-7247	CPD__45__6741_c + WATER_c -> CPD__45__6743_c + Pi_c	0	1000	0	--	--	MetaCyc reaction
RXN-14724	GLUTARATE_c + SUC__45__COA_c -> GLUTARYL__45__COA_c + SUC_c	0	1000	0	2.8.3.13	--	MetaCyc reaction
GLUCOSAMINE-6-P-DEAMIN-RXN	CPD__45__13469_c + WATER_c -> FRUCTOSE__45__6P_c + AMMONIUM_c	-1000	1000	0	3.5.99.6	R00765	MetaCyc reaction
2.6.1.30-RXN	PYRUVATE_c + PYRIDOXAMINE_c -> L__45__ALPHA__45__ALANINE_c + PYRIDOXAL_c	-1000	1000	0	2.6.1.30	R01712	MetaCyc reaction
ARGININE-2-MONOOXYGENASE-RXN	OXYGEN__45__MOLECULE_c + ARG_c -> _4__45__GUANIDO__45__BUTYRAMIDE_c + WATER_c + CARBON__45__DIOXIDE_c	0	1000	0	1.13.12.1	R00559	MetaCyc reaction
RXN-16139	CPD__45__17282_c + WATER_c -> _5Z8Z11Z14Z17Z__45__EICOSAPENTAENOATE_c + Glycerolipids_c + PROTON_c	0	1000	0	3.1.1.4	--	MetaCyc reaction
RXN-9771	PROTON_c + IMINOASPARTATE_c + WATER_c -> OXALACETIC_ACID_c + AMMONIUM_c	-1000	1000	0	--	--	MetaCyc reaction
RXN4FS-8	CPD__45__7078_c + Pi_c -> PROTON_c + CPD4FS__45__5_c + GDP_c	0	1000	0	2.7.7.-	--	MetaCyc reaction
RXN-13542	CPD__45__7035_c + ACETYL__45__COA_c -> CPD__45__14529_c + CO__45__A_c	0	1000	0	2.3.1.224	--	MetaCyc reaction
ALDHDEHYDROG-RXN	Aldehydes_c + NAD_c + WATER_c -> Carboxylates_c + NADH_c + 2.0 PROTON_c	0	1000	0	1.2.1.3	R00538	MetaCyc reaction
R309-RXN	ACRYLONITRILE_c + 2.0 WATER_c -> ACRYLATE_c + AMMONIUM_c	-1000	1000	0	3.5.5.7	R05358	MetaCyc reaction
LONG-CHAIN-ALDEHYDE-DEHYDROGENASE-RXN-CPD-7886/NAD/WATER//CPD-7836/NADH/PROTON.41.	CPD__45__7886_c + NAD_c + WATER_c -> CPD__45__7836_c + NADH_c + 2.0 PROTON_c	-1000	1000	0	1.2.1.48	R02039	MetaCyc reaction
LONG-CHAIN-ALDEHYDE-DEHYDROGENASE-RXN-CPD-7882/NAD/WATER//ARACHIDIC_ACID/NADH/PROTON.47.	CPD__45__7882_c + NAD_c + WATER_c -> ARACHIDIC_ACID_c + NADH_c + 2.0 PROTON_c	-1000	1000	0	1.2.1.48	R02039	MetaCyc reaction
1.1.1.97-RXN	_3__45__OH__45__BENZYL__45__ALCOHOL_c + NADP_c -> _3__45__OH__45__BENZALDEHYDE_c + NADPH_c + PROTON_c	0	1000	0	1.1.1.97	R04136	MetaCyc reaction
CYSTEINE-DIOXYGENASE-RXN	OXYGEN__45__MOLECULE_c + CYS_c -> PROTON_c + _3__45__SULFINOALANINE_c	0	1000	0	1.13.11.20	R00893	MetaCyc reaction
RXN-15147	O__45__SUCCINYL__45__L__45__HOMOSERINE_c -> SUC_c + CPD__45__15056_c + 2.0 PROTON_c	0	1000	0	--	--	MetaCyc reaction
RXN-16767	NADH_c -> CPD__45__18087_c	-1000	1000	0	--	--	MetaCyc reaction
RXN-3584	CPD__45__12575_c + DAIDZEIN_c -> PROTON_c + CPD__45__3424_c + UDP_c	0	1000	0	2.4.1.170	R07720	MetaCyc reaction
SULFINOALANINE-DECARBOXYLASE-RXN	PROTON_c + _3__45__SULFINOALANINE_c -> HYPOTAURINE_c + CARBON__45__DIOXIDE_c	0	1000	0	4.1.1.29	R02466	MetaCyc reaction
PRDABST-RXN	PROTON_c + D__45__PROLINE_c + NADH_c -> _5__45__AMINOPENTANOATE_c + NAD_c	-1000	1000	0	1.21.4.-	--	MetaCyc reaction
RXN-11561	DERMATAN__45__L__45__IDURONATE_c + PAPS_c -> Dermatan__45__sulfate__45__L__45__IdoA2S_c + _3__45__5__45__ADP_c	0	1000	0	2.8.2.-	--	MetaCyc reaction
2-HYDROXYGLUTARATE-DEHYDROGENASE-RXN	CPD__45__381_c + Acceptor_c -> _2__45__KETOGLUTARATE_c + Donor__45__H2_c	-1000	1000	0	1.1.99.2	R00298	MetaCyc reaction
RXN-13597	2.0 UDP__45__D__45__GALACTO__45__14__45__FURANOSE_c + CPD__45__12028_c -> 2.0 UDP_c + CPD__45__12030_c + 2.0 PROTON_c	-1000	1000	0	2.4.1.287	--	MetaCyc reaction
RXN-7001-INOSINE/ARSENATE//HYPOXANTHINE/RIBOSE-1-ARSENATE.49.	INOSINE_c + ARSENATE_c -> HYPOXANTHINE_c + RIBOSE__45__1__45__ARSENATE_c	0	1000	0	2.4.2.1	--	MetaCyc reaction
RXN-7001-GUANOSINE/ARSENATE//GUANINE/RIBOSE-1-ARSENATE.46.	GUANOSINE_c + ARSENATE_c -> GUANINE_c + RIBOSE__45__1__45__ARSENATE_c	0	1000	0	2.4.2.1	--	MetaCyc reaction
RXN-7001-ADENOSINE/ARSENATE//ADENINE/RIBOSE-1-ARSENATE.46.	ADENOSINE_c + ARSENATE_c -> ADENINE_c + RIBOSE__45__1__45__ARSENATE_c	0	1000	0	2.4.2.1	--	MetaCyc reaction
2.7.1.150-RXN	CPD__45__177_c + ATP_c -> _1__45__PHOSPHATIDYL__45__1D__45__MYO__45__INOSITOL__45__35__45__BISPH_c + ADP_c + PROTON_c	0	1000	0	2.7.1.150	R05802	MetaCyc reaction
RXN-17571	ISO__45__PROPANOL_c + NAD_c -> ACETONE_c + NADH_c + PROTON_c	-1000	1000	0	1.1.1.M22	--	MetaCyc reaction
RXN-16804	ARABINOSE__45__5P_c -> CPD__45__18118_c	-1000	1000	0	--	--	MetaCyc reaction
ADENOSINE-NUCLEOSIDASE-RXN-ADENOSINE/WATER//CPD0-1108/ADENINE.35.	ADENOSINE_c + WATER_c -> CPD0__45__1108_c + ADENINE_c	0	1000	0	3.2.2.7	R01245	MetaCyc reaction
ADENOSINE-NUCLEOSIDASE-RXN-ADENOSINE/WATER//CPD-10330/ADENINE.35.	ADENOSINE_c + WATER_c -> CPD__45__10330_c + ADENINE_c	0	1000	0	3.2.2.7	R01245	MetaCyc reaction
2PGADEHYDRAT-RXN	_2__45__PG_c -> PHOSPHO__45__ENOL__45__PYRUVATE_c + WATER_c	-1000	1000	0	4.2.1.11	R00658	MetaCyc reaction
MALIC-NADP-RXN	MAL_c + NADP_c -> NADPH_c + CARBON__45__DIOXIDE_c + PYRUVATE_c	0	1000	0	1.1.1.40	R00216	MetaCyc reaction
DIHYDROURACIL-OXIDASE-RXN	OXYGEN__45__MOLECULE_c + DI__45__H__45__URACIL_c -> HYDROGEN__45__PEROXIDE_c + URACIL_c	0	1000	0	1.3.3.7	R00975	MetaCyc reaction
RXN-8023	CPD__45__12321_c + Acceptor_c -> CPD__45__7408_c + Donor__45__H2_c	0	1000	0	--	--	MetaCyc reaction
2.3.1.164-RXN	WATER_c + ISOPENICILLIN__45__N_c + CPD__45__207_c -> PROTON_c + CPD__45__468_c + PENICILLIN__45__G_c + CO__45__A_c	-1000	1000	0	2.3.1.164	R04868	MetaCyc reaction
RXN-10943	MI__45__HEXAKISPHOSPHATE_c + WATER_c -> CPD__45__534_c + Pi_c	0	1000	0	3.1.3.62	--	MetaCyc reaction
RXN-15187	CPD__45__248_c + WATER_c -> CPD__45__16172_c + FORMATE_c + PROTON_c	0	1000	0	3.5.1.-	--	MetaCyc reaction
COBALAMINSYN-RXN	ADENOSYLCOBINAMIDE__45__GDP_c + ALPHA__45__RIBAZOLE_c -> PROTON_c + ADENOSYLCOBALAMIN_c + GMP_c	-1000	1000	0	2.7.8.26	R05223	MetaCyc reaction
RXN-11626	CPD__45__12587_c + CTP_c -> FARNESYL__45__PP_c + CDP_c	0	1000	0	2.7.4.-	--	MetaCyc reaction
HISTPRATPHYD-RXN	PHOSPHORIBOSYL__45__ATP_c + WATER_c -> PHOSPHORIBOSYL__45__AMP_c + PPI_c + 2.0 PROTON_c	0	1000	0	3.6.1.31	R04035	MetaCyc reaction
R181-RXN	CPD__45__113_c + WATER_c -> CPD__45__123_c + CPD__45__124_c + PROTON_c	0	1000	0	3.7.1.19	R07515	MetaCyc reaction
TRANS-RXN-265	CYS_p + ATP_c + WATER_c -> CYS_c + Pi_c + PROTON_c + ADP_c	0	1000	0	3.6.3.21	--	MetaCyc reaction
RXN-13072	_2__45__KETO__45__GLUTARAMATE_c + WATER_c -> _2__45__KETOGLUTARATE_c + AMMONIUM_c	0	1000	0	3.5.1.111	R00269	MetaCyc reaction
RXN-14261-MALTOHEXAOSE/GLC//MALTOPENTAOSE/CPD-15717.42.	MALTOPENTAOSE_c + CPD__45__15717_c -> MALTOHEXAOSE_c + GLC_c	0	1000	0	2.4.1.25	--	MetaCyc reaction
RXN-14261-MALTOHEXAOSE/GLC//MALTOPENTAOSE/ALPHA-MALTOSE.46.	MALTOPENTAOSE_c + ALPHA__45__MALTOSE_c -> MALTOHEXAOSE_c + GLC_c	0	1000	0	2.4.1.25	--	MetaCyc reaction
RXN-14261-MALTOHEXAOSE/GLC//MALTOPENTAOSE/MALTOSE.40.	MALTOPENTAOSE_c + MALTOSE_c -> MALTOHEXAOSE_c + GLC_c	0	1000	0	2.4.1.25	--	MetaCyc reaction
RXN-14261-MALTOHEXAOSE/ALPHA-GLUCOSE//MALTOPENTAOSE/CPD-15717.52.	MALTOPENTAOSE_c + CPD__45__15717_c -> MALTOHEXAOSE_c + ALPHA__45__GLUCOSE_c	0	1000	0	2.4.1.25	--	MetaCyc reaction
RXN-14261-MALTOHEXAOSE/ALPHA-GLUCOSE//MALTOPENTAOSE/ALPHA-MALTOSE.56.	MALTOPENTAOSE_c + ALPHA__45__MALTOSE_c -> MALTOHEXAOSE_c + ALPHA__45__GLUCOSE_c	0	1000	0	2.4.1.25	--	MetaCyc reaction
RXN-14261-MALTOHEXAOSE/ALPHA-GLUCOSE//MALTOPENTAOSE/MALTOSE.50.	MALTOPENTAOSE_c + MALTOSE_c -> MALTOHEXAOSE_c + ALPHA__45__GLUCOSE_c	0	1000	0	2.4.1.25	--	MetaCyc reaction
RXN-14261-MALTOHEXAOSE/Glucopyranose//MALTOPENTAOSE/CPD-15717.52.	MALTOPENTAOSE_c + CPD__45__15717_c -> MALTOHEXAOSE_c + Glucopyranose_c	0	1000	0	2.4.1.25	--	MetaCyc reaction
RXN-14261-MALTOHEXAOSE/Glucopyranose//MALTOPENTAOSE/ALPHA-MALTOSE.56.	MALTOPENTAOSE_c + ALPHA__45__MALTOSE_c -> MALTOHEXAOSE_c + Glucopyranose_c	0	1000	0	2.4.1.25	--	MetaCyc reaction
RXN-14261	MALTOPENTAOSE_c + MALTOSE_c -> MALTOHEXAOSE_c + Glucopyranose_c	0	1000	0	2.4.1.25	--	MetaCyc reaction
1.7.1.12-RXN-2-ACETAMIDOFLUORENE/NADP/WATER//N-HYDROXY-2-ACETAMIDOFLUORENE/NADPH/PROTON.75.	_2__45__ACETAMIDOFLUORENE_c + NADP_c + WATER_c -> N__45__HYDROXY__45__2__45__ACETAMIDOFLUORENE_c + NADPH_c + PROTON_c	-1000	1000	0	1.7.1.12	R04047	MetaCyc reaction
1.7.1.12-RXN-2-ACETAMIDOFLUORENE/NAD/WATER//N-HYDROXY-2-ACETAMIDOFLUORENE/NADH/PROTON.73.	_2__45__ACETAMIDOFLUORENE_c + NAD_c + WATER_c -> N__45__HYDROXY__45__2__45__ACETAMIDOFLUORENE_c + NADH_c + PROTON_c	-1000	1000	0	1.7.1.12	R04047	MetaCyc reaction
RXN-17061	ISOPENICILLIN__45__N_c + WATER_c -> _6__45__AMINOPENICILLANATE_c + CPD__45__468_c	0	1000	0	--	--	MetaCyc reaction
4.2.1.41-RXN	PROTON_c + _5__45__KETO__45__4__45__DEOXY__45__D__45__GLUCARATE_c -> CARBON__45__DIOXIDE_c + WATER_c + CPD__45__654_c	0	1000	0	4.2.1.41	R02279	MetaCyc reaction
RXN0-5116	L__45__RIBULOSE_c + ATP_c -> PROTON_c + L__45__RIBULOSE__45__5__45__P_c + ADP_c	0	1000	0	2.7.1.16	R02439	MetaCyc reaction
RXN-13417	N__45__4__45__aminobutylidene__45__eIF5A__45__lysine_c + NADH_c + PROTON_c -> CPD__45__9973_c + NAD_c	0	1000	0	--	--	MetaCyc reaction
RXN-8974	MALONATE__45__S__45__ALD_c + NADPH_c + PROTON_c -> _3__45__HYDROXY__45__PROPIONATE_c + NADP_c	0	1000	0	1.1.1.298	R09289	MetaCyc reaction
RXN-11890	UDP__45__N__45__ACETYL__45__D__45__GLUCOSAMINE_c + Proteins__45__L__45__Threonines_c -> UDP_c + Protein__45__N__45__acetyl__45__D__45__glucosamine__45__L__45__thr_c + PROTON_c	-1000	1000	0	2.4.1.255	--	MetaCyc reaction
ALANINE-AMINOTRANSFERASE-RXN	_2__45__KETOGLUTARATE_c + L__45__ALPHA__45__ALANINE_c -> GLT_c + PYRUVATE_c	-1000	1000	0	2.6.1.2	R00258	MetaCyc reaction
R244-RXN	CPD__45__513_c + NAD_c -> CPD__45__514_c + PROTON_c + NADH_c	0	1000	0	--	--	MetaCyc reaction
RXN-15343	SUCROSE_c + ATP_c -> CPD__45__15716_c + ADP_c + PROTON_c	-1000	1000	0	2.7.1.-	--	MetaCyc reaction
RXN-14710	CPD__45__15551_c + OXYGEN__45__MOLECULE_c + FMNH2_c -> CPD__45__3746_c + WATER_c + FMN_c + PROTON_c	0	1000	0	--	--	MetaCyc reaction
RXN-10980	L__45__DEHYDRO__45__ASCORBATE_c + NADPH_c -> ASCORBATE_c + NADP_c	0	1000	0	--	--	MetaCyc reaction
RXN-13111-CPD-9025/NADPH/OXYGEN-MOLECULE/PROTON//XANTHINE/FORMALDEHYDE/NADP/WATER.72.	CPD__45__9025_c + NADPH_c + OXYGEN__45__MOLECULE_c + PROTON_c -> XANTHINE_c + FORMALDEHYDE_c + NADP_c + WATER_c	0	1000	0	1.14.13.178	--	MetaCyc reaction
RXN-13111-CPD-9025/NADH/OXYGEN-MOLECULE/PROTON//XANTHINE/FORMALDEHYDE/NAD/WATER.70.	CPD__45__9025_c + NADH_c + OXYGEN__45__MOLECULE_c + PROTON_c -> XANTHINE_c + FORMALDEHYDE_c + NAD_c + WATER_c	0	1000	0	1.14.13.178	--	MetaCyc reaction
RXN-12358	CPD__45__13344_c + WATER_c -> DIHYDRO__45__NEO__45__PTERIN_c + Pi_c	0	1000	0	3.6.1.-	--	MetaCyc reaction
RXN-13973	NADP_c + NIACINE_c -> CPD__45__15009_c + NIACINAMIDE_c	-1000	1000	0	2.4.99.20	R00119	MetaCyc reaction
RXN-15127	PROTON_c + CPD__45__16015_c + WATER_c -> PYRUVATE_c + AMMONIUM_c	0	1000	0	3.5.99.10	--	MetaCyc reaction
1.1.1.283-RXN	METHYL__45__GLYOXAL_c + NADPH_c + PROTON_c -> LACTALD_c + NADP_c	0	1000	0	1.1.1.283	R07139	MetaCyc reaction
RXN-8226	5.0 Elemental__45__Sulfur_c + OXYGEN__45__MOLECULE_c + 4.0 WATER_c -> 3.0 PROTON_c + SO3_c + S2O3_c + 2.0 HS_c	0	1000	0	--	--	MetaCyc reaction
DEOXYGUANOSINE-KINASE-RXN	DEOXYGUANOSINE_c + ATP_c -> PROTON_c + DGMP_c + ADP_c	0	1000	0	2.7.1.74/2.7.1.113/2.7.1.145	R01967	MetaCyc reaction
TRANS-RXN-3	PROTON_p + K__43___p -> PROTON_c + K__43___c	0	1000	0	--	--	MetaCyc reaction
SUCCGLUDESUCC-RXN	N2__45__SUCCINYLGLUTAMATE_c + WATER_c -> GLT_c + SUC_c	0	1000	0	3.5.1.96	R00411	MetaCyc reaction
RXN0-1401	RIBOSE__45__15__45__BISPHOSPHATE_c + ATP_c -> PRPP_c + ADP_c	0	1000	0	2.7.4.23	R06836	MetaCyc reaction
RXN-11544-1-3-7-TRIMETHYLXANTHINE/DIMETHYL-GLYCINE//CPD-12479/BETAINE.60.	_1__45__3__45__7__45__TRIMETHYLXANTHINE_c + DIMETHYL__45__GLYCINE_c -> CPD__45__12479_c + BETAINE_c	0	1000	0	--	--	MetaCyc reaction
RXN-6723	CPD__45__110_c + S__45__ADENOSYLMETHIONINE_c -> CPD__45__6442_c + ADENOSYL__45__HOMO__45__CYS_c	0	1000	0	2.1.1.274	--	MetaCyc reaction
GSPSYN-RXN	SPERMIDINE_c + GLUTATHIONE_c + ATP_c -> PROTON_c + GLUTATHIONYLSPERMIDINE_c + ADP_c + Pi_c	0	1000	0	6.3.1.8/6.3.1.9	R01917	MetaCyc reaction
GLUCURONOKINASE-RXN	D__45__Glucopyranuronate_c + ATP_c -> CPD__45__510_c + ADP_c + PROTON_c	0	1000	0	2.7.1.43	R01476	MetaCyc reaction
2.6.1.7-RXN	CPD__45__14736_c + _2__45__KETOGLUTARATE_c -> GLT_c + CPD__45__476_c	-1000	1000	0	2.6.1.7	R01956	MetaCyc reaction
RXN-14014	CPD__45__14443_c + NADPH_c + PROTON_c -> DELTA1__45__PIPERIDEINE__45__2__45__6__45__DICARBOXYLATE_c + NADP_c + WATER_c	0	1000	0	1.17.1.8	R04199	MetaCyc reaction
RXN-11929	CPD__45__12868_c + NADPH_c + PROTON_c -> CYCLOEUCALENOL_c + NADP_c	0	1000	0	1.1.1.-	--	MetaCyc reaction
RXN-8275	INDOLE__45__CARBOXY__45__HYDRO__45__THIAZOLE_c + Acceptor_c + PROTON_c -> THIAZOL__45__YL__45__INDOLE_c + CARBON__45__DIOXIDE_c + Donor__45__H2_c	0	1000	0	--	--	MetaCyc reaction
ACYL-COA-HYDROLASE-RXN	ACYL__45__COA_c + WATER_c -> CO__45__A_c + Carboxylates_c + PROTON_c	0	1000	0	3.1.2.20	R00383	MetaCyc reaction
LYSOLECITHIN-ACYLMUTASE-RXN	_2__45__Acylglycero__45__Phosphocholines_c -> _2__45__Lysophosphatidylcholines_c	-1000	1000	0	5.4.1.1	R03334	MetaCyc reaction
2.8.3.13-RXN	CPD__45__547_c + SUC__45__COA_c -> _3__45__HYDROXY__45__3__45__METHYL__45__GLUTARYL__45__COA_c + SUC_c	-1000	1000	0	2.8.3.13	R02084	MetaCyc reaction
DIGLUCOACETYL-DOCOSANOATE-ACETYL-RXN	DIGLUCOACETYL__45__DOCOSANOATE_c + ACETYL__45__COA_c -> DIGLUCODIACETYL__45__DOCOSANOATE_c + CO__45__A_c	-1000	1000	0	2.3.1.-	--	MetaCyc reaction
TAURINE-DEHYDROGENASE-RXN	Acceptor_c + WATER_c + TAURINE_c -> AMMONIUM_c + Donor__45__H2_c + SULFOACETALDEHYDE_c	-1000	1000	0	1.4.99.2	R07167	MetaCyc reaction
CINNAMOYL-COA-REDUCTASE-RXN	CINNAMALDEHYDE_c + CO__45__A_c + NADP_c -> CINNAMOYL__45__COA_c + NADPH_c + PROTON_c	-1000	1000	0	1.2.1.44	R02506	MetaCyc reaction
RXN-15614	CPD__45__9906_c + 3.0 FAD_c + 3.0 PROTON_c -> CPD__45__9911_c + 3.0 FADH2_c	-1000	1000	0	1.3.8.o	--	MetaCyc reaction
PROPANEDIOL-DEHYDRATASE-RXN	PROPANE__45__1__45__2__45__DIOL_c -> WATER_c + CPD__45__665_c	0	1000	0	4.2.1.28	R02376	MetaCyc reaction
TRANS-RXN0-507	CYSTINE_p -> CYSTINE_c	0	1000	0	--	--	MetaCyc reaction
TRANS-RXN-24	PROTON_p + Alpha__45__lactose_p -> PROTON_c + Alpha__45__lactose_c	0	1000	0	--	--	MetaCyc reaction
RXN0-2044	_3__45__HYDROXYADIPYL__45__COA_c + NAD_c -> PROTON_c + _3__45__KETO__45__ADIPYL__45__COA_c + NADH_c	-1000	1000	0	1.1.1.35	R06941	MetaCyc reaction
RXN-12095	DEHYDRO__45__3__45__DEOXY__45__L__45__RHAMNONATE_c + NAD_c -> CPD__45__13044_c + NADH_c + PROTON_c	0	1000	0	1.1.1.dp	--	MetaCyc reaction
RXN-14245	TETRA__45__H__45__BIOPTERIN_c + NAD__45__P__45__OR__45__NOP_c -> CPD__45__15159_c + NADH__45__P__45__OR__45__NOP_c + PROTON_c	-1000	1000	0	1.5.1.34	--	MetaCyc reaction
1.5.1.35-RXN	CPD__45__6124_c + NAD_c + 2.0 WATER_c -> _4__45__AMINO__45__BUTYRATE_c + NADH_c + 2.0 PROTON_c	-1000	1000	0	1.2.1.-	--	MetaCyc reaction
RXN-14883-CPD-15818//CPD0-1110.21.	CPD__45__15818_c -> CPD0__45__1110_c	-1000	1000	0	--	--	MetaCyc reaction
RXN-14883-CPD-15818//CPD-15829.21.	CPD__45__15818_c -> CPD__45__15829_c	-1000	1000	0	--	--	MetaCyc reaction
3-HYDROXYBENZOATE-6-MONOOXYGENASE-RXN	_3__45__HYDROXYBENZOATE_c + OXYGEN__45__MOLECULE_c + NADH_c + PROTON_c -> CPD__45__633_c + WATER_c + NAD_c	0	1000	0	1.14.13.24	R02589	MetaCyc reaction
4.1.2.23-RXN-KDO//CPD-12049/PYRUVATE.24.	KDO_c -> CPD__45__12049_c + PYRUVATE_c	-1000	1000	0	4.1.2.23	R01576	MetaCyc reaction
4.1.2.23-RXN-KDO//CPD-12047/PYRUVATE.24.	KDO_c -> CPD__45__12047_c + PYRUVATE_c	-1000	1000	0	4.1.2.23	R01576	MetaCyc reaction
4.1.2.23-RXN	KDO_c -> D__45__arabinopyranose_c + PYRUVATE_c	-1000	1000	0	4.1.2.23	R01576	MetaCyc reaction
RXN-9194	CPD__45__9758_c + WATER_c -> PROTON_c + GERANIOL_c + ACET_c	0	1000	0	3.1.1.-	--	MetaCyc reaction
RXN0-5040	WATER_c + CPD0__45__889_c -> P__45__AMINO__45__BENZOATE_c + GLT_c	0	1000	0	3.5.1.-	--	MetaCyc reaction
RXN-7597-7-METHYLXANTHOSINE/WATER//CPD0-1108/7-METHYLXANTHINE.53.	_7__45__METHYLXANTHOSINE_c + WATER_c -> CPD0__45__1108_c + _7__45__METHYLXANTHINE_c + PROTON_c	0	1000	0	3.2.2.25	R07918	MetaCyc reaction
RXN-7597-7-METHYLXANTHOSINE/WATER//CPD-10330/7-METHYLXANTHINE.53.	_7__45__METHYLXANTHOSINE_c + WATER_c -> CPD__45__10330_c + _7__45__METHYLXANTHINE_c + PROTON_c	0	1000	0	3.2.2.25	R07918	MetaCyc reaction
RXN-7597	_7__45__METHYLXANTHOSINE_c + WATER_c -> D__45__Ribofuranose_c + _7__45__METHYLXANTHINE_c + PROTON_c	0	1000	0	3.2.2.25	R07918	MetaCyc reaction
RXN-16103	CPD__45__17312_c + Glycerolipids_c -> CPD__45__17355_c + CO__45__A_c	-1000	1000	0	2.3.1.-	--	MetaCyc reaction
RXN-17503	PHENOL_c + OXYGEN__45__MOLECULE_c + NADH_c + PROTON_c -> CATECHOL_c + WATER_c + NAD_c	0	0	0	1.14.13.M20	--	MetaCyc reaction
RXN-13856	CPD__45__9466_c + OXYGEN__45__MOLECULE_c -> CPD0__45__1068_c + HCO3_c + PROTON_c	0	1000	0	1.13.11.73	--	MetaCyc reaction
RXN3O-227	PROTON_c + CPD__45__700_c + OXYGEN__45__MOLECULE_c + NADPH_c -> _57222428__45__ERGOSTATETRAENOL_c + 2.0 WATER_c + NADP_c	0	1000	0	1.14.19.41	R07506	MetaCyc reaction
ADP-RIBOSYLARGININE-HYDROLASE-RXN	CPD__45__557_c + WATER_c -> ADENOSINE_DIPHOSPHATE_RIBOSE_c + Protein__45__L__45__Arginines_c	0	1000	0	3.2.2.19	R07626	MetaCyc reaction
RXN-9736-CPD-7672/CPD-1302/PROTON//SS-DIMETHYL-BETA-PROPIOTHETIN/CPD-1301.65.	SS__45__DIMETHYL__45__BETA__45__PROPIOTHETIN_c + CPD__45__1301_c -> CPD__45__7672_c + CPD__45__1302_c + PROTON_c	0	1000	0	2.1.1.269	--	MetaCyc reaction
RXN-9736-CPD-7672/5-METHYL-THF/PROTON//SS-DIMETHYL-BETA-PROPIOTHETIN/THF.64.	SS__45__DIMETHYL__45__BETA__45__PROPIOTHETIN_c + THF_c -> CPD__45__7672_c + _5__45__METHYL__45__THF_c + PROTON_c	0	1000	0	2.1.1.269	--	MetaCyc reaction
RXN-16574	CPD__45__17866_c + WATER_c -> GLUTATHIONE_c + SO3_c + PROTON_c	0	1000	0	--	--	MetaCyc reaction
RXN-9439-CPD-10077/WATER//CPD-7026/GLC.30.	CPD__45__10077_c + WATER_c -> CPD__45__7026_c + GLC_c	0	1000	0	--	--	MetaCyc reaction
RXN-9439-CPD-10077/WATER//CPD-7026/ALPHA-GLUCOSE.40.	CPD__45__10077_c + WATER_c -> CPD__45__7026_c + ALPHA__45__GLUCOSE_c	0	1000	0	--	--	MetaCyc reaction
RXN-9439	CPD__45__10077_c + WATER_c -> CPD__45__7026_c + Glucopyranose_c	0	1000	0	--	--	MetaCyc reaction
RXN-10963	DIPHOSPHO__45__1D__45__MYO__45__INOSITOL__45__TETRAKISPHOSPH_c + WATER_c -> CPD__45__1107_c + Pi_c + PROTON_c	-1000	1000	0	3.6.1.52	--	MetaCyc reaction
RXN-14693	D__45__Glucopyranuronate_c -> CPD__45__15530_c	-1000	1000	0	--	--	MetaCyc reaction
CREATININE-DEAMINASE-RXN	PROTON_c + WATER_c + CREATININE_c -> AMMONIUM_c + N__45__METHYLHYDANTOIN_c	0	1000	0	3.5.4.21	R02922	MetaCyc reaction
RXN-4821	PROTON_c + DELTA1__45__PIPERIDEINE__45__2__45__6__45__DICARBOXYLATE_c + WATER_c -> L__45__ALPHA__45__AMINO__45__EPSILON__45__KETO__45__PIMELATE_c	-1000	1000	0	3.5.99.-	R04336	MetaCyc reaction
DCYSDESULF-RXN	WATER_c + D__45__CYSTEINE_c -> AMMONIUM_c + PYRUVATE_c + HS_c	0	1000	0	4.4.1.15	R01874	MetaCyc reaction
TRANS-RXN-285	CYSTINE_p + PROTON_p -> CYSTINE_c + PROTON_c	0	1000	0	--	--	MetaCyc reaction
LCYSDESULF-RXN	CYS_c + WATER_c -> PYRUVATE_c + HS_c + AMMONIUM_c	0	1000	0	4.4.1.1/4.4.1.28	R00782	MetaCyc reaction
STERYL-BETA-GLUCOSIDASE-RXN-CPD-556/WATER//CHOLESTEROL/GLC.31.	CPD__45__556_c + WATER_c -> CHOLESTEROL_c + GLC_c	0	1000	0	3.2.1.104	R01460	MetaCyc reaction
STERYL-BETA-GLUCOSIDASE-RXN-CPD-556/WATER//CHOLESTEROL/ALPHA-GLUCOSE.41.	CPD__45__556_c + WATER_c -> CHOLESTEROL_c + ALPHA__45__GLUCOSE_c	0	1000	0	3.2.1.104	R01460	MetaCyc reaction
STERYL-BETA-GLUCOSIDASE-RXN	CPD__45__556_c + WATER_c -> CHOLESTEROL_c + Glucopyranose_c	0	1000	0	3.2.1.104	R01460	MetaCyc reaction
RXN-14281-MALTOPENTAOSE/WATER//MALTOTETRAOSE/GLC.39.	MALTOPENTAOSE_c + WATER_c -> MALTOTETRAOSE_c + GLC_c	0	1000	0	3.2.1.20	--	MetaCyc reaction
RXN-14281-MALTOPENTAOSE/WATER//MALTOTETRAOSE/ALPHA-GLUCOSE.49.	MALTOPENTAOSE_c + WATER_c -> MALTOTETRAOSE_c + ALPHA__45__GLUCOSE_c	0	1000	0	3.2.1.20	--	MetaCyc reaction
RXN-14281	MALTOPENTAOSE_c + WATER_c -> MALTOTETRAOSE_c + Glucopyranose_c	0	1000	0	3.2.1.20	--	MetaCyc reaction
XYLULOKIN-RXN	D__45__XYLULOSE_c + ATP_c -> PROTON_c + XYLULOSE__45__5__45__PHOSPHATE_c + ADP_c	0	1000	0	2.7.1.17	R01639	MetaCyc reaction
GLYOXIII-RXN	METHYL__45__GLYOXAL_c + WATER_c -> PROTON_c + D__45__LACTATE_c	0	1000	0	4.2.1.-	--	MetaCyc reaction
RXN-12335	CPD__45__4888_c + WATER_c -> CPD__45__8997_c	0	1000	0	4.2.1.127	--	MetaCyc reaction
GLUCOSAMINE-N-ACETYLTRANSFERASE-RXN-CPD-12539/ACETYL-COA//N-ACETYL-D-GLUCOSAMINE/CO-A/PROTON.57.	CPD__45__12539_c + ACETYL__45__COA_c -> N__45__ACETYL__45__D__45__GLUCOSAMINE_c + CO__45__A_c + PROTON_c	0	1000	0	2.3.1.3	R01204	MetaCyc reaction
GLUCOSAMINE-N-ACETYLTRANSFERASE-RXN-CPD-12539/ACETYL-COA//CPD-12541/CO-A/PROTON.44.	CPD__45__12539_c + ACETYL__45__COA_c -> CPD__45__12541_c + CO__45__A_c + PROTON_c	0	1000	0	2.3.1.3	R01204	MetaCyc reaction
GLUCOSAMINE-N-ACETYLTRANSFERASE-RXN-CPD-12539/ACETYL-COA//N-acetyl-D-glucosamine/CO-A/PROTON.57.	CPD__45__12539_c + ACETYL__45__COA_c -> N__45__acetyl__45__D__45__glucosamine_c + CO__45__A_c + PROTON_c	0	1000	0	2.3.1.3	R01204	MetaCyc reaction
GLUCOSAMINE-N-ACETYLTRANSFERASE-RXN-CPD-12538/ACETYL-COA//N-ACETYL-D-GLUCOSAMINE/CO-A/PROTON.57.	CPD__45__12538_c + ACETYL__45__COA_c -> N__45__ACETYL__45__D__45__GLUCOSAMINE_c + CO__45__A_c + PROTON_c	0	1000	0	2.3.1.3	R01204	MetaCyc reaction
GLUCOSAMINE-N-ACETYLTRANSFERASE-RXN-CPD-12538/ACETYL-COA//CPD-12541/CO-A/PROTON.44.	CPD__45__12538_c + ACETYL__45__COA_c -> CPD__45__12541_c + CO__45__A_c + PROTON_c	0	1000	0	2.3.1.3	R01204	MetaCyc reaction
GLUCOSAMINE-N-ACETYLTRANSFERASE-RXN-CPD-12538/ACETYL-COA//N-acetyl-D-glucosamine/CO-A/PROTON.57.	CPD__45__12538_c + ACETYL__45__COA_c -> N__45__acetyl__45__D__45__glucosamine_c + CO__45__A_c + PROTON_c	0	1000	0	2.3.1.3	R01204	MetaCyc reaction
GLUCOSAMINE-N-ACETYLTRANSFERASE-RXN-GLUCOSAMINE/ACETYL-COA//N-ACETYL-D-GLUCOSAMINE/CO-A/PROTON.59.	GLUCOSAMINE_c + ACETYL__45__COA_c -> N__45__ACETYL__45__D__45__GLUCOSAMINE_c + CO__45__A_c + PROTON_c	0	1000	0	2.3.1.3	R01204	MetaCyc reaction
GLUCOSAMINE-N-ACETYLTRANSFERASE-RXN-GLUCOSAMINE/ACETYL-COA//CPD-12541/CO-A/PROTON.46.	GLUCOSAMINE_c + ACETYL__45__COA_c -> CPD__45__12541_c + CO__45__A_c + PROTON_c	0	1000	0	2.3.1.3	R01204	MetaCyc reaction
GLUCOSAMINE-N-ACETYLTRANSFERASE-RXN	GLUCOSAMINE_c + ACETYL__45__COA_c -> CO__45__A_c + N__45__acetyl__45__D__45__glucosamine_c + PROTON_c	0	1000	0	2.3.1.3	R01204	MetaCyc reaction
RXN-14408-CPD-15374//GLC.15.	CPD__45__15374_c -> GLC_c	0	1000	0	--	--	MetaCyc reaction
RXN-14408-CPD-15374//ALPHA-GLUCOSE.25.	CPD__45__15374_c -> ALPHA__45__GLUCOSE_c	0	1000	0	--	--	MetaCyc reaction
RXN-14408	CPD__45__15374_c -> Glucopyranose_c	0	1000	0	--	--	MetaCyc reaction
RXN-3165-CPD-1102/WATER//INDOLE_ACETATE_AUXIN/GLC/PROTON.48.	CPD__45__1102_c + WATER_c -> INDOLE_ACETATE_AUXIN_c + GLC_c + PROTON_c	0	1000	0	3.1.1.-	--	MetaCyc reaction
RXN-3165-CPD-1102/WATER//INDOLE_ACETATE_AUXIN/ALPHA-GLUCOSE/PROTON.58.	CPD__45__1102_c + WATER_c -> INDOLE_ACETATE_AUXIN_c + ALPHA__45__GLUCOSE_c + PROTON_c	0	1000	0	3.1.1.-	--	MetaCyc reaction
RXN-3165	CPD__45__1102_c + WATER_c -> INDOLE_ACETATE_AUXIN_c + Glucopyranose_c + PROTON_c	0	1000	0	3.1.1.-	--	MetaCyc reaction
PHOSPHOADENYLYLSULFATASE-RXN	WATER_c + PAPS_c -> _3__45__5__45__ADP_c + 2.0 PROTON_c + SULFATE_c	0	1000	0	3.6.2.2	R00507	MetaCyc reaction
LONG-CHAIN-FATTY-ACYL-COA-REDUCTASE-RXN-CPD-7886/CO-A/NADP//TETRADECANOYL-COA/NADPH/PROTON.51.	CPD__45__7886_c + CO__45__A_c + NADP_c -> TETRADECANOYL__45__COA_c + NADPH_c + PROTON_c	-1000	0	0	1.2.1.50	R02620	MetaCyc reaction
LONG-CHAIN-FATTY-ACYL-COA-REDUCTASE-RXN-CPD-7882/CO-A/NADP//CPD-9965/NADPH/PROTON.42.	CPD__45__7882_c + CO__45__A_c + NADP_c -> CPD__45__9965_c + NADPH_c + PROTON_c	-1000	0	0	1.2.1.50	R02620	MetaCyc reaction
LONG-CHAIN-FATTY-ACYL-COA-REDUCTASE-RXN-CPD-7879/CO-A/NADP//CPD-10279/NADPH/PROTON.43.	CPD__45__7879_c + CO__45__A_c + NADP_c -> CPD__45__10279_c + NADPH_c + PROTON_c	-1000	0	0	1.2.1.50	R02620	MetaCyc reaction
RXN-16769	NADP_c + Donor__45__H2_c -> CPD__45__18085_c + Acceptor_c + PROTON_c	-1000	1000	0	--	--	MetaCyc reaction
DHS-PHOSPHATASE-RXN	CPD__45__649_c + WATER_c -> CPD__45__13612_c + Pi_c	0	1000	0	3.1.3.-	R06520	MetaCyc reaction
RXN-15149	CPD__45__68_c -> CPD__45__15056_c + PROTON_c	-1000	1000	0	--	--	MetaCyc reaction
SULFITE-REDUCT-RXN	5.0 PROTON_c + SO3_c + 3.0 NADPH_c -> 3.0 WATER_c + 3.0 NADP_c + HS_c	0	1000	0	1.8.1.2	R00858	MetaCyc reaction
RXN-10067	ATP_c + CPD__45__499_c -> ADP_c + Pi_c + CPD__45__10818_c + CARBON__45__DIOXIDE_c	0	1000	0	4.1.1.99	--	MetaCyc reaction
METHYLISOCITRATE-LYASE-RXN	CPD__45__618_c -> SUC_c + PYRUVATE_c	0	1000	0	4.1.3.30	R00409	MetaCyc reaction
RXN-9638	PROTON_c + CPD__45__10271_c + NADPH_c + OXYGEN__45__MOLECULE_c -> CPD__45__10272_c + NADP_c + WATER_c	0	1000	0	--	--	MetaCyc reaction
RXN-3588	CPD__45__3425_c + WATER_c -> PROTON_c + MALONATE_c + CPD__45__3424_c	0	1000	0	--	--	MetaCyc reaction
RXN-12551	_11C__45__Retinol__45__RALBPs_c + NAD_c -> _11C__45__Retinal__45__RALBPs_c + NADH_c + PROTON_c	0	1000	0	1.1.1.315	--	MetaCyc reaction
H2-METHYLENE-THMPT-DEHYDRO-RXN	METHENYLTETRAHYDROMETHANOPTERIN_c + HYDROGEN__45__MOLECULE_c -> METHYLENETETRAHYDROMETHANOPTERIN_c + PROTON_c	-1000	1000	0	1.12.98.2	R04455	MetaCyc reaction
QUINOLINATE-SYNTHE-MULTI-RXN	L__45__ASPARTATE_c + OXYGEN__45__MOLECULE_c + DIHYDROXY__45__ACETONE__45__PHOSPHATE_c -> PROTON_c + QUINOLINATE_c + Pi_c + HYDROGEN__45__PEROXIDE_c + 2.0 WATER_c	0	1000	0	--	--	MetaCyc reaction
PREPHENATE-ASP-TRANSAMINE-RXN	CPD__45__659_c + OXALACETIC_ACID_c -> PREPHENATE_c + L__45__ASPARTATE_c	-1000	1000	0	2.6.1.78	R01731	MetaCyc reaction
ACETYLORNDEACET-RXN	N__45__ALPHA__45__ACETYLORNITHINE_c + WATER_c -> L__45__ORNITHINE_c + ACET_c	-1000	1000	0	3.5.1.16	R00669	MetaCyc reaction
RXN-12071	CPD__45__13034_c + NAD_c -> CPD__45__10796_c + NADH_c + PROTON_c	0	1000	0	1.3.1.87	R06785	MetaCyc reaction
RXN-701	PAPS_c + NADPH_c -> _3__45__5__45__ADP_c + PROTON_c + SO3_c + NADP_c	-1000	1000	0	1.8.1.-	--	MetaCyc reaction
3-5-XYLENOL-METHYLHYDROXYLASE-RXN	CPD__45__112_c + OXYGEN__45__MOLECULE_c + NADH_c + PROTON_c -> _3__45__OH__45__BENZYL__45__ALCOHOL_c + NAD_c + WATER_c	0	1000	0	1.14.13.-	--	MetaCyc reaction
ADENOSYLHOMOCYSTEINASE-RXN	ADENOSYL__45__HOMO__45__CYS_c + WATER_c -> HOMO__45__CYS_c + ADENOSINE_c	-1000	1000	0	3.3.1.1	R00192	MetaCyc reaction
MYO-INOSOSE-2-DEHYDRATASE-RXN	CPD__45__14808_c -> WATER_c + CPD__45__1133_c	0	1000	0	4.2.1.44	R02782	MetaCyc reaction
RXN-10945	CPD__45__1107_c + WATER_c -> INOSITOL__45__1456__45__TETRAKISPHOSPHATE_c + Pi_c	0	1000	0	3.1.3.-	--	MetaCyc reaction
RXN-17007	CPD__45__6947_c + NADPH_c + PROTON_c -> CPD__45__12830_c + NADP_c	0	1000	0	1.6.5.12	--	MetaCyc reaction
AMINO-CARBOXYMUCONATE-SEMIALDEHYDE-RXN	_2__45__AMINO__45__3__45__3__45__OXOPROP__45__2__45__ENYL__45__BUT__45__2__45__ENEDI_c + PROTON_c -> _2__45__AMINOMUCONATE_SEMIALDEHYDE_c + CARBON__45__DIOXIDE_c	0	1000	0	4.1.1.45	R04323	MetaCyc reaction
2.4.1.82-RXN	CPD__45__458_c + SUCROSE_c -> MYO__45__INOSITOL_c + CPD__45__1099_c	0	1000	0	2.4.1.82	R02411	MetaCyc reaction
RXN-11818	CL__45___c + HYDROGEN__45__PEROXIDE_c + PROTON_c -> CPD__45__12799_c + WATER_c	-1000	1000	0	1.11.2.2	--	MetaCyc reaction
RXN-14263	ESTRONE__45__SULFATE_c + WATER_c -> ESTRONE_c + SULFATE_c + PROTON_c	0	1000	0	3.1.6.2	R03980	MetaCyc reaction
LACTALDDEHYDROG-RXN	LACTALD_c + NAD_c + WATER_c -> L__45__LACTATE_c + NADH_c + 2.0 PROTON_c	0	1000	0	1.2.1.22	R01446	MetaCyc reaction
SPHINGANINE-KINASE-RXN	CPD__45__13612_c + ATP_c -> PROTON_c + CPD__45__649_c + ADP_c	0	1000	0	2.7.1.91	R02976	MetaCyc reaction
1.7.99.8-RXN-HYDRAZINE/Oxidized-Cyc1-cytochromes//NITROGEN-MOLECULE/Reduced-Cyc1-cytochromes/PROTON.87.	HYDRAZINE_c + 4.0 Oxidized__45__Cyc1__45__cytochromes_c -> NITROGEN__45__MOLECULE_c + 4.0 Reduced__45__Cyc1__45__cytochromes_c + 4.0 PROTON_c	0	1000	0	1.7.2.f	R07174	MetaCyc reaction
1.7.99.8-RXN-HYDRAZINE/Oxidized-CycA1-cytochromes//NITROGEN-MOLECULE/Reduced-CycA1-cytochromes/PROTON.89.	HYDRAZINE_c + 4.0 Oxidized__45__CycA1__45__cytochromes_c -> NITROGEN__45__MOLECULE_c + 4.0 Reduced__45__CycA1__45__cytochromes_c + 4.0 PROTON_c	0	1000	0	1.7.2.f	R07174	MetaCyc reaction
1.7.99.8-RXN-HYDRAZINE/Oxidized-cytochromes-c553//NITROGEN-MOLECULE/Reduced-cytochromes-c553/PROTON.87.	HYDRAZINE_c + 4.0 Oxidized__45__cytochromes__45__c553_c -> NITROGEN__45__MOLECULE_c + 4.0 Reduced__45__cytochromes__45__c553_c + 4.0 PROTON_c	0	1000	0	1.7.2.f	R07174	MetaCyc reaction
1.7.99.8-RXN-HYDRAZINE/Oxidized-cytochromes-C4//NITROGEN-MOLECULE/Reduced-cytochromes-C4/PROTON.83.	HYDRAZINE_c + 4.0 Oxidized__45__cytochromes__45__C4_c -> NITROGEN__45__MOLECULE_c + 4.0 Reduced__45__cytochromes__45__C4_c + 4.0 PROTON_c	0	1000	0	1.7.2.f	R07174	MetaCyc reaction
1.7.99.8-RXN-HYDRAZINE/Oxidized-cytochromes-c2//NITROGEN-MOLECULE/Reduced-cytochromes-c2/PROTON.83.	HYDRAZINE_c + 4.0 Oxidized__45__cytochromes__45__c2_c -> NITROGEN__45__MOLECULE_c + 4.0 Reduced__45__cytochromes__45__c2_c + 4.0 PROTON_c	0	1000	0	1.7.2.f	R07174	MetaCyc reaction
1.7.99.8-RXN-HYDRAZINE/Cytochromes-C552-Ox//NITROGEN-MOLECULE/Cytochromes-C552-Red/PROTON.77.	HYDRAZINE_c + 4.0 Cytochromes__45__C552__45__Ox_c -> NITROGEN__45__MOLECULE_c + 4.0 Cytochromes__45__C552__45__Red_c + 4.0 PROTON_c	0	1000	0	1.7.2.f	R07174	MetaCyc reaction
1.7.99.8-RXN-HYDRAZINE/Oxidized-cytochromes-c551//NITROGEN-MOLECULE/Reduced-cytochromes-c551/PROTON.87.	HYDRAZINE_c + 4.0 Oxidized__45__cytochromes__45__c551_c -> NITROGEN__45__MOLECULE_c + 4.0 Reduced__45__cytochromes__45__c551_c + 4.0 PROTON_c	0	1000	0	1.7.2.f	R07174	MetaCyc reaction
1.7.99.8-RXN-HYDRAZINE/Cytochromes-CL-Ox//NITROGEN-MOLECULE/Cytochromes-CL-Red/PROTON.73.	HYDRAZINE_c + 4.0 Cytochromes__45__CL__45__Ox_c -> NITROGEN__45__MOLECULE_c + 4.0 Cytochromes__45__CL__45__Red_c + 4.0 PROTON_c	0	1000	0	1.7.2.f	R07174	MetaCyc reaction
1.7.99.8-RXN	HYDRAZINE_c + 4.0 Cytochromes__45__C__45__Oxidized_c -> NITROGEN__45__MOLECULE_c + 4.0 Cytochromes__45__C__45__Reduced_c + 4.0 PROTON_c	0	1000	0	1.7.2.f	R07174	MetaCyc reaction
RXN-8627	_1__45__AMINO__45__PROPAN__45__2__45__OL_c + ATP_c -> PROTON_c + R__45__1__45__AMINOPROPAN__45__2__45__YL__45__PHOSPHATE_c + ADP_c	0	1000	0	--	--	MetaCyc reaction
RXN-11502	CPD__45__1099_c + WATER_c -> ALPHA__45__D__45__GALACTOSE_c + SUCROSE_c	0	1000	0	3.2.1.-	R01103	MetaCyc reaction
AQUACOBALAMIN-REDUCTASE-NADPH-RXN	2.0 CPD__45__1829_c + NADP_c + 2.0 WATER_c + PROTON_c -> 2.0 AQUACOBIIIALAMIN_c + NADPH_c	-1000	1000	0	1.16.1.5	R00107	MetaCyc reaction
TRANS-RXN0-270	PROTON_p + LEU_c -> PROTON_c + LEU_p	0	1000	0	--	--	MetaCyc reaction
RXN490-3641	PRO_c + _2__45__KETOGLUTARATE_c + OXYGEN__45__MOLECULE_c -> _4__45__HYDROXY__45__L__45__PROLINE_c + SUC_c + CARBON__45__DIOXIDE_c	0	1000	0	1.14.11.-	R01252	MetaCyc reaction
RXN-12313	CPD__45__10898_c + FAD_c -> CPD__45__13247_c + FADH2_c	-1000	1000	0	1.3.8.-	--	MetaCyc reaction
RXN-8976	C4_c + UDP__45__N__45__ACETYL__45__D__45__GLUCOSAMINE_c -> PROTON_c + CPD__45__7695_c + UDP_c	0	1000	0	2.4.1.227	R05662	MetaCyc reaction
RXN-12019	APS_c + Red__45__Thioredoxin_c -> SO3_c + AMP_c + Ox__45__Thioredoxin_c + 2.0 PROTON_c	0	1000	0	1.8.4.10	R07176	MetaCyc reaction
RXN-11892	Protein__45__N__45__acetyl__45__D__45__glucosamin__45__L__45__serine_c + WATER_c -> CPD__45__12541_c + Protein__45__L__45__serines_c	0	1000	0	3.2.1.169	--	MetaCyc reaction
RXN-2944	INDOLE_ACETATE_AUXIN_c + L__45__ALPHA__45__ALANINE_c + ATP_c -> PROTON_c + INDOLE__45__3__45__ACETYL__45__ALA_c + AMP_c + PPI_c	0	1000	0	6.3.-.-	--	MetaCyc reaction
LIND-RXN	_25__45__DICHLOROHYDROQUINONE_c + 2.0 GLUTATHIONE_c -> PROTON_c + CHLOROHYDROQUINONE_c + OXIDIZED__45__GLUTATHIONE_c + CL__45___c	-1000	1000	0	--	--	MetaCyc reaction
PHOSACETYLTRANS-RXN	Pi_c + ACETYL__45__COA_c -> ACETYL__45__P_c + CO__45__A_c	-1000	1000	0	2.3.1.8	R00230	MetaCyc reaction
RXN-15129	CYS_c -> PROTON_c + _2__45__AMINOACRYLATE_c + HS_c	0	1000	0	--	--	MetaCyc reaction
DEOXYINOPHOSPHOR-RXN	DEOXYINOSINE_c + Pi_c -> HYPOXANTHINE_c + DEOXY__45__D__45__RIBOSE__45__1__45__PHOSPHATE_c	-1000	1000	0	2.4.2.1	R02748	MetaCyc reaction
SUCCINATE-DEHYDROGENASE-UBIQUINONE-RXN[CCO-PM-BAC-NEG]-SUC/UBIQUINONE-8//FUM/CPD-9956.47.	SUC_c + UBIQUINONE__45__8_CCO__45__PM__45__BAC__45__NEG -> FUM_c + CPD__45__9956_CCO__45__PM__45__BAC__45__NEG	0	1000	0	1.3.5.1	R02164	MetaCyc reaction
METHIONINE-GAMMA-LYASE-RXN	MET_c + WATER_c -> CPD__45__7671_c + _2__45__OXOBUTANOATE_c + AMMONIUM_c	0	1000	0	4.4.1.11	R00654	MetaCyc reaction
RXN-15578	TRP_c -> INDOLE_c + _2__45__AMINOACRYLATE_c + PROTON_c	-1000	1000	0	--	--	MetaCyc reaction
RXN-11546-3-METHYLXANTHINE/DIMETHYL-GLYCINE//XANTHINE/BETAINE.52.	_3__45__METHYLXANTHINE_c + DIMETHYL__45__GLYCINE_c -> XANTHINE_c + BETAINE_c	0	1000	0	--	--	MetaCyc reaction
GTP-CYCLOHYDRO-I-RXN	GTP_c + WATER_c -> PROTON_c + FORMATE_c + DIHYDRONEOPTERIN__45__P3_c	0	1000	0	3.5.4.16	R00424	MetaCyc reaction
PYRROLINECARBREDUCT-RXN-PRO/NADP//L-DELTA1-PYRROLINE_5-CARBOXYLATE/NADPH/PROTON.56.	L__45__DELTA1__45__PYRROLINE_5__45__CARBOXYLATE_c + NADPH_c + 2.0 PROTON_c -> PRO_c + NADP_c	0	1000	0	1.5.1.2	R01248	MetaCyc reaction
PYRROLINECARBREDUCT-RXN-PRO/NAD//L-DELTA1-PYRROLINE_5-CARBOXYLATE/NADH/PROTON.54.	L__45__DELTA1__45__PYRROLINE_5__45__CARBOXYLATE_c + NADH_c + 2.0 PROTON_c -> PRO_c + NAD_c	0	1000	0	1.5.1.2	R01248	MetaCyc reaction
RXN0-1441-ADENOSINE_DIPHOSPHATE_RIBOSE/WATER//AMP/CPD-16551/PROTON.57.	ADENOSINE_DIPHOSPHATE_RIBOSE_c + WATER_c -> AMP_c + CPD__45__16551_c + 2.0 PROTON_c	0	1000	0	3.6.1.13/3.6.1.53	R01054	MetaCyc reaction
RXN0-1441-ADENOSINE_DIPHOSPHATE_RIBOSE/WATER//AMP/CPD-15318/PROTON.57.	ADENOSINE_DIPHOSPHATE_RIBOSE_c + WATER_c -> AMP_c + CPD__45__15318_c + 2.0 PROTON_c	0	1000	0	3.6.1.13/3.6.1.53	R01054	MetaCyc reaction
RXN0-1441	ADENOSINE_DIPHOSPHATE_RIBOSE_c + WATER_c -> AMP_c + CPD__45__15317_c + 2.0 PROTON_c	0	1000	0	3.6.1.13/3.6.1.53	R01054	MetaCyc reaction
ACETOINDEHYDROG-RXN	DIACETYL_c + NADH_c + PROTON_c -> ACETOIN_c + NAD_c	0	1000	0	1.1.1.-	R02343	MetaCyc reaction
RXN-4318-CPD-4208/WATER//CPD0-1108/CPD-4210.35.	CPD__45__4208_c + WATER_c -> CPD0__45__1108_c + CPD__45__4210_c	-1000	1000	0	--	--	MetaCyc reaction
RXN-4318-CPD-4208/WATER//CPD-10330/CPD-4210.35.	CPD__45__4208_c + WATER_c -> CPD__45__10330_c + CPD__45__4210_c	-1000	1000	0	--	--	MetaCyc reaction
RXN-4318	CPD__45__4208_c + WATER_c -> D__45__Ribofuranose_c + CPD__45__4210_c	-1000	1000	0	--	--	MetaCyc reaction
4-HYDROXYGLUTAMATE-AMINOTRANSFERASE-RXN	_2__45__KETOGLUTARATE_c + L__45__ERYTHRO__45__4__45__HYDROXY__45__GLUTAMATE_c -> GLT_c + CPD__45__15015_c	-1000	1000	0	2.6.1.23	R03266	MetaCyc reaction
2.8.3.7-RXN	SUC__45__COA_c + S__45__CITRAMALATE_c -> CPD__45__627_c + SUC_c	-1000	1000	0	2.8.3.22	R03154	MetaCyc reaction
RXN-13773	CPD__45__14805_c + NAD_c -> CPD__45__14806_c + NADH_c + PROTON_c	0	1000	0	1.1.1.-	--	MetaCyc reaction
RXN-11334	Glucopyranose_c + Acceptor_c -> GLC__45__D__45__LACTONE_c + Donor__45__H2_c	-1000	1000	0	1.1.99.35	--	MetaCyc reaction
MORPHINE-6-DEHYDROGENASE-RXN-MORPHINE/NADP//MORPHINONE/NADPH/PROTON.39.	MORPHINE_c + NADP_c -> MORPHINONE_c + NADPH_c + PROTON_c	-1000	1000	0	1.1.1.218	R03591	MetaCyc reaction
MORPHINE-6-DEHYDROGENASE-RXN-MORPHINE/NAD//MORPHINONE/NADH/PROTON.37.	MORPHINE_c + NAD_c -> MORPHINONE_c + NADH_c + PROTON_c	-1000	1000	0	1.1.1.218	R03591	MetaCyc reaction
RXN-15289	LUTEOLIN__45__7__45__O__45__BETA__45__D__45__GLUCURONOSYL__45__1__45__2_c + WATER_c -> LUTEOLIN__45__7__45__O__45__BETA__45__D__45__DIGLUCURONIDE_c + CPD__45__12521_c	0	1000	0	3.2.1.31	--	MetaCyc reaction
FUMARATE-REDUCTASE-NADH-RXN	NAD_c + SUC_c -> PROTON_c + NADH_c + FUM_c	-1000	1000	0	1.3.1.6	R00402	MetaCyc reaction
2.4.1.47-RXN	CPD__45__14553_c + N__45__Acylsphingosine_c -> A__45__GALACTOSYLCERAMIDE_c + UDP_c + PROTON_c	-1000	1000	0	2.4.1.47	R01500	MetaCyc reaction
4.1.2.29-RXN	CPD__45__645_c -> MALONATE__45__S__45__ALD_c + DIHYDROXY__45__ACETONE__45__PHOSPHATE_c	0	1000	0	4.1.2.29	R05378	MetaCyc reaction
1.5.1.8-RXN	LYS_c + _2__45__KETOGLUTARATE_c + NADPH_c + PROTON_c -> SACCHAROPINE_c + WATER_c + NADP_c	0	1000	0	1.5.1.8	R00716	MetaCyc reaction
UROCANATE-HYDRATASE-RXN	UROCANATE_c + WATER_c -> _4__45__IMIDAZOLONE__45__5__45__PROPIONATE_c	0	1000	0	4.2.1.49	R02914	MetaCyc reaction
SHIKIMATE-KINASE-RXN	SHIKIMATE_c + ATP_c -> PROTON_c + SHIKIMATE__45__5P_c + ADP_c	-1000	1000	0	2.7.1.71	R02412	MetaCyc reaction
RXN-7599	_3__45__7__45__DIMETHYLXANTHINE_c + S__45__ADENOSYLMETHIONINE_c -> PROTON_c + _1__45__3__45__7__45__TRIMETHYLXANTHINE_c + ADENOSYL__45__HOMO__45__CYS_c	0	1000	0	2.1.1.160	R07920	MetaCyc reaction
RXN-14364	TAGATOSE_c -> CPD__45__9570_c	-1000	1000	0	5.1.3.31	--	MetaCyc reaction
1.1.1.262-RXN	_4__45__PHOSPHONOOXY__45__THREONINE_c + NAD_c -> _2__45__AMINO__45__3__45__OXO__45__4__45__PHOSPHONOOXYBUTYRATE_c + NADH_c + PROTON_c	-1000	1000	0	--	R05681	MetaCyc reaction
RXN-8209	CPD__45__12575_c + CPD__45__7870_c -> 2.0 PROTON_c + CPD__45__7864_c + UDP_c	0	1000	0	--	--	MetaCyc reaction
GLYCERONE-KINASE-RXN	DIHYDROXYACETONE_c + ATP_c -> PROTON_c + DIHYDROXY__45__ACETONE__45__PHOSPHATE_c + ADP_c	0	0	0	2.7.1.29	R01011	MetaCyc reaction
MELILOTATE-3-MONOOXYGENASE-RXN	PROTON_c + MELILOTATE_c + OXYGEN__45__MOLECULE_c + NADH_c -> _2__45__3__45__DIHYDROXYPHENYL__45__PROPIONATE_c + WATER_c + NAD_c	0	1000	0	1.14.13.4	R03369	MetaCyc reaction
GLYOXYLATE-OXIDASE-RXN	OXYGEN__45__MOLECULE_c + WATER_c + GLYOX_c -> PROTON_c + HYDROGEN__45__PEROXIDE_c + OXALATE_c	0	1000	0	1.2.3.5	R00466	MetaCyc reaction
TRANS-RXN0-443-CPD0-1159//CPD0-1159.21.	CPD0__45__1159_p -> CPD0__45__1159_c	0	1000	0	--	--	MetaCyc reaction
RXN-16012	CPD__45__17259_c + WATER_c -> MALONATE__45__S__45__ALD_c + CO__45__A_c + PROTON_c	-1000	1000	0	--	--	MetaCyc reaction
RXN-12978	_5Z8Z11Z14Z17Z__45__EICOSAPENTAENOATE_c + ATP_c + CO__45__A_c -> CPD__45__14018_c + PPI_c + AMP_c	0	1000	0	6.2.1.3	--	MetaCyc reaction
RXN-3167-5-O-INDOL-3-YLACETYL-MYO-ETCETERA/WATER//CPD-165/GALACTOSE.59.	_5__45__O__45__INDOL__45__3__45__YLACETYL__45__MYO__45__ETCETERA_c + WATER_c -> CPD__45__165_c + GALACTOSE_c	0	1000	0	--	--	MetaCyc reaction
RXN-3167-5-O-INDOL-3-YLACETYL-MYO-ETCETERA/WATER//CPD-165/ALPHA-D-GALACTOSE.67.	_5__45__O__45__INDOL__45__3__45__YLACETYL__45__MYO__45__ETCETERA_c + WATER_c -> CPD__45__165_c + ALPHA__45__D__45__GALACTOSE_c	0	1000	0	--	--	MetaCyc reaction
RXN-3167	_5__45__O__45__INDOL__45__3__45__YLACETYL__45__MYO__45__ETCETERA_c + WATER_c -> CPD__45__165_c + D__45__galactopyranose_c	0	1000	0	--	--	MetaCyc reaction
2.1.1.5-RXN	HOMO__45__CYS_c + BETAINE_c -> MET_c + DIMETHYL__45__GLYCINE_c	0	1000	0	2.1.1.5	R02821	MetaCyc reaction
RXN-7908	CPD__45__5881_c -> BIOPTERIN_c + WATER_c	0	1000	0	4.2.1.96	R04734	MetaCyc reaction
PHOSPHOENOLPYRUVATE-MUTASE-RXN	PROTON_c + PHOSPHO__45__ENOL__45__PYRUVATE_c -> CPD__45__235_c	0	1000	0	5.4.2.9	R00661	MetaCyc reaction
RXN-8443	CPD__45__8259_c + ATP_c -> PROTON_c + NICOTINATE_NUCLEOTIDE_c + ADP_c	0	1000	0	2.7.1.173	R03347	MetaCyc reaction
RXN-7381	PROTON_c + CPD__45__1825_c + UDP_c -> CPD__45__12513_c + Pi_c	-1000	1000	0	2.7.7.37	--	MetaCyc reaction
RXN-10447	CPD__45__1070_c + WATER_c -> PROTON_c + MALEATE_c + PYRUVATE_c	0	1000	0	3.7.1.23	--	MetaCyc reaction
RXN0-7075	ACETYL__45__COA_c + OXALATE_c -> OXALYL__45__COA_c + ACET_c	-1000	1000	0	2.8.3.19	--	MetaCyc reaction
RXN-9640	CPD__45__10273_c -> CPD__45__10274_c	0	1000	0	--	--	MetaCyc reaction
RXN1F-66	CHLOROPHYLLIDE__45__A_c + PHYTYL__45__PYROPHOSPHATE_c + PROTON_c -> CHLOROPHYLL__45__A_c + PPI_c	-1000	1000	0	2.5.1.62	R06284	MetaCyc reaction
RXN-15555	CPD__45__10789_c + Donor__45__H2_c -> THMPT_c + Acceptor_c	0	1000	0	1.5.99.15	--	MetaCyc reaction
RXN-16481	CPD__45__10269_c + Wnt__45__Protein__45__L__45__serine_c -> CO__45__A_c + Wnt__45__Protein__45__O__45__9Z__45__hexadecenoyl__45__L__45__serine_c	-1000	1000	0	2.3.1.250	--	MetaCyc reaction
RXN-13458	CPD__45__6761_c + WATER_c -> _4__45__HYDROXY__45__2__45__KETOVALERATE_c	-1000	1000	0	4.2.1.-	--	MetaCyc reaction
RXN-14182	CPD__45__8097_c + CPD__45__12575_c -> CPD__45__14461_c + UDP_c + PROTON_c	0	1000	0	2.4.1.-	--	MetaCyc reaction
1.20.1.1-RXN	PHOSPHONATE_c + WATER_c + NAD_c -> Pi_c + NADH_c + PROTON_c	0	1000	0	1.20.1.1	R05746	MetaCyc reaction
ACETYLPUTRESCINE-DEACETYLASE-RXN	WATER_c + CPD__45__569_c -> PUTRESCINE_c + ACET_c	-1000	1000	0	3.5.1.62	R01156	MetaCyc reaction
RXN-16969	CPD__45__18280_c + WATER_c + 2.0 Acceptor_c -> CPD__45__18290_c + 2.0 Donor__45__H2_c	-1000	1000	0	1.17.99.-	--	MetaCyc reaction
1-PHOSPHATIDYLINOSITOL-KINASE-RXN-CPD66-45/ATP//CPD66-46/ADP/PROTON.34.	CPD66__45__45_c + ATP_c -> CPD66__45__46_c + ADP_c + PROTON_c	0	1000	0	2.7.1.67	R03361	MetaCyc reaction
CHOLINE-KINASE-RXN	CHOLINE_c + ATP_c -> PROTON_c + PHOSPHORYL__45__CHOLINE_c + ADP_c	0	1000	0	2.7.1.32	R01021	MetaCyc reaction
RXN-16655	PALMITALDEHYDE_c + NAD_c + WATER_c -> PALMITATE_c + NADH_c + 2.0 PROTON_c	-1000	1000	0	1.2.1.3	--	MetaCyc reaction
RXNQT-4141	GDP__45__L__45__GALACTOSE_c + Pi_c -> PROTON_c + GDP_c + CPDQT__45__4_c	0	1000	0	2.7.7.69	R07678	MetaCyc reaction
RXN-11782	ATP_c + L__45__PANTOATE_c -> PROTON_c + ADP_c + CPD__45__12760_c	0	1000	0	2.7.1.169	R09378	MetaCyc reaction
D-ALANINE-HYDROXYMETHYLTRANSFERASE-RXN-METHYLENE-THF/D-ALANINE/WATER//2-METHYL-L-SERINE/THF.53.	METHYLENE__45__THF_c + D__45__ALANINE_c + WATER_c -> _2__45__METHYL__45__L__45__SERINE_c + THF_c	-1000	1000	0	2.1.2.7	R01225	MetaCyc reaction
D-ALANINE-HYDROXYMETHYLTRANSFERASE-RXN-CPD-12998/D-ALANINE/WATER//2-METHYL-L-SERINE/CPD-12994.55.	CPD__45__12998_c + D__45__ALANINE_c + WATER_c -> _2__45__METHYL__45__L__45__SERINE_c + CPD__45__12994_c	-1000	1000	0	2.1.2.7	R01225	MetaCyc reaction
D-ALANINE-HYDROXYMETHYLTRANSFERASE-RXN-CPD-12997/D-ALANINE/WATER//2-METHYL-L-SERINE/CPD-12995.55.	CPD__45__12997_c + D__45__ALANINE_c + WATER_c -> _2__45__METHYL__45__L__45__SERINE_c + CPD__45__12995_c	-1000	1000	0	2.1.2.7	R01225	MetaCyc reaction
D-ALANINE-HYDROXYMETHYLTRANSFERASE-RXN-CPD-12996/D-ALANINE/WATER//2-METHYL-L-SERINE/CPD-1301.54.	CPD__45__12996_c + D__45__ALANINE_c + WATER_c -> _2__45__METHYL__45__L__45__SERINE_c + CPD__45__1301_c	-1000	1000	0	2.1.2.7	R01225	MetaCyc reaction
L-AMINO-ACID-DEHYDROGENASE-RXN-N5-METHYLGLUTAMINE/NAD/WATER//CPD-579/AMMONIUM/NADH/PROTON.59.	N5__45__METHYLGLUTAMINE_c + NAD_c + WATER_c -> CPD__45__579_c + AMMONIUM_c + NADH_c + PROTON_c	-1000	1000	0	1.4.1.5	R01258	MetaCyc reaction
L-AMINO-ACID-DEHYDROGENASE-RXN-N-METHYLARGININE/NAD/WATER//CPD-12430/AMMONIUM/NADH/PROTON.59.	N__45__METHYLARGININE_c + NAD_c + WATER_c -> CPD__45__12430_c + AMMONIUM_c + NADH_c + PROTON_c	-1000	1000	0	1.4.1.5	R01258	MetaCyc reaction
L-AMINO-ACID-DEHYDROGENASE-RXN-CPD-404/NAD/WATER//2K-ADIPATE/AMMONIUM/NADH/PROTON.51.	CPD__45__404_c + NAD_c + WATER_c -> _2K__45__ADIPATE_c + AMMONIUM_c + NADH_c + PROTON_c	-1000	1000	0	1.4.1.5	R01258	MetaCyc reaction
L-AMINO-ACID-DEHYDROGENASE-RXN-CPD-298/NAD/WATER//2-OXOBUTANOATE/AMMONIUM/NADH/PROTON.55.	CPD__45__298_c + NAD_c + WATER_c -> _2__45__OXOBUTANOATE_c + AMMONIUM_c + NADH_c + PROTON_c	-1000	1000	0	1.4.1.5	R01258	MetaCyc reaction
L-AMINO-ACID-DEHYDROGENASE-RXN-CPD-10803/NAD/WATER//CPD-337/AMMONIUM/NADH/PROTON.50.	CPD__45__10803_c + NAD_c + WATER_c -> CPD__45__337_c + AMMONIUM_c + NADH_c + PROTON_c	-1000	1000	0	1.4.1.5	R01258	MetaCyc reaction
L-AMINO-ACID-DEHYDROGENASE-RXN-CPD-16511/NAD/WATER//CPD-17728/AMMONIUM/NADH/PROTON.52.	CPD__45__16511_c + NAD_c + WATER_c -> CPD__45__17728_c + AMMONIUM_c + NADH_c + PROTON_c	-1000	1000	0	1.4.1.5	R01258	MetaCyc reaction
L-AMINO-ACID-DEHYDROGENASE-RXN-CPD-15492/NAD/WATER//34-DIHYDROXYPHENYLPYRUVATE/AMMONIUM/NADH/PROTON.69.	CPD__45__15492_c + NAD_c + WATER_c -> _34__45__DIHYDROXYPHENYLPYRUVATE_c + AMMONIUM_c + NADH_c + PROTON_c	-1000	1000	0	1.4.1.5	R01258	MetaCyc reaction
L-AMINO-ACID-DEHYDROGENASE-RXN-TYR/NAD/WATER//P-HYDROXY-PHENYLPYRUVATE/AMMONIUM/NADH/PROTON.61.	TYR_c + NAD_c + WATER_c -> P__45__HYDROXY__45__PHENYLPYRUVATE_c + AMMONIUM_c + NADH_c + PROTON_c	-1000	1000	0	1.4.1.5	R01258	MetaCyc reaction
L-AMINO-ACID-DEHYDROGENASE-RXN-L-ORNITHINE/NAD/WATER//5-AMINO-2-OXOPENTANOATE/AMMONIUM/NADH/PROTON.68.	L__45__ORNITHINE_c + NAD_c + WATER_c -> _5__45__AMINO__45__2__45__OXOPENTANOATE_c + AMMONIUM_c + NADH_c + PROTON_c	-1000	1000	0	1.4.1.5	R01258	MetaCyc reaction
L-AMINO-ACID-DEHYDROGENASE-RXN-ETHIONINE/NAD/WATER//2-OXO-5-METHYLTHIOPENTANOIC-ACID/AMMONIUM/NADH/PROTON.75.	ETHIONINE_c + NAD_c + WATER_c -> _2__45__OXO__45__5__45__METHYLTHIOPENTANOIC__45__ACID_c + AMMONIUM_c + NADH_c + PROTON_c	-1000	1000	0	1.4.1.5	R01258	MetaCyc reaction
L-AMINO-ACID-DEHYDROGENASE-RXN-CPD-680/NAD/WATER//CPD-11169/AMMONIUM/NADH/PROTON.50.	CPD__45__680_c + NAD_c + WATER_c -> CPD__45__11169_c + AMMONIUM_c + NADH_c + PROTON_c	-1000	1000	0	1.4.1.5	R01258	MetaCyc reaction
L-AMINO-ACID-DEHYDROGENASE-RXN-CPD-17526/NAD/WATER//CPD-9165/AMMONIUM/NADH/PROTON.51.	CPD__45__17526_c + NAD_c + WATER_c -> CPD__45__9165_c + AMMONIUM_c + NADH_c + PROTON_c	-1000	1000	0	1.4.1.5	R01258	MetaCyc reaction
L-AMINO-ACID-DEHYDROGENASE-RXN-ASN/NAD/WATER//2-OXOSUCCINAMATE/AMMONIUM/NADH/PROTON.53.	ASN_c + NAD_c + WATER_c -> _2__45__OXOSUCCINAMATE_c + AMMONIUM_c + NADH_c + PROTON_c	-1000	1000	0	1.4.1.5	R01258	MetaCyc reaction
L-AMINO-ACID-DEHYDROGENASE-RXN-LYS/NAD/WATER//2-KETO-6-AMINO-CAPROATE/AMMONIUM/NADH/PROTON.60.	LYS_c + NAD_c + WATER_c -> _2__45__KETO__45__6__45__AMINO__45__CAPROATE_c + AMMONIUM_c + NADH_c + PROTON_c	-1000	1000	0	1.4.1.5	R01258	MetaCyc reaction
L-AMINO-ACID-DEHYDROGENASE-RXN-ARG/NAD/WATER//CPD-824/AMMONIUM/NADH/PROTON.44.	ARG_c + NAD_c + WATER_c -> CPD__45__824_c + AMMONIUM_c + NADH_c + PROTON_c	-1000	1000	0	1.4.1.5	R01258	MetaCyc reaction
L-AMINO-ACID-DEHYDROGENASE-RXN-CPD-17531/NAD/WATER//CPD-17536/AMMONIUM/NADH/PROTON.52.	CPD__45__17531_c + NAD_c + WATER_c -> CPD__45__17536_c + AMMONIUM_c + NADH_c + PROTON_c	-1000	1000	0	1.4.1.5	R01258	MetaCyc reaction
SEDOBISALDOL-RXN	DIHYDROXY__45__ACETONE__45__PHOSPHATE_c + ERYTHROSE__45__4P_c -> D__45__SEDOHEPTULOSE__45__1__45__7__45__P2_c	-1000	1000	0	4.1.2.-	R01829	MetaCyc reaction
RXN-11354	CPD__45__7535_c -> CPD__45__7526_c	0	1000	0	5.2.1.12	--	MetaCyc reaction
RXN-11454	ETOH_c + Acceptor_c -> ACETALD_c + Donor__45__H2_c	-1000	1000	0	1.1.99.36	--	MetaCyc reaction
TRANS-RXN0-162	PROTOHEME_c + ATP_c + WATER_c -> PROTOHEME_p + Pi_c + ADP_c + PROTON_c	0	1000	0	3.6.3.41	--	MetaCyc reaction
RXN-12264-CPD-13179/NADP//17-BETA-HYDROXY-5ALPHA-ANDROSTAN-3-O/NADPH/PROTON.66.	CPD__45__13179_c + NADP_c -> _17__45__BETA__45__HYDROXY__45__5ALPHA__45__ANDROSTAN__45__3__45__O_c + NADPH_c + PROTON_c	-1000	1000	0	1.1.1.213	--	MetaCyc reaction
RXN-12264-CPD-13179/NAD//17-BETA-HYDROXY-5ALPHA-ANDROSTAN-3-O/NADH/PROTON.64.	CPD__45__13179_c + NAD_c -> _17__45__BETA__45__HYDROXY__45__5ALPHA__45__ANDROSTAN__45__3__45__O_c + NADH_c + PROTON_c	-1000	1000	0	1.1.1.213	--	MetaCyc reaction
1.4.1.11-RXN	CPD__45__1067_c + NAD_c + WATER_c -> PROTON_c + CPD__45__159_c + AMMONIUM_c + NADH_c	0	1000	0	1.4.1.11	R03349	MetaCyc reaction
2-OH-6-OXOHEPTA-2-4-DIENOATE-HYDR-RXN	_2H6OH2__45__4DIENOATE_c + WATER_c -> OXOPENTENOATE_c + PROTON_c + ACET_c	0	1000	0	3.7.1.-	R05138	MetaCyc reaction
3.12.1.1-RXN	WATER_c + CPD__45__552_c -> PROTON_c + SULFATE_c + S2O3_c	-1000	1000	0	3.12.1.1	R01930	MetaCyc reaction
RXN-17130	PHE_c + OXYGEN__45__MOLECULE_c + WATER_c -> PHENYL__45__PYRUVATE_c + AMMONIA_c + HYDROGEN__45__PEROXIDE_c + PROTON_c	0	1000	0	1.4.3.2	--	MetaCyc reaction
RXN-2462	CPD__45__184_c + WATER_c -> _4__45__OXALOMESACONATE_c + PROTON_c	0	1000	0	3.1.1.57	R04277	MetaCyc reaction
GLUTKIN-RXN	GLT_c + ATP_c -> L__45__GLUTAMATE__45__5__45__P_c + ADP_c	0	1000	0	2.7.2.11	R00239	MetaCyc reaction
2.7.10.1-RXN	ATP_c + Protein__45__Tyrosines_c -> ADP_c + Protein__45__tyrosine__45__phosphates_c + PROTON_c	0	1000	0	2.7.10.1/2.7.10.2/2.7.12.1	R02584	MetaCyc reaction
LACTALDEHYDE-REDUCTASE-NADPH-RXN	NADP_c + PROPANE__45__1__45__2__45__DIOL_c -> PROTON_c + NADPH_c + LACTALD_c	-1000	1000	0	1.1.1.55	R02259	MetaCyc reaction
DALADALALIG-RXN	2.0 D__45__ALANINE_c + ATP_c -> PROTON_c + D__45__ALA__45__D__45__ALA_c + Pi_c + ADP_c	0	1000	0	6.3.2.4	R01150	MetaCyc reaction
SPHINGOMYELIN-PHOSPHODIESTERASE-RXN	Sphingomyelins_c + WATER_c -> Ceramides_c + PHOSPHORYL__45__CHOLINE_c + PROTON_c	0	1000	0	3.1.4.12	R02541	MetaCyc reaction
TRANS-RXN0-598-CPD0-1122//CPD0-1122.21.	CPD0__45__1122_p -> CPD0__45__1122_e	-1000	1000	0	--	--	MetaCyc reaction
TRANS-RXN0-598-CPD0-1123//CPD0-1123.21.	CPD0__45__1123_p -> CPD0__45__1123_e	-1000	1000	0	--	--	MetaCyc reaction
RXN-10	O__45__UREIDOHOMOSERINE_c + L__45__ASPARTATE_c + ATP_c -> PROTON_c + CANAVANINOSUCCINATE_c + AMP_c + PPI_c	0	1000	0	6.3.4.5	--	MetaCyc reaction
MANDELATE-RACEMASE-RXN	CPD__45__121_c -> CPD__45__122_c	0	1000	0	5.1.2.2	R03791	MetaCyc reaction
RXN0-6734	CPD0__45__2480_c -> CPD0__45__2463_c + CH4_c	0	1000	0	4.7.1.1	--	MetaCyc reaction
RXN-11510	PHENYLETHYLAMINE_c + WATER_c + Acceptor_c -> PHENYLACETALDEHYDE_c + AMMONIUM_c + Donor__45__H2_c	0	1000	0	1.4.99.-	R02612	MetaCyc reaction
RXN-15492	CPD__45__8962_c + CPD__45__12575_c -> CPD__45__16747_c + UDP_c + PROTON_c	0	1000	0	2.4.1.-	--	MetaCyc reaction
RXN-12316	3.0 NITRITE_c + 2.0 PROTON_c -> 2.0 NITRIC__45__OXIDE_c + NITRATE_c + WATER_c	0	0	0	1.7.6.1	R09751	MetaCyc reaction
RXN-15089	CPD__45__11690_c + WATER_c -> GLYCEROL_c + OLEATE__45__CPD_c + PROTON_c	0	1000	0	3.1.1.23	--	MetaCyc reaction
RXN-14393	CPD0__45__1163_c + NAD_c -> CPD__45__15244_c + NADH_c + PROTON_c	0	1000	0	1.1.1.211	--	MetaCyc reaction
RXN-12955-CPD-685/NADP//CPD-13994/NADPH/PROTON.37.	CPD__45__685_c + NADP_c -> CPD__45__13994_c + NADPH_c + PROTON_c	-1000	1000	0	1.1.1.322	--	MetaCyc reaction
RXN-12955-CPD-685/NAD//CPD-13994/NADH/PROTON.35.	CPD__45__685_c + NAD_c -> CPD__45__13994_c + NADH_c + PROTON_c	-1000	1000	0	1.1.1.322	--	MetaCyc reaction
PHOSGLYPHOS-RXN	G3P_c + ATP_c -> DPG_c + ADP_c	-1000	1000	0	2.7.2.3	R01512	MetaCyc reaction
RXN-14816	CPD__45__1241_c -> CPD__45__15712_c	-1000	1000	0	5.1.3.-	--	MetaCyc reaction
CATECHOL-12-DIOXYGENASE-RXN	CATECHOL_c + OXYGEN__45__MOLECULE_c -> 2.0 PROTON_c + CIS__45__CIS__45__MUCONATE_c	0	1000	0	1.13.11.1	R00817	MetaCyc reaction
2.7.8.11-RXN-CPD-12815/MYO-INOSITOL//CPD66-45/CMP/PROTON.44.	CPD__45__12815_c + MYO__45__INOSITOL_c -> CPD66__45__45_c + CMP_c + PROTON_c	0	1000	0	2.7.8.11	R01802	MetaCyc reaction
RXN0-3	CYS_c + ATP_c + WATER_c -> CYS_p + ADP_c + Pi_c + PROTON_c	0	1000	0	3.6.3.21	--	MetaCyc reaction
RXN-7246	CPD__45__6747_c + WATER_c -> CPD__45__6746_c + Pi_c	0	1000	0	3.1.3.62	--	MetaCyc reaction
METHIONINE-S-METHYLTRANSFERASE-RXN	MET_c + S__45__ADENOSYLMETHIONINE_c -> ADENOSYL__45__HOMO__45__CYS_c + CPD__45__397_c	0	1000	0	2.1.1.12	R00649	MetaCyc reaction
RXN-15539	ATP_c + GTP_c -> CPD__45__16785_c + PPI_c	-1000	1000	0	--	--	MetaCyc reaction
RXN-14164	CPD__45__397_c + L__45__SELENOCYSTEINE_c -> CPD__45__12024_c + MET_c + PROTON_c	-1000	1000	0	2.1.1.-	--	MetaCyc reaction
RXN-16138	CPD__45__17355_c + WATER_c -> CPD__45__10244_c + Glycerolipids_c + PROTON_c	0	1000	0	3.1.1.4	--	MetaCyc reaction
RXN-9510	FMN_c + NADH_c + 2.0 PROTON_c -> FMNH2_c + NAD_c	0	1000	0	1.5.1.42	R05705	MetaCyc reaction
RXN-8089	CINNAMALDEHYDE_c + OXYGEN__45__MOLECULE_c + WATER_c -> PROTON_c + CPD__45__674_c + HYDROGEN__45__PEROXIDE_c	0	1000	0	1.2.3.9	--	MetaCyc reaction
RXN-4320	CPD__45__4222_c + MALONYL__45__COA_c -> CPD__45__4223_c + CO__45__A_c	0	1000	0	2.3.1.115	--	MetaCyc reaction
4-HYDROXYMANDELATE-OXY-RXN-CPD-106/UBIQUINONE-9//CPD-142/CPD-9957.39.	CPD__45__106_c + UBIQUINONE__45__9_c -> CPD__45__142_c + CPD__45__9957_c	0	1000	0	1.1.5.-	R04160	MetaCyc reaction
4-HYDROXYMANDELATE-OXY-RXN-CPD-106/UBIQUINONE-8//CPD-142/CPD-9956.39.	CPD__45__106_c + UBIQUINONE__45__8_c -> CPD__45__142_c + CPD__45__9956_c	0	1000	0	1.1.5.-	R04160	MetaCyc reaction
4-HYDROXYMANDELATE-OXY-RXN-CPD-106/UBIQUINONE-6//CPD-142/UBIQUINOL-30.43.	CPD__45__106_c + UBIQUINONE__45__6_c -> CPD__45__142_c + UBIQUINOL__45__30_c	0	1000	0	1.1.5.-	R04160	MetaCyc reaction
4-HYDROXYMANDELATE-OXY-RXN-CPD-106/UBIQUINONE-2//CPD-142/QH2.34.	CPD__45__106_c + UBIQUINONE__45__2_c -> CPD__45__142_c + QH2_c	0	1000	0	1.1.5.-	R04160	MetaCyc reaction
4-HYDROXYMANDELATE-OXY-RXN-CPD-106/UBIQUINONE-10//CPD-142/CPD-9958.40.	CPD__45__106_c + UBIQUINONE__45__10_c -> CPD__45__142_c + CPD__45__9958_c	0	1000	0	1.1.5.-	R04160	MetaCyc reaction
4-HYDROXYMANDELATE-OXY-RXN-CPD-106/CPD0-1464//CPD-142/CPD-15062.37.	CPD__45__106_c + CPD0__45__1464_c -> CPD__45__142_c + CPD__45__15062_c	0	1000	0	1.1.5.-	R04160	MetaCyc reaction
4-HYDROXYMANDELATE-OXY-RXN-CPD-106/CPD0-1118//CPD-142/CPD0-2061.37.	CPD__45__106_c + CPD0__45__1118_c -> CPD__45__142_c + CPD0__45__2061_c	0	1000	0	1.1.5.-	R04160	MetaCyc reaction
4-HYDROXYMANDELATE-OXY-RXN-CPD-106/CPD-9717//CPD-142/CPD-9955.35.	CPD__45__106_c + CPD__45__9717_c -> CPD__45__142_c + CPD__45__9955_c	0	1000	0	1.1.5.-	R04160	MetaCyc reaction
4-HYDROXYMANDELATE-OXY-RXN-CPD-106/PLASTOQUINONE-9//CPD-142/CPD-12829.43.	CPD__45__106_c + PLASTOQUINONE__45__9_c -> CPD__45__142_c + CPD__45__12829_c	0	1000	0	1.1.5.-	R04160	MetaCyc reaction
4-HYDROXYMANDELATE-OXY-RXN-CPD-106/DEMETHYLMENAQUINONE//CPD-142/CPD-12115.47.	CPD__45__106_c + DEMETHYLMENAQUINONE_c -> CPD__45__142_c + CPD__45__12115_c	0	1000	0	1.1.5.-	R04160	MetaCyc reaction
4-HYDROXYMANDELATE-OXY-RXN-CPD-106/CPD-9971//CPD-142/CPD-12122.36.	CPD__45__106_c + CPD__45__9971_c -> CPD__45__142_c + CPD__45__12122_c	0	1000	0	1.1.5.-	R04160	MetaCyc reaction
4-HYDROXYMANDELATE-OXY-RXN-CPD-106/CPD-9970//CPD-142/CPD-12121.36.	CPD__45__106_c + CPD__45__9970_c -> CPD__45__142_c + CPD__45__12121_c	0	1000	0	1.1.5.-	R04160	MetaCyc reaction
4-HYDROXYMANDELATE-OXY-RXN-CPD-106/CPD-9969//CPD-142/CPD-12120.36.	CPD__45__106_c + CPD__45__9969_c -> CPD__45__142_c + CPD__45__12120_c	0	1000	0	1.1.5.-	R04160	MetaCyc reaction
4-HYDROXYMANDELATE-OXY-RXN-CPD-106/CPD-9968//CPD-142/CPD-12119.36.	CPD__45__106_c + CPD__45__9968_c -> CPD__45__142_c + CPD__45__12119_c	0	1000	0	1.1.5.-	R04160	MetaCyc reaction
4-HYDROXYMANDELATE-OXY-RXN-CPD-106/CPD-9733//CPD-142/CPD-12118.36.	CPD__45__106_c + CPD__45__9733_c -> CPD__45__142_c + CPD__45__12118_c	0	1000	0	1.1.5.-	R04160	MetaCyc reaction
4-HYDROXYMANDELATE-OXY-RXN-CPD-106/CPD-9732//CPD-142/CPD-12116.36.	CPD__45__106_c + CPD__45__9732_c -> CPD__45__142_c + CPD__45__12116_c	0	1000	0	1.1.5.-	R04160	MetaCyc reaction
4-HYDROXYMANDELATE-OXY-RXN-CPD-106/CPD-9731//CPD-142/CPD-12117.36.	CPD__45__106_c + CPD__45__9731_c -> CPD__45__142_c + CPD__45__12117_c	0	1000	0	1.1.5.-	R04160	MetaCyc reaction
4-HYDROXYMANDELATE-OXY-RXN-CPD-106/CPD-9849//CPD-142/CPD-18075.36.	CPD__45__106_c + CPD__45__9849_c -> CPD__45__142_c + CPD__45__18075_c	0	1000	0	1.1.5.-	R04160	MetaCyc reaction
4-HYDROXYMANDELATE-OXY-RXN-CPD-106/CPD-9724//CPD-142/CPD-12124.36.	CPD__45__106_c + CPD__45__9724_c -> CPD__45__142_c + CPD__45__12124_c	0	1000	0	1.1.5.-	R04160	MetaCyc reaction
4-HYDROXYMANDELATE-OXY-RXN-CPD-106/CPD-9723//CPD-142/CPD-12128.36.	CPD__45__106_c + CPD__45__9723_c -> CPD__45__142_c + CPD__45__12128_c	0	1000	0	1.1.5.-	R04160	MetaCyc reaction
4-HYDROXYMANDELATE-OXY-RXN-CPD-106/CPD-9722//CPD-142/CPD-12129.36.	CPD__45__106_c + CPD__45__9722_c -> CPD__45__142_c + CPD__45__12129_c	0	1000	0	1.1.5.-	R04160	MetaCyc reaction
4-HYDROXYMANDELATE-OXY-RXN-CPD-106/CPD-9721//CPD-142/CPD-12130.36.	CPD__45__106_c + CPD__45__9721_c -> CPD__45__142_c + CPD__45__12130_c	0	1000	0	1.1.5.-	R04160	MetaCyc reaction
4-HYDROXYMANDELATE-OXY-RXN-CPD-106/CPD-9720//CPD-142/CPD-12126.36.	CPD__45__106_c + CPD__45__9720_c -> CPD__45__142_c + CPD__45__12126_c	0	1000	0	1.1.5.-	R04160	MetaCyc reaction
4-HYDROXYMANDELATE-OXY-RXN-CPD-106/CPD-9719//CPD-142/CPD-12127.36.	CPD__45__106_c + CPD__45__9719_c -> CPD__45__142_c + CPD__45__12127_c	0	1000	0	1.1.5.-	R04160	MetaCyc reaction
4-HYDROXYMANDELATE-OXY-RXN-CPD-106/CPD-9718//CPD-142/CPD-12125.36.	CPD__45__106_c + CPD__45__9718_c -> CPD__45__142_c + CPD__45__12125_c	0	1000	0	1.1.5.-	R04160	MetaCyc reaction
4-HYDROXYMANDELATE-OXY-RXN-CPD-106/CPD-9728//CPD-142/REDUCED-MENAQUINONE.46.	CPD__45__106_c + CPD__45__9728_c -> CPD__45__142_c + REDUCED__45__MENAQUINONE_c	0	1000	0	1.1.5.-	R04160	MetaCyc reaction
4-HYDROXYMANDELATE-OXY-RXN-CPD-106/CPD-9612//CPD-142/CPD-15301.36.	CPD__45__106_c + CPD__45__9612_c -> CPD__45__142_c + CPD__45__15301_c	0	1000	0	1.1.5.-	R04160	MetaCyc reaction
4-HYDROXYMANDELATE-OXY-RXN-CPD-106/2-METHYL-3-PHYTYL-14-NAPHTHOQUINONE//CPD-142/CPD-12831.63.	CPD__45__106_c + _2__45__METHYL__45__3__45__PHYTYL__45__14__45__NAPHTHOQUINONE_c -> CPD__45__142_c + CPD__45__12831_c	0	1000	0	1.1.5.-	R04160	MetaCyc reaction
S-ALKYLCYSTEINE-LYASE-RXN	S__45__Alkyl__45__L__45__Cysteines_c + WATER_c -> Alkyl__45__Thiols_c + PYRUVATE_c + AMMONIUM_c	-1000	1000	0	4.4.1.6	R02953	MetaCyc reaction
RXN-13775	CPD__45__14807_c -> _2__45__DEHYDRO__45__3__45__DEOXY__45__D__45__GALACTONATE_c + WATER_c	0	1000	0	4.2.1.-	--	MetaCyc reaction
RXN0-3921	GAMMA__45__GLUTAMYL__45__PUTRESCINE_c + WATER_c + OXYGEN__45__MOLECULE_c -> GAMMA__45__GLUTAMYL__45__GAMMA__45__AMINOBUTYRALDEH_c + HYDROGEN__45__PEROXIDE_c + AMMONIUM_c	0	1000	0	--	R07415	MetaCyc reaction
TRANS-RXN-2	K__43___p + WATER_c + ATP_c -> K__43___c + Pi_c + ADP_c + PROTON_c	0	1000	0	3.6.3.12	--	MetaCyc reaction
TRANS-RXN-68	CADAVERINE_c + LYS_p -> CADAVERINE_p + LYS_c	0	1000	0	--	--	MetaCyc reaction
RXN-12247	CPD__45__12321_c + 3.0 Acceptor_c -> NEUROSPORENE_c + 3.0 Donor__45__H2_c	-1000	1000	0	1.3.99.28	--	MetaCyc reaction
RXN-14203	PYRIDOXAMINE_c + OXYGEN__45__MOLECULE_c + WATER_c -> PYRIDOXAL_c + AMMONIUM_c + HYDROGEN__45__PEROXIDE_c	0	1000	0	1.4.3.-	R01710	MetaCyc reaction
RXN-16992	TAGATOSE__45__6__45__PHOSPHATE_c -> CPD__45__15828_c	-1000	1000	0	--	--	MetaCyc reaction
RXN-14766	CPD__45__15594_c + WATER_c -> ECDYSONE_c + Pi_c	0	1000	0	3.1.3.-	--	MetaCyc reaction
FUMHYDR-RXN[CCO-CYTOSOL]-MAL//FUM/WATER.28.	MAL_c -> FUM_c + WATER_c	-1000	1000	0	4.2.1.2	R01082	MetaCyc reaction
GLUTAMINE--PYRUVATE-AMINOTRANSFERASE-RXN	GLN_c + PYRUVATE_c -> _2__45__KETO__45__GLUTARAMATE_c + L__45__ALPHA__45__ALANINE_c	-1000	1000	0	2.6.1.15	R00576	MetaCyc reaction
ALPHA-SANTONIN-12-REDUCTASE-RXN-12-DIHYDROSANTONIN/NADP//ALPHA-SANTONIN/NADPH/PROTON.53.	_12__45__DIHYDROSANTONIN_c + NADP_c -> ALPHA__45__SANTONIN_c + NADPH_c + PROTON_c	-1000	1000	0	1.3.1.47	R03883	MetaCyc reaction
ALPHA-SANTONIN-12-REDUCTASE-RXN-12-DIHYDROSANTONIN/NAD//ALPHA-SANTONIN/NADH/PROTON.51.	_12__45__DIHYDROSANTONIN_c + NAD_c -> ALPHA__45__SANTONIN_c + NADH_c + PROTON_c	-1000	1000	0	1.3.1.47	R03883	MetaCyc reaction
PANTOTHENATE-KIN-RXN	PANTOTHENATE_c + ATP_c -> PROTON_c + _4__45__P__45__PANTOTHENATE_c + ADP_c	0	1000	0	2.7.1.33	R03018	MetaCyc reaction
2.7.1.149-RXN	_1__45__PHOSPHATIDYL__45__1D__45__MYO__45__INOSITOL__45__5__45__PHOSPHA_c + ATP_c -> PHOSPHATIDYL__45__MYO__45__INOSITOL__45__45__45__BISPHOSPHA_c + ADP_c + PROTON_c	0	1000	0	2.7.1.149	R05803	MetaCyc reaction
1.1.1.178-RXN	NAD_c + _2__45__METHYL__45__3__45__HYDROXY__45__BUTYRYL__45__COA_c -> PROTON_c + NADH_c + _2__45__METHYL__45__ACETO__45__ACETYL__45__COA_c	-1000	1000	0	1.1.1.178	R04203	MetaCyc reaction
RXN-17570	PHENOL_c + OXYGEN__45__MOLECULE_c + NADH_c + PROTON_c -> HYDROQUINONE_c + NAD_c + WATER_c	0	1000	0	1.14.13.M33	--	MetaCyc reaction
L-LYSINE-AMINOTRANSFERASE-RXN	_2__45__KETOGLUTARATE_c + LYS_c -> GLT_c + ALLYSINE_c	-1000	1000	0	2.6.1.36	R00457	MetaCyc reaction
RIBOPHOSPHAT-RXN	CPD__45__1086_c + WATER_c -> AMINO__45__RIBOSYLAMINO__45__1H__45__3H__45__PYR__45__DIONE_c + Pi_c	0	1000	0	3.1.3.z	R07280	MetaCyc reaction
MALEYLPYRUVATE-ISOMERASE-RXN	CPD__45__1070_c -> CPD__45__277_c	0	1000	0	5.2.1.4	R03868	MetaCyc reaction
SIALATE-O-ACETYLESTERASE-RXN-N-ACETYL-9-O-ACETYLNEURAMINATE/WATER//CPD0-1123/ACET/PROTON.60.	N__45__ACETYL__45__9__45__O__45__ACETYLNEURAMINATE_c + WATER_c -> CPD0__45__1123_c + ACET_c + PROTON_c	0	1000	0	3.1.1.53	R01810	MetaCyc reaction
SIALATE-O-ACETYLESTERASE-RXN-N-ACETYL-9-O-ACETYLNEURAMINATE/WATER//CPD0-1122/ACET/PROTON.60.	N__45__ACETYL__45__9__45__O__45__ACETYLNEURAMINATE_c + WATER_c -> CPD0__45__1122_c + ACET_c + PROTON_c	0	1000	0	3.1.1.53	R01810	MetaCyc reaction
SIALATE-O-ACETYLESTERASE-RXN-CPD-414/WATER//CPD0-1123/ACET/PROTON.37.	CPD__45__414_c + WATER_c -> CPD0__45__1123_c + ACET_c + PROTON_c	0	1000	0	3.1.1.53	R01810	MetaCyc reaction
SIALATE-O-ACETYLESTERASE-RXN-CPD-414/WATER//CPD0-1122/ACET/PROTON.37.	CPD__45__414_c + WATER_c -> CPD0__45__1122_c + ACET_c + PROTON_c	0	1000	0	3.1.1.53	R01810	MetaCyc reaction
SIALATE-O-ACETYLESTERASE-RXN-CPD-1803/WATER//CPD0-1123/ACET/PROTON.38.	CPD__45__1803_c + WATER_c -> CPD0__45__1123_c + ACET_c + PROTON_c	0	1000	0	3.1.1.53	R01810	MetaCyc reaction
SIALATE-O-ACETYLESTERASE-RXN-CPD-1803/WATER//CPD0-1122/ACET/PROTON.38.	CPD__45__1803_c + WATER_c -> CPD0__45__1122_c + ACET_c + PROTON_c	0	1000	0	3.1.1.53	R01810	MetaCyc reaction
SIALATE-O-ACETYLESTERASE-RXN-CPD-1803/WATER//N-ACETYLNEURAMINATE/ACET/PROTON.48.	CPD__45__1803_c + WATER_c -> N__45__ACETYLNEURAMINATE_c + ACET_c + PROTON_c	0	1000	0	3.1.1.53	R01810	MetaCyc reaction
RXN0-6564	CPD0__45__2189_c + ATP_c -> PROTON_c + _4__45__PHOSPHONOOXY__45__THREONINE_c + ADP_c	0	1000	0	2.7.1.-	--	MetaCyc reaction
RXN-9509	OXAMATE_c + WATER_c -> OXALATE_c + AMMONIUM_c	-1000	1000	0	3.5.1.-	--	MetaCyc reaction
RXN-11485	GERANYLGERANYL__45__PP_c + 2.0 DELTA3__45__ISOPENTENYL__45__PP_c -> ALL__45__TRANS__45__HEXAPRENYL__45__DIPHOSPHATE_c + 2.0 PPI_c	-1000	1000	0	2.5.1.82	R09246	MetaCyc reaction
RXN-15186	CPD__45__16172_c + OXYGEN__45__MOLECULE_c + NADH_c -> ANTHRANILATE_c + WATER_c + NAD_c	0	1000	0	1.14.13.-	--	MetaCyc reaction
RXN-6021	CHOLINE_c + NAD_c -> BETAINE_ALDEHYDE_c + NADH_c + PROTON_c	0	1000	0	1.1.1.-	R08557	MetaCyc reaction
RXN-4101-CPD-696/DIMETHYL-GLYCINE//CYCLOEUCALENOL/BETAINE.49.	CPD__45__696_c + DIMETHYL__45__GLYCINE_c -> CYCLOEUCALENOL_c + BETAINE_c	-1000	1000	0	2.1.1.-	--	MetaCyc reaction
RXN-2622	CAFFEOYLQUINATE_c + CO__45__A_c -> CAFFEOYL__45__COA_c + QUINATE_c	-1000	1000	0	2.3.1.-	R01945	MetaCyc reaction
GLYCINE-AMIDINOTRANSFERASE-RXN	GLY_c + ARG_c -> GUANIDOACETIC_ACID_c + L__45__ORNITHINE_c	0	1000	0	2.1.4.1	R00565	MetaCyc reaction
RXN-6423	_4__45__AMINO__45__BUTYRALDEHYDE_c -> CPD__45__6124_c + WATER_c	-1000	1000	0	2.6.1.82	R07408	MetaCyc reaction
RXN-13710-CPD-4184/NADPH/OXYGEN-MOLECULE/PROTON//CPD-8619/NADP/WATER.59.	CPD__45__4184_c + 3.0 NADPH_c + 3.0 OXYGEN__45__MOLECULE_c + 2.0 PROTON_c -> CPD__45__8619_c + 3.0 NADP_c + 4.0 WATER_c	0	1000	0	1.14.13.72	--	MetaCyc reaction
RXN-13710-CPD-4184/NADH/OXYGEN-MOLECULE/PROTON//CPD-8619/NAD/WATER.57.	CPD__45__4184_c + 3.0 NADH_c + 3.0 OXYGEN__45__MOLECULE_c + 2.0 PROTON_c -> CPD__45__8619_c + 3.0 NAD_c + 4.0 WATER_c	0	1000	0	1.14.13.72	--	MetaCyc reaction
RXN-7186	CPD__45__6661_c + ATP_c -> PROTON_c + MI__45__HEXAKISPHOSPHATE_c + ADP_c	-1000	1000	0	2.7.1.140	--	MetaCyc reaction
RXN-12820	ADENOSYL__45__P4_c + WATER_c -> ATP_c + AMP_c + 2.0 PROTON_c	-1000	1000	0	3.6.1.61	--	MetaCyc reaction
RXN-10029-THMPT/NADP//CPD-10789/NADPH/PROTON.35.	THMPT_c + NADP_c -> CPD__45__10789_c + NADPH_c + PROTON_c	-1000	1000	0	1.5.1.47	R03388	MetaCyc reaction
RXN-10029-THMPT/NAD//CPD-10789/NADH/PROTON.33.	THMPT_c + NAD_c -> CPD__45__10789_c + NADH_c + PROTON_c	-1000	1000	0	1.5.1.47	R03388	MetaCyc reaction
RXN-17606	ATP_c + CPD__45__19014_c + CO__45__A_c -> CPD__45__19040_c + AMP_c + PPI_c	0	1000	0	6.2.1.M4	--	MetaCyc reaction
MERCAPYSTRANS-RXN	_3__45__MERCAPTO__45__PYRUVATE_c + HCN_c -> HSCN_c + PYRUVATE_c + PROTON_c	0	1000	0	2.8.1.2	R03106	MetaCyc reaction
RXN-16439	CPD__45__7852_c + NADH_c + PROTON_c + OXYGEN__45__MOLECULE_c -> CPD__45__17662_c + NAD_c + WATER_c	0	1000	0	1.14.13.-	--	MetaCyc reaction
RXN-13416	N__45__4__45__aminobutylidene__45__enzyme__45__lysine_c + EIF5A__45__LYSINE_c -> N__45__4__45__aminobutylidene__45__eIF5A__45__lysine_c + Deoxyhypusine__45__Synthase__45__Lysine_c + PROTON_c	0	1000	0	--	--	MetaCyc reaction
RXN-12511	SUC_c + ITP_c + CO__45__A_c -> SUC__45__COA_c + IDP_c + Pi_c	-1000	1000	0	--	R00727	MetaCyc reaction
ALANINE--OXO-ACID-AMINOTRANSFERASE-RXN-L-ALPHA-ALANINE/CPD-9165//PYRUVATE/CPD-17526.45.	L__45__ALPHA__45__ALANINE_c + CPD__45__9165_c -> PYRUVATE_c + CPD__45__17526_c	-1000	1000	0	2.6.1.12	R01261	MetaCyc reaction
ALANINE--OXO-ACID-AMINOTRANSFERASE-RXN-L-ALPHA-ALANINE/CPD-579//PYRUVATE/N5-METHYLGLUTAMINE.53.	L__45__ALPHA__45__ALANINE_c + CPD__45__579_c -> PYRUVATE_c + N5__45__METHYLGLUTAMINE_c	-1000	1000	0	2.6.1.12	R01261	MetaCyc reaction
ALANINE--OXO-ACID-AMINOTRANSFERASE-RXN-L-ALPHA-ALANINE/CPD-337//PYRUVATE/CPD-10803.44.	L__45__ALPHA__45__ALANINE_c + CPD__45__337_c -> PYRUVATE_c + CPD__45__10803_c	-1000	1000	0	2.6.1.12	R01261	MetaCyc reaction
ALANINE--OXO-ACID-AMINOTRANSFERASE-RXN-L-ALPHA-ALANINE/CPD-17728//PYRUVATE/CPD-16511.46.	L__45__ALPHA__45__ALANINE_c + CPD__45__17728_c -> PYRUVATE_c + CPD__45__16511_c	-1000	1000	0	2.6.1.12	R01261	MetaCyc reaction
ALANINE--OXO-ACID-AMINOTRANSFERASE-RXN-L-ALPHA-ALANINE/CPD-17536//PYRUVATE/CPD-17531.46.	L__45__ALPHA__45__ALANINE_c + CPD__45__17536_c -> PYRUVATE_c + CPD__45__17531_c	-1000	1000	0	2.6.1.12	R01261	MetaCyc reaction
ALANINE--OXO-ACID-AMINOTRANSFERASE-RXN-L-ALPHA-ALANINE/CPD-12430//PYRUVATE/N-METHYLARGININE.53.	L__45__ALPHA__45__ALANINE_c + CPD__45__12430_c -> PYRUVATE_c + N__45__METHYLARGININE_c	-1000	1000	0	2.6.1.12	R01261	MetaCyc reaction
ALANINE--OXO-ACID-AMINOTRANSFERASE-RXN-L-ALPHA-ALANINE/CPD-11169//PYRUVATE/CPD-680.44.	L__45__ALPHA__45__ALANINE_c + CPD__45__11169_c -> PYRUVATE_c + CPD__45__680_c	-1000	1000	0	2.6.1.12	R01261	MetaCyc reaction
ALANINE--OXO-ACID-AMINOTRANSFERASE-RXN-L-ALPHA-ALANINE/5-AMINO-2-OXOPENTANOATE//PYRUVATE/L-ORNITHINE.62.	L__45__ALPHA__45__ALANINE_c + _5__45__AMINO__45__2__45__OXOPENTANOATE_c -> PYRUVATE_c + L__45__ORNITHINE_c	-1000	1000	0	2.6.1.12	R01261	MetaCyc reaction
ALANINE--OXO-ACID-AMINOTRANSFERASE-RXN-L-ALPHA-ALANINE/34-DIHYDROXYPHENYLPYRUVATE//PYRUVATE/CPD-15492.63.	L__45__ALPHA__45__ALANINE_c + _34__45__DIHYDROXYPHENYLPYRUVATE_c -> PYRUVATE_c + CPD__45__15492_c	-1000	1000	0	2.6.1.12	R01261	MetaCyc reaction
ALANINE--OXO-ACID-AMINOTRANSFERASE-RXN-L-ALPHA-ALANINE/2K-ADIPATE//PYRUVATE/CPD-404.45.	L__45__ALPHA__45__ALANINE_c + _2K__45__ADIPATE_c -> PYRUVATE_c + CPD__45__404_c	-1000	1000	0	2.6.1.12	R01261	MetaCyc reaction
ALANINE--OXO-ACID-AMINOTRANSFERASE-RXN-L-ALPHA-ALANINE/2-OXOSUCCINAMATE//PYRUVATE/ASN.47.	L__45__ALPHA__45__ALANINE_c + _2__45__OXOSUCCINAMATE_c -> PYRUVATE_c + ASN_c	-1000	1000	0	2.6.1.12	R01261	MetaCyc reaction
ALANINE--OXO-ACID-AMINOTRANSFERASE-RXN-L-ALPHA-ALANINE/2-OXOBUTANOATE//PYRUVATE/CPD-298.49.	L__45__ALPHA__45__ALANINE_c + _2__45__OXOBUTANOATE_c -> PYRUVATE_c + CPD__45__298_c	-1000	1000	0	2.6.1.12	R01261	MetaCyc reaction
ALANINE--OXO-ACID-AMINOTRANSFERASE-RXN-L-ALPHA-ALANINE/2-KETOGLUTARATE//PYRUVATE/GLT.46.	L__45__ALPHA__45__ALANINE_c + _2__45__KETOGLUTARATE_c -> PYRUVATE_c + GLT_c	-1000	1000	0	2.6.1.12	R01261	MetaCyc reaction
ALANINE--OXO-ACID-AMINOTRANSFERASE-RXN-L-ALPHA-ALANINE/2-KETO-6-AMINO-CAPROATE//PYRUVATE/LYS.54.	L__45__ALPHA__45__ALANINE_c + _2__45__KETO__45__6__45__AMINO__45__CAPROATE_c -> PYRUVATE_c + LYS_c	-1000	1000	0	2.6.1.12	R01261	MetaCyc reaction
ALANINE--OXO-ACID-AMINOTRANSFERASE-RXN-L-ALPHA-ALANINE/2-OXO-5-METHYLTHIOPENTANOIC-ACID//PYRUVATE/ETHIONINE.69.	L__45__ALPHA__45__ALANINE_c + _2__45__OXO__45__5__45__METHYLTHIOPENTANOIC__45__ACID_c -> PYRUVATE_c + ETHIONINE_c	-1000	1000	0	2.6.1.12	R01261	MetaCyc reaction
RXN-10979	_5__45__DIPHOSPHO__45__1D__45__MYO__45__INOSITOL__45__12346P_c + ATP_c -> CPD__45__11939_c + ADP_c	0	1000	0	2.7.4.24	--	MetaCyc reaction
CEPHALOSPORIN-C-DEACETYLASE-RXN	WATER_c + CEPHALOSPORIN__45__C_c -> PROTON_c + ACET_c + DEACETYLCEPHALOSPORIN__45__C_c	0	1000	0	3.1.1.41	R03062	MetaCyc reaction
RXN66-576-DIMETHYL-GLYCINE/ETF-Oxidized/CPD-1301/PROTON//SARCOSINE/CPD-17112/ETF-Reduced.79.	DIMETHYL__45__GLYCINE_c + 2.0 ETF__45__Oxidized_c + CPD__45__1301_c + 3.0 PROTON_c -> SARCOSINE_c + CPD__45__17112_c + 2.0 ETF__45__Reduced_c	0	1000	0	1.5.8.-	--	MetaCyc reaction
RXN66-576-DIMETHYL-GLYCINE/ETF-Oxidized/THF/PROTON//SARCOSINE/5-10-METHENYL-THF/ETF-Reduced.82.	DIMETHYL__45__GLYCINE_c + 2.0 ETF__45__Oxidized_c + THF_c + 3.0 PROTON_c -> SARCOSINE_c + _5__45__10__45__METHENYL__45__THF_c + 2.0 ETF__45__Reduced_c	0	1000	0	1.5.8.-	--	MetaCyc reaction
PYRIDOXINE-4-OXIDASE-RXN	OXYGEN__45__MOLECULE_c + PYRIDOXINE_c -> HYDROGEN__45__PEROXIDE_c + PYRIDOXAL_c	0	1000	0	1.1.3.12	R01711	MetaCyc reaction
RXN-11746	CPD__45__12708_c + WATER_c + NAD_c -> CPD__45__12709_c + NADH_c + 2.0 PROTON_c	0	1000	0	1.2.1.69	R07156	MetaCyc reaction
RXN-8447	_2__45__AMINO__45__3__45__OXO__45__4__45__PHOSPHONOOXYBUTYRATE_c + PROTON_c -> _1__45__AMINO__45__PROPAN__45__2__45__ONE__45__3__45__PHOSPHATE_c + CARBON__45__DIOXIDE_c	0	1000	0	--	R07406	MetaCyc reaction
RXN0-3441	2.0 MENADIOL_c + OXYGEN__45__MOLECULE_c -> 2.0 CPD__45__3766_c + 2.0 WATER_c	0	1000	0	1.13.12.-	--	MetaCyc reaction
RXN-11315-XYLITOL/NADP//CPD-15377/NADPH/PROTON.37.	XYLITOL_c + NADP_c -> CPD__45__15377_c + NADPH_c + PROTON_c	-1000	1000	0	1.1.1.307	--	MetaCyc reaction
RXN-11315-XYLITOL/NAD//CPD-15377/NADH/PROTON.35.	XYLITOL_c + NAD_c -> CPD__45__15377_c + NADH_c + PROTON_c	-1000	1000	0	1.1.1.307	--	MetaCyc reaction
TRANS-RXN-29A	PROTON_p + BETAINE_p -> PROTON_c + BETAINE_c	0	1000	0	--	--	MetaCyc reaction
RXN-17410	CPD__45__15189_c + NAD_c -> CPD__45__18825_c + NADH_c + PROTON_c	-1000	1000	0	1.1.1.52	--	MetaCyc reaction
2-ACYLGLYCEROL-O-ACYLTRANSFERASE-RXN-CPD66-43/PALMITYL-COA//CPD66-34/CO-A.37.	CPD66__45__43_c + PALMITYL__45__COA_c -> CPD66__45__34_c + CO__45__A_c	-1000	1000	0	2.3.1.22	R01368	MetaCyc reaction
2-ACYLGLYCEROL-O-ACYLTRANSFERASE-RXN-CPD66-43/STEAROYL-COA//CPD-17271/CO-A.38.	CPD66__45__43_c + STEAROYL__45__COA_c -> CPD__45__17271_c + CO__45__A_c	-1000	1000	0	2.3.1.22	R01368	MetaCyc reaction
RXN-14747-CPD-15628//CPD-15629.21.	CPD__45__15628_c -> CPD__45__15629_c	-1000	1000	0	--	--	MetaCyc reaction
RXN-14747-CPD-15627//CPD-15629.21.	CPD__45__15627_c -> CPD__45__15629_c	-1000	1000	0	--	--	MetaCyc reaction
RXN-14747	D__45__Allopyranose_c -> CPD__45__15629_c	-1000	1000	0	--	--	MetaCyc reaction
GLUCURONATE-REDUCTASE-RXN	CPD__45__15530_c + NADPH_c + PROTON_c -> L__45__GULONATE_c + NADP_c	0	1000	0	1.1.1.19	R01481	MetaCyc reaction
FORMYLTHFDEFORMYL-RXN-CPD-17116/WATER//CPD-1301/FORMATE/PROTON.41.	CPD__45__17116_c + WATER_c -> CPD__45__1301_c + FORMATE_c + PROTON_c	0	1000	0	3.5.1.10	R00944	MetaCyc reaction
FORMYLTHFDEFORMYL-RXN-10-FORMYL-THF/WATER//THF/FORMATE/PROTON.40.	_10__45__FORMYL__45__THF_c + WATER_c -> THF_c + FORMATE_c + PROTON_c	0	1000	0	3.5.1.10	R00944	MetaCyc reaction
RXN-2006	CPD__45__514_c + CO__45__A_c -> BENZOYLCOA_c + ACETYL__45__COA_c	0	1000	0	--	R05506	MetaCyc reaction
1.1.1.127-RXN	_2__45__DEHYDRO__45__3__45__DEOXY__45__D__45__GLUCONATE_c + NAD_c -> CPD__45__343_c + NADH_c + PROTON_c	-1000	1000	0	1.1.1.127	R01542	MetaCyc reaction
RXN-11928	CPD__45__12867_c + NAD_c -> CPD__45__12868_c + NADH_c + CARBON__45__DIOXIDE_c	0	1000	0	1.1.1.-	--	MetaCyc reaction
L-ARABINITOL-4-DEHYDROGENASE-RXN	L__45__ARABITOL_c + NAD_c -> L__45__XYLULOSE_c + NADH_c + PROTON_c	-1000	1000	0	1.1.1.12	R01903	MetaCyc reaction
LYSINE-RACEMASE-RXN	LYS_c -> CPD__45__219_c	0	1000	0	5.1.1.5	R00460	MetaCyc reaction
D-AMINO-ACID-OXIDASE-RXN-CIS-4-HYDROXY-D-PROLINE/OXYGEN-MOLECULE/WATER//AMMONIUM/HYDROGEN-PEROXIDE/CPD-654.82.	CIS__45__4__45__HYDROXY__45__D__45__PROLINE_c + OXYGEN__45__MOLECULE_c + WATER_c -> AMMONIUM_c + HYDROGEN__45__PEROXIDE_c + CPD__45__654_c	0	1000	0	1.4.3.3	R01340	MetaCyc reaction
D-AMINO-ACID-OXIDASE-RXN-CPD-14303/OXYGEN-MOLECULE/WATER//AMMONIUM/HYDROGEN-PEROXIDE/2-OXOBUTANOATE.75.	CPD__45__14303_c + OXYGEN__45__MOLECULE_c + WATER_c -> AMMONIUM_c + HYDROGEN__45__PEROXIDE_c + _2__45__OXOBUTANOATE_c	0	1000	0	1.4.3.3	R01340	MetaCyc reaction
D-AMINO-ACID-OXIDASE-RXN-CPD-217/OXYGEN-MOLECULE/WATER//AMMONIUM/HYDROGEN-PEROXIDE/5-AMINO-2-OXOPENTANOATE.82.	CPD__45__217_c + OXYGEN__45__MOLECULE_c + WATER_c -> AMMONIUM_c + HYDROGEN__45__PEROXIDE_c + _5__45__AMINO__45__2__45__OXOPENTANOATE_c	0	1000	0	1.4.3.3	R01340	MetaCyc reaction
D-AMINO-ACID-OXIDASE-RXN-CPD-218/OXYGEN-MOLECULE/WATER//AMMONIUM/HYDROGEN-PEROXIDE/CPD-479.66.	CPD__45__218_c + OXYGEN__45__MOLECULE_c + WATER_c -> AMMONIUM_c + HYDROGEN__45__PEROXIDE_c + CPD__45__479_c	0	1000	0	1.4.3.3	R01340	MetaCyc reaction
D-AMINO-ACID-OXIDASE-RXN-CPD-220/OXYGEN-MOLECULE/WATER//AMMONIUM/HYDROGEN-PEROXIDE/CPD-824.66.	CPD__45__220_c + OXYGEN__45__MOLECULE_c + WATER_c -> AMMONIUM_c + HYDROGEN__45__PEROXIDE_c + CPD__45__824_c	0	1000	0	1.4.3.3	R01340	MetaCyc reaction
D-AMINO-ACID-OXIDASE-RXN-CPD-3633/OXYGEN-MOLECULE/WATER//AMMONIUM/HYDROGEN-PEROXIDE/2-OXOSUCCINAMATE.76.	CPD__45__3633_c + OXYGEN__45__MOLECULE_c + WATER_c -> AMMONIUM_c + HYDROGEN__45__PEROXIDE_c + _2__45__OXOSUCCINAMATE_c	0	1000	0	1.4.3.3	R01340	MetaCyc reaction
D-AMINO-ACID-OXIDASE-RXN-CPD-9400/OXYGEN-MOLECULE/WATER//AMMONIUM/HYDROGEN-PEROXIDE/2K-ADIPATE.70.	CPD__45__9400_c + OXYGEN__45__MOLECULE_c + WATER_c -> AMMONIUM_c + HYDROGEN__45__PEROXIDE_c + _2K__45__ADIPATE_c	0	1000	0	1.4.3.3	R01340	MetaCyc reaction
D-AMINO-ACID-OXIDASE-RXN-GLUTAMIDE/OXYGEN-MOLECULE/WATER//AMMONIUM/HYDROGEN-PEROXIDE/2-KETO-GLUTARAMATE.79.	GLUTAMIDE_c + OXYGEN__45__MOLECULE_c + WATER_c -> AMMONIUM_c + HYDROGEN__45__PEROXIDE_c + _2__45__KETO__45__GLUTARAMATE_c	0	1000	0	1.4.3.3	R01340	MetaCyc reaction
D-AMINO-ACID-OXIDASE-RXN-D-4-HYDROXYPHENYLGLYCINE/OXYGEN-MOLECULE/WATER//AMMONIUM/HYDROGEN-PEROXIDE/CPD-142.83.	D__45__4__45__HYDROXYPHENYLGLYCINE_c + OXYGEN__45__MOLECULE_c + WATER_c -> AMMONIUM_c + HYDROGEN__45__PEROXIDE_c + CPD__45__142_c	0	1000	0	1.4.3.3	R01340	MetaCyc reaction
D-AMINO-ACID-OXIDASE-RXN-D-TYROSINE/OXYGEN-MOLECULE/WATER//AMMONIUM/HYDROGEN-PEROXIDE/P-HYDROXY-PHENYLPYRUVATE.86.	D__45__TYROSINE_c + OXYGEN__45__MOLECULE_c + WATER_c -> AMMONIUM_c + HYDROGEN__45__PEROXIDE_c + P__45__HYDROXY__45__PHENYLPYRUVATE_c	0	1000	0	1.4.3.3	R01340	MetaCyc reaction
SEDOHEPTULOSE-BISPHOSPHATASE-RXN	WATER_c + D__45__SEDOHEPTULOSE__45__1__45__7__45__P2_c -> Pi_c + D__45__SEDOHEPTULOSE__45__7__45__P_c	0	1000	0	3.1.3.37	R01845	MetaCyc reaction
RXN-12414	CPD__45__12321_c + 4.0 Acceptor_c -> CPD1F__45__114_c + 4.0 Donor__45__H2_c	-1000	1000	0	1.3.99.31	--	MetaCyc reaction
RXN-14637	ATP_c + GLT_c + ANILINE_c -> ADP_c + Pi_c + CPD__45__15475_c	0	1000	0	6.3.1.d	--	MetaCyc reaction
RXN-11456	CPD__45__824_c + S__45__ADENOSYLMETHIONINE_c -> PROTON_c + CPD__45__12430_c + ADENOSYL__45__HOMO__45__CYS_c	0	1000	0	2.1.1.243	R09939	MetaCyc reaction
TRANS-RXN0-200	PROTON_p + ZN__43__2_c -> PROTON_c + ZN__43__2_p	0	1000	0	--	--	MetaCyc reaction
RXN-5781-CPD-17272/CDP-CHOLINE//CPD-8157/CMP/PROTON.43.	CPD__45__17272_c + CDP__45__CHOLINE_c -> CPD__45__8157_c + CMP_c + PROTON_c	-1000	1000	0	2.7.8.2	R01321	MetaCyc reaction
PROLINE-RACEMASE-RXN	PRO_c -> D__45__PROLINE_c	-1000	1000	0	5.1.1.4	R01255	MetaCyc reaction
RXN-2464	_4__45__OH__45__4__45__ACETYL__45__2__45__OXOGLUTARATE_c -> PYRUVATE_c + OXALACETIC_ACID_c	-1000	1000	0	4.1.3.17	R00350	MetaCyc reaction
2-OXOALDEHYDE-DEHYDROGENASE-NAD+-RXN	_2__45__OXOALDEHYDE_c + WATER_c + NAD_c -> _2__45__Oxo__45__carboxylates_c + NADH_c + 2.0 PROTON_c	-1000	1000	0	1.2.1.23	R01337	MetaCyc reaction
RXN-10811	CO__45__A_c + WATER_c -> _3__45__5__45__ADP_c + PANTETHEINE__45__P_c + 2.0 PROTON_c	-1000	1000	0	--	--	MetaCyc reaction
GLUTSEMIALDEHYDROG-RXN	L__45__GLUTAMATE__45__5__45__P_c + NADPH_c + PROTON_c -> L__45__GLUTAMATE_GAMMA__45__SEMIALDEHYDE_c + Pi_c + NADP_c	0	1000	0	1.2.1.41	R03313	MetaCyc reaction
TRANS-RXN-108E	PROTON_p + DEOXYINOSINE_p -> PROTON_c + DEOXYINOSINE_c	0	1000	0	--	--	MetaCyc reaction
RXN-8042	CPD__45__7496_c -> CPD1F__45__114_c	0	1000	0	5.2.1.13	R07512	MetaCyc reaction
RXN-15212	N__45__acyl__45__sphingosylphosphorylcholine_c + WATER_c -> N__45__Acylsphingosine_c + PHOSPHORYL__45__CHOLINE_c + PROTON_c	0	1000	0	3.1.4.12	--	MetaCyc reaction
RXN-12957	GLUTARYL__45__COA_c + Acceptor_c -> GLUTACONYL__45__COA_c + Donor__45__H2_c	-1000	1000	0	1.3.99.32	--	MetaCyc reaction
RXN-10962	_1__45__PHOSPHATIDYL__45__1D__45__MYO__45__INOSITOL__45__5__45__PHOSPHA_c + WATER_c -> L__45__1__45__phosphatidyl__45__inositols_c + Pi_c	0	1000	0	3.1.3.-	--	MetaCyc reaction
ETHANOLAMINE-OXIDASE-RXN	OXYGEN__45__MOLECULE_c + WATER_c + ETHANOL__45__AMINE_c -> AMMONIUM_c + HYDROGEN__45__PEROXIDE_c + GLYCOLALDEHYDE_c	0	1000	0	1.4.3.8	R01469	MetaCyc reaction
CREATININASE-RXN	WATER_c + CREATININE_c -> CREATINE_c	-1000	1000	0	3.5.2.10	R01884	MetaCyc reaction
CATECHOL-23-DIOXYGENASE-RXN	CATECHOL_c + OXYGEN__45__MOLECULE_c -> HYDROXYMUCONATE__45__SALD_c + PROTON_c	0	1000	0	1.13.11.2	R00816	MetaCyc reaction
RXN-15653	CPD__45__16879_c + WATER_c -> CPD__45__16880_c + UDP_c + PROTON_c	0	1000	0	3.2.1.-	--	MetaCyc reaction
TRYPSYN-RXN	INDOLE__45__3__45__GLYCEROL__45__P_c + SER_c -> TRP_c + WATER_c + GAP_c	0	1000	0	4.2.1.20	R02722	MetaCyc reaction
RXN-14280-CPD-17083/NAD/WATER//CPD-17085/NADH/PROTON.43.	CPD__45__17083_c + NAD_c + WATER_c -> CPD__45__17085_c + NADH_c + 2.0 PROTON_c	-1000	1000	0	1.2.1.3	R06366	MetaCyc reaction
TRANS-RXN-143	K__43___p -> K__43___c	0	1000	0	--	--	MetaCyc reaction
RXN-7248	CPD__45__6743_c + WATER_c -> CPD__45__6745_c + Pi_c	0	1000	0	--	--	MetaCyc reaction
RXN-14575	OLEOYL__45__COA_c + 2.0 OXYGEN__45__MOLECULE_c + 2.0 WATER_c + 2.0 NAD_c + 2.0 CO__45__A_c -> CPD__45__15436_c + 2.0 HYDROGEN__45__PEROXIDE_c + 2.0 NADH_c + 2.0 ACETYL__45__COA_c + 2.0 PROTON_c	0	1000	0	--	--	MetaCyc reaction
1.97.1.2-RXN	PYROGALLOL_c -> CPD__45__16_c	0	1000	0	1.97.1.2	R04297	MetaCyc reaction
RXN-12210	P__45__AMINO__45__BENZOATE_c + OXYGEN__45__MOLECULE_c + NADPH_c + PROTON_c -> CPD__45__705_c + WATER_c + NADP_c	0	1000	0	--	--	MetaCyc reaction
1.2.1.54-RXN	CPD__45__825_c + NAD_c + WATER_c -> CPD__45__592_c + NADH_c + 2.0 PROTON_c	0	1000	0	1.2.1.54	R03177	MetaCyc reaction
GLUCOSAMINE-KINASE-RXN-CPD-12539/ATP//CPD-13469/ADP/PROTON.36.	CPD__45__12539_c + ATP_c -> CPD__45__13469_c + ADP_c + PROTON_c	0	1000	0	2.7.1.8	R01961	MetaCyc reaction
GLUCOSAMINE-KINASE-RXN-CPD-12539/ATP//D-GLUCOSAMINE-6-P/ADP/PROTON.44.	CPD__45__12539_c + ATP_c -> D__45__GLUCOSAMINE__45__6__45__P_c + ADP_c + PROTON_c	0	1000	0	2.7.1.8	R01961	MetaCyc reaction
GLUCOSAMINE-KINASE-RXN-CPD-12538/ATP//CPD-13469/ADP/PROTON.36.	CPD__45__12538_c + ATP_c -> CPD__45__13469_c + ADP_c + PROTON_c	0	1000	0	2.7.1.8	R01961	MetaCyc reaction
GLUCOSAMINE-KINASE-RXN-CPD-12538/ATP//D-GLUCOSAMINE-6-P/ADP/PROTON.44.	CPD__45__12538_c + ATP_c -> D__45__GLUCOSAMINE__45__6__45__P_c + ADP_c + PROTON_c	0	1000	0	2.7.1.8	R01961	MetaCyc reaction
GLUCOSAMINE-KINASE-RXN-GLUCOSAMINE/ATP//CPD-13469/ADP/PROTON.38.	GLUCOSAMINE_c + ATP_c -> CPD__45__13469_c + ADP_c + PROTON_c	0	1000	0	2.7.1.8	R01961	MetaCyc reaction
GLUCOSAMINE-KINASE-RXN	GLUCOSAMINE_c + ATP_c -> D__45__GLUCOSAMINE__45__6__45__P_c + ADP_c + PROTON_c	0	1000	0	2.7.1.8	R01961	MetaCyc reaction
2.6.1.32-RXN	_2__45__KETO__45__3__45__METHYL__45__VALERATE_c + VAL_c -> ILE_c + _2__45__KETO__45__ISOVALERATE_c	-1000	1000	0	2.6.1.32	R02200	MetaCyc reaction
RXN-8091	CPD__45__7616_c + OXYGEN__45__MOLECULE_c + WATER_c -> PROTON_c + _3__45__4__45__DIHYDROXYBENZOATE_c + HYDROGEN__45__PEROXIDE_c	0	1000	0	1.2.3.9	--	MetaCyc reaction
RXN-16628	_2E__45__9Z__45__octadeca__45__2__45__9__45__dienoyl__45__ACPs_c + NADH_c + PROTON_c -> Oleoyl__45__ACPs_c + NAD_c	0	1000	0	1.3.1.9	--	MetaCyc reaction
ORNITHINE-CYCLODEAMINASE-RXN	L__45__ORNITHINE_c -> PRO_c + AMMONIUM_c	0	1000	0	4.3.1.12	R00671	MetaCyc reaction
RXN-11767	CPD__45__12738_c -> OXALACETIC_ACID_c + AMMONIUM_c	0	1000	0	4.3.1.27	R09683	MetaCyc reaction
LONG-CHAIN-ENOYL-COA-HYDRATASE-RXN-CPD0-2253//CPD-10262/WATER.27.	CPD__45__10262_c + WATER_c -> CPD0__45__2253_c	0	1000	0	4.2.1.74	--	MetaCyc reaction
KETOACYLCOATHIOL-RXN-TETRADECANOYL-COA/ACETYL-COA//3-OXOPALMITOYL-COA/CO-A.54.	_3__45__OXOPALMITOYL__45__COA_c + CO__45__A_c -> TETRADECANOYL__45__COA_c + ACETYL__45__COA_c	0	1000	0	2.3.1.16	R00391	MetaCyc reaction
KETOACYLCOATHIOL-RXN-PALMITYL-COA/ACETYL-COA//CPD-10260/CO-A.40.	CPD__45__10260_c + CO__45__A_c -> PALMITYL__45__COA_c + ACETYL__45__COA_c	0	1000	0	2.3.1.16	R00391	MetaCyc reaction
KETOACYLCOATHIOL-RXN-STEAROYL-COA/ACETYL-COA//CPD-14271/CO-A.40.	CPD__45__14271_c + CO__45__A_c -> STEAROYL__45__COA_c + ACETYL__45__COA_c	0	1000	0	2.3.1.16	R00391	MetaCyc reaction
KETOACYLCOATHIOL-RXN-POLYMER-INST-Saturated-Fatty-Acyl-CoA-C16-H32/ACETYL-COA//CPD-10283/CO-A.73.	CPD__45__10283_c + CO__45__A_c -> POLYMER__45__INST__45__Saturated__45__Fatty__45__Acyl__45__CoA__45__C16__45__H32_c + ACETYL__45__COA_c	0	1000	0	2.3.1.16	R00391	MetaCyc reaction
CYSTEINE-LYASE-RXN	PROTON_c + SO3_c + CYS_c -> HS_c + L__45__CYSTEATE_c	-1000	1000	0	4.4.1.10	R00901	MetaCyc reaction
RXN-9368	CPD__45__7857_c + NADP_c -> CPD__45__9976_c + NADPH_c + PROTON_c	-1000	1000	0	1.1.1.-	R08499	MetaCyc reaction
RXN0-747	ADP_c + Reduced__45__NrdH__45__Proteins_c -> DADP_c + Oxidized__45__NrdH__45__Proteins_c + WATER_c	0	1000	0	1.17.4.1	--	MetaCyc reaction
RXN-15148	HOMO__45__CYS_c -> HS_c + CPD__45__15056_c + PROTON_c	0	1000	0	--	--	MetaCyc reaction
RXN-3585	CPD__45__3424_c + MALONYL__45__COA_c -> CPD__45__3425_c + CO__45__A_c	0	1000	0	2.3.1.115	R07721	MetaCyc reaction
RXN-15036	OLEOYL__45__COA_c + CPD__45__8355_c -> CPD__45__8291_c + CO__45__A_c	-1000	1000	0	2.3.1.23	--	MetaCyc reaction
6-METHYLSALICYLATE-DECARBOXYLASE-RXN	PROTON_c + CPD__45__637_c -> CARBON__45__DIOXIDE_c + CPD__45__112_c	0	1000	0	4.1.1.52	R03567	MetaCyc reaction
3.6.1.41-RXN	WATER_c + ADENOSYL__45__P4_c -> 2.0 PROTON_c + 2.0 ADP_c	0	1000	0	3.6.1.41	R00125	MetaCyc reaction
RXN0-18	INOSINE_c + PROTON_p -> INOSINE_p + PROTON_c	0	1000	0	--	--	MetaCyc reaction
RXN-7002-RIBOSE-1-ARSENATE/CPD-296/PROTON//CPD0-1108/CPD-763/LIPOIC-ACID.64.	RIBOSE__45__1__45__ARSENATE_c + CPD__45__296_c + PROTON_c -> CPD0__45__1108_c + CPD__45__763_c + LIPOIC__45__ACID_c	0	1000	0	--	--	MetaCyc reaction
RXN-7002-RIBOSE-1-ARSENATE/CPD-296/PROTON//CPD-10330/CPD-763/LIPOIC-ACID.64.	RIBOSE__45__1__45__ARSENATE_c + CPD__45__296_c + PROTON_c -> CPD__45__10330_c + CPD__45__763_c + LIPOIC__45__ACID_c	0	1000	0	--	--	MetaCyc reaction
RXN-7002	RIBOSE__45__1__45__ARSENATE_c + CPD__45__296_c + PROTON_c -> D__45__Ribofuranose_c + CPD__45__763_c + LIPOIC__45__ACID_c	0	1000	0	--	--	MetaCyc reaction
RXN-9892	_2__45__CL__45__5__45__OXO__45__2__45__5__45__DIH__45__FURAN__45__2__45__ACETATE_c -> CPD__45__279_c + PROTON_c	-1000	1000	0	5.5.1.7	R04259	MetaCyc reaction
2.7.1.151-RXN	INOSITOL__45__1__45__4__45__5__45__TRISPHOSPHATE_c + ATP_c -> PROTON_c + INOSITOL__45__1456__45__TETRAKISPHOSPHATE_c + ADP_c	0	1000	0	2.7.1.151	R05800	MetaCyc reaction
RIBOSE-5-PHOSPHATE--AMMONIA-LIGASE-RXN	CPD__45__15318_c + ATP_c + AMMONIUM_c -> ADP_c + Pi_c + _5__45__P__45__BETA__45__D__45__RIBOSYL__45__AMINE_c + PROTON_c	0	1000	0	6.3.4.7	R01053	MetaCyc reaction
RXN-17572	METHYL__45__ACETATE_c + WATER_c -> ACET_c + METOH_c + PROTON_c	0	1000	0	3.1.1.M3	--	MetaCyc reaction
RXN-13671	CPD__45__7000_c + CO__45__A_c + NAD_c -> ISOBUTYRYL__45__COA_c + NADH_c + PROTON_c	-1000	1000	0	1.2.1.10	--	MetaCyc reaction
MALONATE-COA-TRANSFERASE-RXN	MALONATE_c + ACETYL__45__COA_c -> MALONYL__45__COA_c + ACET_c	-1000	1000	0	2.8.3.3	R00743	MetaCyc reaction
RXN-16401	CPD__45__17640_c + CO__45__A_c + ATP_c -> CPD__45__17641_c + PPI_c + AMP_c	0	1000	0	6.2.1.3	--	MetaCyc reaction
ADENOSINE-TETRAPHOSPHATASE-RXN	WATER_c + CPD__45__607_c -> 2.0 PROTON_c + Pi_c + ATP_c	0	1000	0	3.6.1.14	R00128	MetaCyc reaction
RXN-9543	MALONYL__45__COA_c + PALMITYL__45__COA_c + PROTON_c -> CPD__45__10260_c + CARBON__45__DIOXIDE_c + CO__45__A_c	0	1000	0	2.3.1.199	R07758	MetaCyc reaction
RXN-8024	CPD__45__7408_c + Acceptor_c -> CPD1F__45__98_c + Donor__45__H2_c	0	1000	0	--	R04787	MetaCyc reaction
RXN-8362	CPD__45__14_c -> Elemental__45__Sulfur_c + CPD__45__552_c	0	1000	0	--	--	MetaCyc reaction
RXN-10944	MI__45__HEXAKISPHOSPHATE_c + WATER_c -> CPD__45__1107_c + Pi_c	0	1000	0	3.1.3.62	--	MetaCyc reaction
RXN-9634	R__45__3__45__hydroxystearoyl__45__ACPs_c -> Octadec__45__2__45__enoyl__45__ACPs_c + WATER_c	0	1000	0	2.3.1.86/4.2.1.59	--	MetaCyc reaction
ENTF-RXN	SER_c + ATP_c + PROTON_c -> SERYL__45__AMP_c + PPI_c	-1000	1000	0	--	--	MetaCyc reaction
RXN-10830	CPD__45__11742_c -> CPD__45__11744_c	0	1000	0	4.2.1.bk	--	MetaCyc reaction
RXN-8629	DIHYDROLIPOYL__45__GCVH_c + NAD_c -> PROTEIN__45__LIPOYLLYSINE_c + NADH_c + PROTON_c	-1000	1000	0	1.8.1.4	--	MetaCyc reaction
CARNCOARACE-RXN	D__45__CARNITINYL__45__COA_c -> L__45__CARNITINYL__45__COA_c	-1000	1000	0	5.1.1.-	--	MetaCyc reaction
RXN-15632-L-LACTATE/NADP//PYRUVATE/NADPH/PROTON.38.	L__45__LACTATE_c + NADP_c -> PYRUVATE_c + NADPH_c + PROTON_c	-1000	1000	0	1.1.1.375	--	MetaCyc reaction
RXN-15632-L-2-HYDROXYPHYTANATE/NADP//2-OXYPHYTANATE/NADPH/PROTON.55.	L__45__2__45__HYDROXYPHYTANATE_c + NADP_c -> _2__45__OXYPHYTANATE_c + NADPH_c + PROTON_c	-1000	1000	0	1.1.1.375	--	MetaCyc reaction
RXN-15632-L-2-HYDROXYPHYTANATE/NAD//2-OXYPHYTANATE/NADH/PROTON.53.	L__45__2__45__HYDROXYPHYTANATE_c + NAD_c -> _2__45__OXYPHYTANATE_c + NADH_c + PROTON_c	-1000	1000	0	1.1.1.375	--	MetaCyc reaction
RXN-15632-CPD-381/NADP//2-KETOGLUTARATE/NADPH/PROTON.43.	CPD__45__381_c + NADP_c -> _2__45__KETOGLUTARATE_c + NADPH_c + PROTON_c	-1000	1000	0	1.1.1.375	--	MetaCyc reaction
RXN-15632-CPD-3564/NADP//2-OXOBUTANOATE/NADPH/PROTON.43.	CPD__45__3564_c + NADP_c -> _2__45__OXOBUTANOATE_c + NADPH_c + PROTON_c	-1000	1000	0	1.1.1.375	--	MetaCyc reaction
RXN-15632-CPD-3564/NAD//2-OXOBUTANOATE/NADH/PROTON.41.	CPD__45__3564_c + NAD_c -> _2__45__OXOBUTANOATE_c + NADH_c + PROTON_c	-1000	1000	0	1.1.1.375	--	MetaCyc reaction
PROTOCATECHUATE-34-DIOXYGENASE-RXN	OXYGEN__45__MOLECULE_c + _3__45__4__45__DIHYDROXYBENZOATE_c -> 2.0 PROTON_c + CPD__45__245_c	0	1000	0	1.13.11.3	R01631	MetaCyc reaction
RXN-8101	Methylated__45__MtbC__45__Proteins_c + CoM_c -> Me__45__CoM_c + MtbC__45__Proteins_c + PROTON_c	0	1000	0	2.1.1.247	--	MetaCyc reaction
IMILACTDEHYDROG-RXN-IMIDAZOLE-LACTATE/NADP//IMIDAZOLE-PYRUVATE/NADPH/PROTON.56.	IMIDAZOLE__45__LACTATE_c + NADP_c -> IMIDAZOLE__45__PYRUVATE_c + NADPH_c + PROTON_c	-1000	1000	0	1.1.1.111	R04186	MetaCyc reaction
RXN-7572	IMIDAZOLE__45__PYRUVATE_c + NADH_c + PROTON_c -> IMIDAZOLE__45__LACTATE_c + NAD_c	0	1000	0	--	R04876	MetaCyc reaction
TRANS-RXN-267-CPD0-1564//CPD0-1564.21.	CPD0__45__1564_c -> CPD0__45__1564_p	0	1000	0	--	--	MetaCyc reaction
TRANS-RXN-267-CYSTINE//CYSTINE.17.	CYSTINE_c -> CYSTINE_p	0	1000	0	--	--	MetaCyc reaction
RXN0-2461[CCO-EXTRACELLULAR-CCO-CYTOSOL]-Hpr-pi-phospho-L-histidines/ASCORBATE//L-ASCORBATE-6-PHOSPHATE/Hpr-Histidine.108.	Hpr__45__pi__45__phospho__45__L__45__histidines_c + ASCORBATE_c -> L__45__ASCORBATE__45__6__45__PHOSPHATE_c + Hpr__45__Histidine_c	0	1000	0	2.7.1.194	--	MetaCyc reaction
RXN0-2461[CCO-PLASMA-MEM]-Hpr-pi-phospho-L-histidines/ASCORBATE//L-ASCORBATE-6-PHOSPHATE/Hpr-Histidine.93.	Hpr__45__pi__45__phospho__45__L__45__histidines_c + ASCORBATE_c -> L__45__ASCORBATE__45__6__45__PHOSPHATE_c + Hpr__45__Histidine_c	0	1000	0	2.7.1.194	--	MetaCyc reaction
TRE6PHYDRO-RXN-TREHALOSE-6P/WATER//GLC-6-P/GLC.32.	TREHALOSE__45__6P_c + WATER_c -> GLC__45__6__45__P_c + GLC_c	0	1000	0	3.2.1.93	R00837	MetaCyc reaction
TRE6PHYDRO-RXN-TREHALOSE-6P/WATER//GLC-6-P/ALPHA-GLUCOSE.42.	TREHALOSE__45__6P_c + WATER_c -> GLC__45__6__45__P_c + ALPHA__45__GLUCOSE_c	0	1000	0	3.2.1.93	R00837	MetaCyc reaction
TRE6PHYDRO-RXN-TREHALOSE-6P/WATER//GLC-6-P/Glucopyranose.42.	TREHALOSE__45__6P_c + WATER_c -> GLC__45__6__45__P_c + Glucopyranose_c	0	1000	0	3.2.1.93	R00837	MetaCyc reaction
TRE6PHYDRO-RXN-TREHALOSE-6P/WATER//ALPHA-GLC-6-P/GLC.38.	TREHALOSE__45__6P_c + WATER_c -> ALPHA__45__GLC__45__6__45__P_c + GLC_c	0	1000	0	3.2.1.93	R00837	MetaCyc reaction
TRE6PHYDRO-RXN-TREHALOSE-6P/WATER//ALPHA-GLC-6-P/ALPHA-GLUCOSE.48.	TREHALOSE__45__6P_c + WATER_c -> ALPHA__45__GLC__45__6__45__P_c + ALPHA__45__GLUCOSE_c	0	1000	0	3.2.1.93	R00837	MetaCyc reaction
TRE6PHYDRO-RXN-TREHALOSE-6P/WATER//ALPHA-GLC-6-P/Glucopyranose.48.	TREHALOSE__45__6P_c + WATER_c -> ALPHA__45__GLC__45__6__45__P_c + Glucopyranose_c	0	1000	0	3.2.1.93	R00837	MetaCyc reaction
TRE6PHYDRO-RXN-TREHALOSE-6P/WATER//D-glucopyranose-6-phosphate/GLC.52.	TREHALOSE__45__6P_c + WATER_c -> D__45__glucopyranose__45__6__45__phosphate_c + GLC_c	0	1000	0	3.2.1.93	R00837	MetaCyc reaction
TRE6PHYDRO-RXN-TREHALOSE-6P/WATER//D-glucopyranose-6-phosphate/ALPHA-GLUCOSE.62.	TREHALOSE__45__6P_c + WATER_c -> D__45__glucopyranose__45__6__45__phosphate_c + ALPHA__45__GLUCOSE_c	0	1000	0	3.2.1.93	R00837	MetaCyc reaction
TRE6PHYDRO-RXN	TREHALOSE__45__6P_c + WATER_c -> D__45__glucopyranose__45__6__45__phosphate_c + Glucopyranose_c	0	1000	0	3.2.1.93	R00837	MetaCyc reaction
TRANS-RXN-125	NA__43___p + L__45__ALPHA__45__ALANINE_p -> NA__43___c + L__45__ALPHA__45__ALANINE_c	0	1000	0	--	--	MetaCyc reaction
1.7.1.9-RXN-4-HYDROXYAMINOQUINOLINE-N-OXIDE/NADP/WATER//4-NITROQUINOLINE-N-OXIDE/NADPH/PROTON.82.	_4__45__HYDROXYAMINOQUINOLINE__45__N__45__OXIDE_c + 2.0 NADP_c + WATER_c -> _4__45__NITROQUINOLINE__45__N__45__OXIDE_c + 2.0 NADPH_c + 2.0 PROTON_c	-1000	1000	0	1.7.1.9	R04229	MetaCyc reaction
1.7.1.9-RXN-4-HYDROXYAMINOQUINOLINE-N-OXIDE/NAD/WATER//4-NITROQUINOLINE-N-OXIDE/NADH/PROTON.80.	_4__45__HYDROXYAMINOQUINOLINE__45__N__45__OXIDE_c + 2.0 NAD_c + WATER_c -> _4__45__NITROQUINOLINE__45__N__45__OXIDE_c + 2.0 NADH_c + 2.0 PROTON_c	-1000	1000	0	1.7.1.9	R04229	MetaCyc reaction
RXN-16441	CPD__45__7852_c + 2.0 NADH_c + 2.0 PROTON_c + 2.0 OXYGEN__45__MOLECULE_c -> CPD__45__17663_c + 2.0 NAD_c + 2.0 WATER_c	-1000	1000	0	1.14.13.-	--	MetaCyc reaction
RXN-17062	_6__45__AMINOPENICILLANATE_c + CPD__45__207_c -> PENICILLIN__45__G_c + CO__45__A_c + PROTON_c	0	1000	0	--	--	MetaCyc reaction
RXN1F-144	2.0 GERANYLGERANYL__45__PP_c -> PHYTOENE_c + 2.0 PPI_c	-1000	1000	0	2.5.1.99	R07916	MetaCyc reaction
2.5.1.51-RXN	ACETYLSERINE_c + PYRAZOLE_c -> PROTON_c + CPD__45__670_c + ACET_c	0	1000	0	2.5.1.51	R03134	MetaCyc reaction
RXN-9305	CPD__45__9910_c + FAD_c + PROTON_c -> CPD__45__9911_c + FADH2_c	0	1000	0	1.3.8.-	--	MetaCyc reaction
ALANINE-DEHYDROGENASE-RXN	NAD_c + WATER_c + L__45__ALPHA__45__ALANINE_c -> PROTON_c + AMMONIUM_c + NADH_c + PYRUVATE_c	-1000	1000	0	1.4.1.1	R00396	MetaCyc reaction
RXN-11891	Protein__45__N__45__acetyl__45__D__45__glucosamine__45__L__45__thr_c + WATER_c -> CPD__45__12541_c + Proteins__45__L__45__Threonines_c	0	1000	0	3.2.1.169	--	MetaCyc reaction
RXN-8075	GAP_c -> CPD__45__10807_c + Pi_c	0	1000	0	4.2.3.-	--	MetaCyc reaction
OCTANOL-DEHYDROGENASE-RXN	NAD_c + OCTANOL_c -> PROTON_c + NADH_c + CPD__45__371_c	-1000	1000	0	1.1.1.73	R02878	MetaCyc reaction
RXN-10981	Acceptor_c + 2.0 ASCORBATE_c + 2.0 PROTON_c -> Donor__45__H2_c + 2.0 CPD__45__318_c	0	1000	0	--	R00645	MetaCyc reaction
ISOPROPANOL-DEHYDROGENASE-NADP+-RXN	ISO__45__PROPANOL_c + NADP_c -> ACETONE_c + NADPH_c + PROTON_c	-1000	1000	0	1.1.1.80	R01550	MetaCyc reaction
RXN-12720	SELENATE_c + ATP_c + 2.0 PROTON_c -> CPD__45__13713_c + PPI_c	0	1000	0	2.7.7.4	--	MetaCyc reaction
RXN-12359	MALONATE_c + CO__45__A_c + ATP_c -> MALONYL__45__COA_c + AMP_c + PPI_c	0	1000	0	6.2.1.-	--	MetaCyc reaction
TYROSINE-AMINOTRANSFERASE-RXN	TYR_c + _2__45__KETOGLUTARATE_c -> P__45__HYDROXY__45__PHENYLPYRUVATE_c + GLT_c	-1000	1000	0	2.6.1.5/2.6.1.57	R00734	MetaCyc reaction
RXN-15128	CYSTINE_c -> PROTON_c + _2__45__AMINOACRYLATE_c + THIOCYSTEINE_c	-1000	1000	0	--	--	MetaCyc reaction
RXN-13179	_4__45__PHOSPHONOOXY__45__THREONINE_c + NAD_c -> _1__45__AMINO__45__PROPAN__45__2__45__ONE__45__3__45__PHOSPHATE_c + CARBON__45__DIOXIDE_c + NADH_c	0	1000	0	1.1.1.262	--	MetaCyc reaction
RXN-3461	AMMONIUM_c + HYDROXYLAMINE_c -> HYDRAZINE_c + WATER_c + PROTON_c	-1000	1000	0	4.2.1.-	--	MetaCyc reaction
RXN-17412	CHOLATE_c + NADP_c -> CPD__45__12452_c + NADPH_c + PROTON_c	-1000	1000	0	1.1.1.392	--	MetaCyc reaction
RXN3O-9780	Palmitoyl__45__ACPs_c + CO__45__A_c -> PALMITYL__45__COA_c + ACP_c	0	1000	0	2.3.1.-	--	MetaCyc reaction
RXN-15577	S__45__Alkyl__45__L__45__Cysteines_c -> Alkyl__45__Thiols_c + _2__45__AMINOACRYLATE_c + PROTON_c	-1000	1000	0	--	--	MetaCyc reaction
RXN-12908	Methylated__45__corrinoid__45__Fe__45__S__45__Proteins_c + CPD__45__8_c -> CoI__45__Corrinoid__45__Fe__45__S__45__proteins_c + CPD__45__9_c + PROTON_c	-1000	1000	0	2.1.1.245	--	MetaCyc reaction
2-AMINOADIPATE-AMINOTRANSFERASE-RXN	CPD__45__468_c + _2__45__KETOGLUTARATE_c -> GLT_c + _2K__45__ADIPATE_c	-1000	1000	0	2.6.1.39	R01939	MetaCyc reaction
3.5.2.18-RXN	CPD__45__283_c + 2.0 WATER_c -> CPD__45__9437_c + AMMONIUM_c	0	1000	0	3.5.2.18	R07984	MetaCyc reaction
RXN0-5455	HYDROXYPROPANAL_c + NAD_c + WATER_c -> 2.0 PROTON_c + _3__45__HYDROXY__45__PROPIONATE_c + NADH_c	0	1000	0	1.2.1.-	--	MetaCyc reaction
RXN0-1402	ATP_c + RIBOSE__45__1P_c -> ADP_c + RIBOSE__45__15__45__BISPHOSPHATE_c + PROTON_c	0	1000	0	--	--	MetaCyc reaction
RXN-2009	CPD__45__12112_c + WATER_c -> PROTON_c + CPD__45__110_c + CO__45__A_c	0	1000	0	3.1.2.-	--	MetaCyc reaction
RXN-6724	BENZYL__45__ALCOHOL_c + BENZOYLCOA_c -> CPD__45__6443_c + CO__45__A_c	0	1000	0	2.3.1.196	R09528	MetaCyc reaction
GLUCURONOLACTONE-REDUCTASE-RXN	L__45__GULONO__45__1__45__4__45__LACTONE_c + NADP_c -> D__45__GLUCURONOLACTONE_c + NADPH_c + PROTON_c	-1000	1000	0	1.1.1.20	R03183	MetaCyc reaction
2.6.1.70-RXN	PHENYL__45__PYRUVATE_c + L__45__ASPARTATE_c -> PHE_c + OXALACETIC_ACID_c	-1000	1000	0	2.6.1.70	R00695	MetaCyc reaction
RXN-12130-Reduced-Cyc1-cytochromes/NITROUS-OXIDE/PROTON//Oxidized-Cyc1-cytochromes/NITROGEN-MOLECULE/WATER.97.	2.0 Reduced__45__Cyc1__45__cytochromes_p + NITROUS__45__OXIDE_p + 2.0 PROTON_p -> 2.0 Oxidized__45__Cyc1__45__cytochromes_p + NITROGEN__45__MOLECULE_p + WATER_p	0	1000	0	1.7.2.4	R02804	MetaCyc reaction
RXN-12130-Reduced-CycA1-cytochromes/NITROUS-OXIDE/PROTON//Oxidized-CycA1-cytochromes/NITROGEN-MOLECULE/WATER.99.	2.0 Reduced__45__CycA1__45__cytochromes_p + NITROUS__45__OXIDE_p + 2.0 PROTON_p -> 2.0 Oxidized__45__CycA1__45__cytochromes_p + NITROGEN__45__MOLECULE_p + WATER_p	0	1000	0	1.7.2.4	R02804	MetaCyc reaction
RXN-12130-Reduced-cytochromes-c553/NITROUS-OXIDE/PROTON//Oxidized-cytochromes-c553/NITROGEN-MOLECULE/WATER.97.	2.0 Reduced__45__cytochromes__45__c553_p + NITROUS__45__OXIDE_p + 2.0 PROTON_p -> 2.0 Oxidized__45__cytochromes__45__c553_p + NITROGEN__45__MOLECULE_p + WATER_p	0	1000	0	1.7.2.4	R02804	MetaCyc reaction
RXN-12130-Reduced-cytochromes-C4/NITROUS-OXIDE/PROTON//Oxidized-cytochromes-C4/NITROGEN-MOLECULE/WATER.93.	2.0 Reduced__45__cytochromes__45__C4_p + NITROUS__45__OXIDE_p + 2.0 PROTON_p -> 2.0 Oxidized__45__cytochromes__45__C4_p + NITROGEN__45__MOLECULE_p + WATER_p	0	1000	0	1.7.2.4	R02804	MetaCyc reaction
RXN-12130-Cytochromes-CL-Red/NITROUS-OXIDE/PROTON//Cytochromes-CL-Ox/NITROGEN-MOLECULE/WATER.83.	2.0 Cytochromes__45__CL__45__Red_p + NITROUS__45__OXIDE_p + 2.0 PROTON_p -> 2.0 Cytochromes__45__CL__45__Ox_p + NITROGEN__45__MOLECULE_p + WATER_p	0	1000	0	1.7.2.4	R02804	MetaCyc reaction
RXN-12130-Reduced-cytochromes-c2/NITROUS-OXIDE/PROTON//Oxidized-cytochromes-c2/NITROGEN-MOLECULE/WATER.93.	2.0 Reduced__45__cytochromes__45__c2_p + NITROUS__45__OXIDE_p + 2.0 PROTON_p -> 2.0 Oxidized__45__cytochromes__45__c2_p + NITROGEN__45__MOLECULE_p + WATER_p	0	1000	0	1.7.2.4	R02804	MetaCyc reaction
RXN-12130-Cytochromes-C552-Red/NITROUS-OXIDE/PROTON//Cytochromes-C552-Ox/NITROGEN-MOLECULE/WATER.87.	2.0 Cytochromes__45__C552__45__Red_p + NITROUS__45__OXIDE_p + 2.0 PROTON_p -> 2.0 Cytochromes__45__C552__45__Ox_p + NITROGEN__45__MOLECULE_p + WATER_p	0	1000	0	1.7.2.4	R02804	MetaCyc reaction
RXN-12130-Reduced-cytochromes-c551/NITROUS-OXIDE/PROTON//Oxidized-cytochromes-c551/NITROGEN-MOLECULE/WATER.97.	2.0 Reduced__45__cytochromes__45__c551_p + NITROUS__45__OXIDE_p + 2.0 PROTON_p -> 2.0 Oxidized__45__cytochromes__45__c551_p + NITROGEN__45__MOLECULE_p + WATER_p	0	1000	0	1.7.2.4	R02804	MetaCyc reaction
RXN-12130-Cytochromes-C-Reduced/NITROUS-OXIDE/PROTON//Cytochromes-C-Oxidized/NITROGEN-MOLECULE/WATER.91.	2.0 Cytochromes__45__C__45__Reduced_p + NITROUS__45__OXIDE_p + 2.0 PROTON_p -> 2.0 Cytochromes__45__C__45__Oxidized_p + NITROGEN__45__MOLECULE_p + WATER_p	0	1000	0	1.7.2.4	R02804	MetaCyc reaction
RXN-17556	CPD__45__8130_c + OXYGEN__45__MOLECULE_c -> _3__45__HYDROXY__45__CISCIS__45__MUCONATE_c + 2.0 PROTON_c	0	1000	0	--	--	MetaCyc reaction
RHAMNISOM-RXN	CPD0__45__1112_c -> CPD__45__16566_c	-1000	1000	0	5.3.1.14	R02437	MetaCyc reaction
RXN-11930	CPD__45__4101_c + OXYGEN__45__MOLECULE_c + NADH_c + PROTON_c -> CPD__45__12907_c + NAD_c + WATER_c	0	1000	0	1.14.13.-	--	MetaCyc reaction
RXN-11924	DsrC__45__disulfide__45__form_c + Donor__45__H2_c -> DsrC__45__L__45__Cysteine_c + Acceptor_c	0	1000	0	--	--	MetaCyc reaction
RXN-5821	TYRAMINE_c + OXYGEN__45__MOLECULE_c + WATER_c -> HYDRPHENYLAC__45__CPD_c + AMMONIUM_c + HYDROGEN__45__PEROXIDE_c	0	1000	0	1.4.3.4	R02382	MetaCyc reaction
DTDPGLUCOSEPP-RXN	PROTON_c + GLC__45__1__45__P_c + TTP_c -> DTDP__45__D__45__GLUCOSE_c + PPI_c	-1000	1000	0	2.7.7.24	R02328	MetaCyc reaction
RXN-8505	_4__45__HYDROXYPHENYLACETATE_c + OXYGEN__45__MOLECULE_c + FADH2_c -> PROTON_c + CPD__45__782_c + WATER_c + FAD_c	0	1000	0	1.14.14.9	--	MetaCyc reaction
RXN-10814	PHE_c + _2__45__KETOGLUTARATE_c -> PHENYL__45__PYRUVATE_c + GLT_c	-1000	1000	0	2.6.1.1	--	MetaCyc reaction
TMAOREDUCT-RXN	TRIMETHYLAMINE__45__N__45__O_c + NADH_c + 2.0 PROTON_c -> TRIMETHYLAMINE_c + NAD_c + WATER_c	-1000	1000	0	1.6.6.9	R02559	MetaCyc reaction
RXN-8783	L__45__GULONO__45__1__45__4__45__LACTONE_c + WATER_c -> L__45__GULONATE_c + PROTON_c	0	1000	0	3.1.1.17	R02933	MetaCyc reaction
RXN-16625	_7Z__45__hexadec__45__7__45__enoyl__45__ACPs_c + MALONYL__45__ACP_c + PROTON_c -> _9Z__45__3__45__oxo__45__octadec__45__9__45__enoyl__45__ACPs_c + ACP_c + CARBON__45__DIOXIDE_c	0	1000	0	2.3.1.41	--	MetaCyc reaction
HYDROXYPYRROLINEDEH-RXN	PYRROLINE__45__HYDROXY__45__CARBOXYLATE_c + NAD_c + 2.0 WATER_c -> PROTON_c + L__45__ERYTHRO__45__4__45__HYDROXY__45__GLUTAMATE_c + NADH_c	-1000	1000	0	1.5.1.-	R04444	MetaCyc reaction
RXN-14246	MESO__45__DIAMINOPIMELATE_c + NADP_c -> DELTA1__45__PIPERIDEINE__45__2__45__6__45__DICARBOXYLATE_c + AMMONIUM_c + NADPH_c + 2.0 PROTON_c	-1000	1000	0	--	--	MetaCyc reaction
1.5.1.7-RXN	SACCHAROPINE_c + WATER_c + NAD_c -> _2__45__KETOGLUTARATE_c + LYS_c + NADH_c + PROTON_c	0	1000	0	1.5.1.7	R00715	MetaCyc reaction
TRANS-RXN-108G	PROTON_p + INOSINE_p -> PROTON_c + INOSINE_c	0	1000	0	--	--	MetaCyc reaction
RXN-14125	_4__45__PHOSPHONOOXY__45__THREONINE_c + WATER_c -> CPD0__45__2189_c + Pi_c	0	1000	0	4.2.3.-	R05086	MetaCyc reaction
RXN-13398	CHLOROPHYLLIDE__45__A_c + 2.0 OXYGEN__45__MOLECULE_c + 2.0 NADPH_c + 2.0 PROTON_c -> CPD__45__7014_c + 3.0 WATER_c + 2.0 NADP_c	0	1000	0	1.14.13.122	R10080	MetaCyc reaction
ISOVALERYLCOA-DHLIPOAMIDE-RXN	ISOVALERYL__45__COA_c + BCAA__45__dehydrogenase__45__DH__45__lipoyl_c -> BCAA__45__dehydrogenase__45__3MB__45__DH__45__lipoyl_c + CO__45__A_c	-1000	1000	0	2.3.1.168	--	MetaCyc reaction
RXN-8956	ARG_c + PYRUVATE_c -> CPD__45__824_c + L__45__ALPHA__45__ALANINE_c	-1000	1000	0	2.6.1.84	R08197	MetaCyc reaction
3.1.2.25-RXN	CPD__45__7242_c + WATER_c -> PHENYLGLYOXYLATE_c + PROTON_c + CO__45__A_c	0	1000	0	3.1.2.25	R07294	MetaCyc reaction
RXN-17504	PHENOL_c + OXYGEN__45__MOLECULE_c + FADH2_c -> CATECHOL_c + WATER_c + FAD_c + PROTON_c	0	1000	0	1.14.14.20	--	MetaCyc reaction
ETHANOLAMINEPHOSPHOTRANSFERASE-RXN-CPD66-34/CDP-ETHANOLAMINE//CPD-12819/CMP/PROTON.48.	CPD66__45__34_c + CDP__45__ETHANOLAMINE_c -> CPD__45__12819_c + CMP_c + PROTON_c	0	1000	0	2.7.8.1	R02057	MetaCyc reaction
ETHANOLAMINEPHOSPHOTRANSFERASE-RXN-CPD-17271/CDP-ETHANOLAMINE//CPD-17315/CMP/PROTON.49.	CPD__45__17271_c + CDP__45__ETHANOLAMINE_c -> CPD__45__17315_c + CMP_c + PROTON_c	0	1000	0	2.7.8.1	R02057	MetaCyc reaction
RXN-17773	CPD__45__12825_c + NADP_c -> D__45__ERYTHRULOSE_c + NADPH_c + PROTON_c	-1000	1000	0	1.1.1.162	--	MetaCyc reaction
2.4.1.178-RXN	CPD__45__12575_c + CPD__45__14590_c -> PROTON_c + CPD__45__1103_c + UDP_c	0	1000	0	2.4.1.178	R02709	MetaCyc reaction
RXN-10964	_5__45__DIPHOSPHO__45__1D__45__MYO__45__INOSITOL__45__12346P_c + WATER_c -> MI__45__HEXAKISPHOSPHATE_c + Pi_c + PROTON_c	-1000	1000	0	3.6.1.52	R05779	MetaCyc reaction
RXN-9921	Protein__45__Phosphothreonines_c + WATER_c -> Proteins__45__L__45__Threonines_c + Pi_c	0	1000	0	3.1.3.-	--	MetaCyc reaction
CROBETRED-RXN	GAMMA__45__BUTYROBETAINE_c + Acceptor_c -> CROTONO__45__BETAINE_c + Donor__45__H2_c	-1000	1000	0	1.3.99.-	--	MetaCyc reaction
ISOBUTYRYL-COA-MUTASE-RXN	ISOBUTYRYL__45__COA_c -> BUTYRYL__45__COA_c	-1000	1000	0	5.4.99.13	R01181	MetaCyc reaction
TRYPTOPHAN-2-MONOOXYGENASE-RXN	OXYGEN__45__MOLECULE_c + TRP_c -> CPD__45__237_c + WATER_c + CARBON__45__DIOXIDE_c	0	1000	0	1.13.12.3	R00679	MetaCyc reaction
RXN-14577	CPD0__45__1162_c + OXYGEN__45__MOLECULE_c + WATER_c + CO__45__A_c -> CPD__45__7221_c + HYDROGEN__45__PEROXIDE_c + ACETYL__45__COA_c	0	1000	0	--	--	MetaCyc reaction
YIAE1-RXN	PROTON_c + _25__45__DIDEHYDRO__45__D__45__GLUCONATE_c + NADPH_c -> _5__45__DEHYDROGLUCONATE_c + NADP_c	0	1000	0	1.1.1.-	R08879	MetaCyc reaction
RXN-9437	CPD__45__12575_c + CPD__45__7026_c -> PROTON_c + CPD__45__10077_c + UDP_c	0	1000	0	2.4.1.-	--	MetaCyc reaction
RXN-17394	PHOSPHO__45__ENOL__45__PYRUVATE_c + Pi_c + PROTON_c -> PYRUVATE_c + PPI_c	-1000	1000	0	--	--	MetaCyc reaction
RXN-14282-MALTOHEXAOSE/WATER//MALTOPENTAOSE/GLC.38.	MALTOHEXAOSE_c + WATER_c -> MALTOPENTAOSE_c + GLC_c	0	1000	0	3.2.1.20	--	MetaCyc reaction
RXN-14282-MALTOHEXAOSE/WATER//MALTOPENTAOSE/ALPHA-GLUCOSE.48.	MALTOHEXAOSE_c + WATER_c -> MALTOPENTAOSE_c + ALPHA__45__GLUCOSE_c	0	1000	0	3.2.1.20	--	MetaCyc reaction
RXN-14282	MALTOHEXAOSE_c + WATER_c -> MALTOPENTAOSE_c + Glucopyranose_c	0	1000	0	3.2.1.20	--	MetaCyc reaction
RXN-15002	CPD__45__468_c + LysW__45__C__45__Terminal__45__L__45__Glutamate_c + ATP_c -> LysW__45__Alpha__45__Aminoadipate_c + ADP_c + Pi_c + PROTON_c	0	1000	0	6.3.2.43	R09775	MetaCyc reaction
RXN-15866	2.0 S__45__ADENOSYLMETHIONINAMINE_c + SPERMIDINE_c -> 2.0 _5__45__METHYLTHIOADENOSINE_c + CPD__45__17107_c + 2.0 PROTON_c	-1000	1000	0	2.5.1.128	--	MetaCyc reaction
RXN-12336	GERANIOL_c -> CPD__45__8997_c	-1000	1000	0	5.4.4.4	--	MetaCyc reaction
RXN-9548	Stearoyl__45__ACPs_c + WATER_c -> STEARIC_ACID_c + ACP_c + PROTON_c	0	1000	0	3.1.2.14	--	MetaCyc reaction
GLUCOSAMINEPNACETYLTRANS-RXN-CPD-13469/ACETYL-COA//CPD-16168/CO-A/PROTON.44.	CPD__45__13469_c + ACETYL__45__COA_c -> CPD__45__16168_c + CO__45__A_c + PROTON_c	0	1000	0	2.3.1.4	R02058	MetaCyc reaction
GLUCOSAMINEPNACETYLTRANS-RXN-CPD-13469/ACETYL-COA//CPD-16167/CO-A/PROTON.44.	CPD__45__13469_c + ACETYL__45__COA_c -> CPD__45__16167_c + CO__45__A_c + PROTON_c	0	1000	0	2.3.1.4	R02058	MetaCyc reaction
GLUCOSAMINEPNACETYLTRANS-RXN-CPD-13469/ACETYL-COA//N-ACETYL-D-GLUCOSAMINE-6-P/CO-A/PROTON.61.	CPD__45__13469_c + ACETYL__45__COA_c -> N__45__ACETYL__45__D__45__GLUCOSAMINE__45__6__45__P_c + CO__45__A_c + PROTON_c	0	1000	0	2.3.1.4	R02058	MetaCyc reaction
GLUCOSAMINEPNACETYLTRANS-RXN-D-GLUCOSAMINE-6-P/ACETYL-COA//CPD-16168/CO-A/PROTON.52.	D__45__GLUCOSAMINE__45__6__45__P_c + ACETYL__45__COA_c -> CPD__45__16168_c + CO__45__A_c + PROTON_c	0	1000	0	2.3.1.4	R02058	MetaCyc reaction
GLUCOSAMINEPNACETYLTRANS-RXN-D-GLUCOSAMINE-6-P/ACETYL-COA//CPD-16167/CO-A/PROTON.52.	D__45__GLUCOSAMINE__45__6__45__P_c + ACETYL__45__COA_c -> CPD__45__16167_c + CO__45__A_c + PROTON_c	0	1000	0	2.3.1.4	R02058	MetaCyc reaction
GLUCOSAMINEPNACETYLTRANS-RXN	D__45__GLUCOSAMINE__45__6__45__P_c + ACETYL__45__COA_c -> N__45__ACETYL__45__D__45__GLUCOSAMINE__45__6__45__P_c + PROTON_c + CO__45__A_c	0	1000	0	2.3.1.4	R02058	MetaCyc reaction
RXN-7749	PROTON_c + CPD__45__7070_c -> CPD__45__1041_c + CARBON__45__DIOXIDE_c + WATER_c	0	1000	0	--	R07190	MetaCyc reaction
RXN-3166	CPD__45__165_c + WATER_c -> PROTON_c + INDOLE_ACETATE_AUXIN_c + MYO__45__INOSITOL_c	0	1000	0	--	--	MetaCyc reaction
2.6.1.35-RXN	OXALACETIC_ACID_c + GLY_c -> L__45__ASPARTATE_c + GLYOX_c	-1000	1000	0	2.6.1.35	R00373	MetaCyc reaction
RXN-10738	CPD__45__11573_c + NAD_c -> CPD__45__11572_c + NADH_c + PROTON_c	-1000	1000	0	--	--	MetaCyc reaction
RXN-9857	CIS__45__2__45__CHLORO__45__4__45__CARBOXYMETHYLENEBUT__45__2__45__EN__45___c + WATER_c -> PROTON_c + _2__45__CHLOROMALEYLACETATE_c	0	1000	0	--	R05511	MetaCyc reaction
R621-RXN-NITRIC-OXIDE/NADPH/OXYGEN-MOLECULE//NITRATE/NADP/PROTON.56.	2.0 NITRIC__45__OXIDE_c + NADPH_c + 2.0 OXYGEN__45__MOLECULE_c -> 2.0 NITRATE_c + NADP_c + PROTON_c	0	1000	0	1.14.12.17	R05724	MetaCyc reaction
R621-RXN-NITRIC-OXIDE/NADH/OXYGEN-MOLECULE//NITRATE/NAD/PROTON.54.	2.0 NITRIC__45__OXIDE_c + NADH_c + 2.0 OXYGEN__45__MOLECULE_c -> 2.0 NITRATE_c + NAD_c + PROTON_c	0	1000	0	1.14.12.17	R05724	MetaCyc reaction
RXN-9475	CPD__45__10159_c -> CPD__45__10160_c + ACETONE_c	0	1000	0	4.1.99.16	--	MetaCyc reaction
RXN-10068	CPD__45__10818_c + ATP_c -> DELTA3__45__ISOPENTENYL__45__PP_c + ADP_c	-1000	1000	0	2.7.4.26	--	MetaCyc reaction
RXN-13200	CPD__45__14173_c + 2.0 PROTON_c -> CPD__45__14174_c + CARBON__45__DIOXIDE_c	0	1000	0	--	--	MetaCyc reaction
RXN0-7074	PYRIDOXAMINE__45__5P_c + Deaminated__45__Amine__45__Donors_c -> PYRIDOXAL_PHOSPHATE_c + Aminated__45__Amine__45__Donors_c	-1000	1000	0	--	--	MetaCyc reaction
RXN-5482	CPD__45__12575_c + PROTON_c + NADPH_c -> UDP__45__L__45__RHAMNOSE_c + NADP_c + WATER_c	-1000	1000	0	--	--	MetaCyc reaction
RXN-8098	METHYLAMINE_c + MtmC__45__Proteins_c + PROTON_c -> Methylated__45__MtmC__45__Proteins_c + AMMONIUM_c	0	1000	0	2.1.1.248	R10014	MetaCyc reaction
RXN-3590-CPD-3421/WATER//CPD-3141/GLC/PROTON.36.	CPD__45__3421_c + WATER_c -> CPD__45__3141_c + GLC_c + PROTON_c	0	1000	0	--	--	MetaCyc reaction
RXN-3590-CPD-3421/WATER//CPD-3141/ALPHA-GLUCOSE/PROTON.46.	CPD__45__3421_c + WATER_c -> CPD__45__3141_c + ALPHA__45__GLUCOSE_c + PROTON_c	0	1000	0	--	--	MetaCyc reaction
RXN-3590	CPD__45__3421_c + WATER_c -> CPD__45__3141_c + Glucopyranose_c + PROTON_c	0	1000	0	--	--	MetaCyc reaction
ACETYLORNTRANSAM-RXN	N__45__ALPHA__45__ACETYLORNITHINE_c + _2__45__KETOGLUTARATE_c -> GLT_c + CPD__45__469_c	-1000	1000	0	2.6.1.11	R02283	MetaCyc reaction
RXN-17354	PHOSPHO__45__ENOL__45__PYRUVATE_c + PTS__45__I__45__Histidines_c -> PYRUVATE_c + PTS__45__I__45__pi__45__phospho__45__L__45__histidines_c	0	1000	0	--	--	MetaCyc reaction
THREODEHYD-RXN	THR_c + NAD_c -> AMINO__45__OXOBUT_c + NADH_c + PROTON_c	0	1000	0	1.1.1.103	R01465	MetaCyc reaction
BIS5-ADENOSYL-TRIPHOSPHATASE-RXN	ADENOSINE5TRIPHOSPHO5ADENOSINE_c + WATER_c -> 2.0 PROTON_c + AMP_c + ADP_c	-1000	1000	0	3.6.1.29	R00187	MetaCyc reaction
RXN66-362	CPD66__45__29_c -> ANDROST4ENE_c	0	1000	0	5.3.3.1	--	MetaCyc reaction
RXN-7021	CPD__45__12575_c + CPD__45__6365_c -> CPD__45__13811_c + UDP_c	0	1000	0	2.4.1.202	--	MetaCyc reaction
RXNN-404	CPD__45__237_c + WATER_c -> INDOLE_ACETATE_AUXIN_c + AMMONIUM_c	0	1000	0	3.5.1.4	R03096	MetaCyc reaction
RXN-11353	NIACINE_c + WATER_c + Acceptor_c -> _6__45__HYDROXY__45__NICOTINATE_c + Donor__45__H2_c	0	1000	0	1.17.99.-	--	MetaCyc reaction
RXN-16403	CPD__45__17621_c + 2.0 NADPH_c + 2.0 PROTON_c -> CPD__45__17642_c + CO__45__A_c + 2.0 NADP_c	0	1000	0	1.2.1.84	--	MetaCyc reaction
TRANS-RXN-276	2.0 Reduced__45__ferredoxins_c + NAD_c + PROTON_c + NA__43___c -> 2.0 Oxidized__45__ferredoxins_c + NADH_c + NA__43___e	0	1000	0	1.18.1.8	--	MetaCyc reaction
ADENOSYLHOMOCYSTEINE-NUCLEOSIDASE-RXN	ADENOSYL__45__HOMO__45__CYS_c + WATER_c -> CPD__45__564_c + ADENINE_c	0	1000	0	3.2.2.9	R00194	MetaCyc reaction
1.3.99.5-RXN-CPD-342/NADP//ANDROST4ENE/NADPH/PROTON.39.	CPD__45__342_c + NADP_c -> ANDROST4ENE_c + NADPH_c + PROTON_c	-1000	1000	0	1.3.1.22	R02643	MetaCyc reaction
RXN3O-5293	Octadec__45__2__45__enoyl__45__ACPs_c + NADPH_c + PROTON_c -> Stearoyl__45__ACPs_c + NADP_c	0	1000	0	1.3.1.10/2.3.1.86	--	MetaCyc reaction
RXN-10946	INOSITOL__45__1456__45__TETRAKISPHOSPHATE_c + WATER_c -> INOSITOL__45__1__45__4__45__5__45__TRISPHOSPHATE_c + Pi_c	0	1000	0	3.1.3.-	--	MetaCyc reaction
RXN-17749	CPD__45__17157_c + WATER_c -> CPD0__45__1083_c + PROTON_c	0	1000	0	3.1.1.-	--	MetaCyc reaction
RXN-8801	RIBOSE__45__15__45__BISPHOSPHATE_c -> D__45__RIBULOSE__45__15__45__P2_c	0	1000	0	5.3.1.29	--	MetaCyc reaction
RXN-9797	CPD__45__10505_c -> CPD__45__71_c	-1000	1000	0	5.1.99.4	R08734	MetaCyc reaction
RXN-11819	RH__45__Group_c + Alkyl__45__Hydro__45__Peroxides_c -> 2.0 Alcohols_c	-1000	1000	0	1.11.2.3	--	MetaCyc reaction
IMPCYCLOHYDROLASE-RXN	IMP_c + WATER_c -> PHOSPHORIBOSYL__45__FORMAMIDO__45__CARBOXAMIDE_c	-1000	1000	0	3.5.4.10	R01127	MetaCyc reaction
LACTALDEHYDE-OXI-RXN	CPD__45__358_c + NAD_c + WATER_c -> 2.0 PROTON_c + D__45__LACTATE_c + NADH_c	0	1000	0	--	R01735	MetaCyc reaction
TREHALOSE6PSYN-RXN-CPD-12575/GLC-6-P//TREHALOSE-6P/UDP/PROTON.43.	CPD__45__12575_c + GLC__45__6__45__P_c -> TREHALOSE__45__6P_c + UDP_c + PROTON_c	0	1000	0	2.4.1.15	R00836	MetaCyc reaction
TREHALOSE6PSYN-RXN-CPD-12575/ALPHA-GLC-6-P//TREHALOSE-6P/UDP/PROTON.49.	CPD__45__12575_c + ALPHA__45__GLC__45__6__45__P_c -> TREHALOSE__45__6P_c + UDP_c + PROTON_c	0	1000	0	2.4.1.15	R00836	MetaCyc reaction
TREHALOSE6PSYN-RXN	CPD__45__12575_c + D__45__glucopyranose__45__6__45__phosphate_c -> TREHALOSE__45__6P_c + UDP_c + PROTON_c	0	1000	0	2.4.1.15	R00836	MetaCyc reaction
RXN-12076-Oxidized-Rusticyanins/Reduced-Cyc1-cytochromes//Oxidized-Cyc1-cytochromes/Reduced-Rusticyanins.95.	Oxidized__45__Cyc1__45__cytochromes_p + Reduced__45__Rusticyanins_p -> Oxidized__45__Rusticyanins_p + Reduced__45__Cyc1__45__cytochromes_p	0	1000	0	--	--	MetaCyc reaction
RXN-14264	ISOVALERYL__45__COA_c + FAD_c + PROTON_c -> _3__45__METHYL__45__CROTONYL__45__COA_c + FADH2_c	-1000	1000	0	1.3.8.4	R04095	MetaCyc reaction
RXN-13144	FRU1P_c + METHYL__45__GLYOXAL_c -> CPD__45__10791_c + GLYCERALD_c	-1000	1000	0	2.2.1.11	--	MetaCyc reaction
RXN-14985	CPD__45__3618_c + PROTON_c -> BUTANAL_c + CARBON__45__DIOXIDE_c	0	1000	0	4.1.1.-	--	MetaCyc reaction
2.5.1.46-RXN	SPERMIDINE_c + EIF5A__45__LYSINE_c -> CPD__45__9973_c + CPD__45__313_c + PROTON_c	-1000	1000	0	2.5.1.46	R05329	MetaCyc reaction
RXN-11797	Beta__45__hydroxydecanoyl__45__ACPs_c + CO__45__A_c -> CPD__45__12777_c + ACP_c	0	1000	0	2.4.1.-	--	MetaCyc reaction
RXN-17127	Lipoyl__45__Protein__45__L__45__Lysine_c + LIPOIC__45__ACID_c + ATP_c -> Lipoyl__45__Protein__45__N6__45__lipoyllysine_c + AMP_c + PPI_c + PROTON_c	0	1000	0	6.3.1.20	--	MetaCyc reaction
GKI-RXN	GLYCERATE_c + ATP_c -> PROTON_c + _2__45__PG_c + ADP_c	0	1000	0	2.7.1.165	R08572	MetaCyc reaction
RXN0-1141	Gcv__45__H_c + ATP_c + LIPOIC__45__ACID_c -> AMP_c + PPI_c + PROTEIN__45__LIPOYLLYSINE_c + PROTON_c	0	1000	0	6.3.1.20	--	MetaCyc reaction
2.5.1.63-RXN	S__45__ADENOSYLMETHIONINE_c + F__45___c -> CPD__45__5923_c + MET_c	0	1000	0	2.5.1.63	--	MetaCyc reaction
RXN-2945	INDOLE_ACETATE_AUXIN_c + LEU_c + ATP_c -> PROTON_c + INDOLE__45__3__45__ACETYL__45__LEU_c + PPI_c + AMP_c	0	1000	0	6.3.-.-	--	MetaCyc reaction
GLUTAMATE-SYNTHASE-FERREDOXIN-RXN	_2__45__KETOGLUTARATE_c + GLN_c + 2.0 Reduced__45__ferredoxins_c + 2.0 PROTON_c -> 2.0 GLT_c + 2.0 Oxidized__45__ferredoxins_c	0	1000	0	1.4.7.1	R00021	MetaCyc reaction
RXN-8977	CPD__45__9421_c -> CPD__45__1136_c	0	1000	0	--	--	MetaCyc reaction
PHOSCHOL-RXN-1-2-DIPALMITOYLPHOSPHATIDYLCHOLINE/WATER//CPD0-1422/CHOLINE/PROTON.67.	_1__45__2__45__DIPALMITOYLPHOSPHATIDYLCHOLINE_c + WATER_c -> CPD0__45__1422_c + CHOLINE_c + PROTON_c	0	1000	0	3.1.4.4	R01310	MetaCyc reaction
PHOSCHOL-RXN-L-1-LECITHIN/WATER//CPD0-1423/CHOLINE/PROTON.45.	L__45__1__45__LECITHIN_c + WATER_c -> CPD0__45__1423_c + CHOLINE_c + PROTON_c	0	1000	0	3.1.4.4	R01310	MetaCyc reaction
OCTOPAMINE-DEHYDRATASE-RXN	CPD__45__58_c -> HYDRPHENYLAC__45__CPD_c + AMMONIUM_c	0	1000	0	4.2.1.87	R03358	MetaCyc reaction
RXN-10711	CPD__45__10546_c + WATER_c -> PROTON_c + INDOLE_ACETATE_AUXIN_c + METOH_c	0	1000	0	3.1.1.1	--	MetaCyc reaction
RXN-16756	CPD__45__468_c + ATP_c + NADPH_c + PROTON_c -> ALLYSINE_c + AMP_c + PPI_c + NADP_c	0	1000	0	1.2.1.95	--	MetaCyc reaction
ASPDECARBOX-RXN	PROTON_c + L__45__ASPARTATE_c -> B__45__ALANINE_c + CARBON__45__DIOXIDE_c	0	1000	0	4.1.1.11	R00489	MetaCyc reaction
LINE-RXN	CHLOROHYDROQUINONE_c + OXYGEN__45__MOLECULE_c -> 2.0 PROTON_c + CPD__45__10821_c	0	1000	0	--	--	MetaCyc reaction
2.7.3.9-RXN	PHOSPHO__45__ENOL__45__PYRUVATE_c + Hpr__45__Histidine_c -> PYRUVATE_c + Hpr__45__pi__45__phospho__45__L__45__histidines_c	0	1000	0	2.7.3.9	R02628	MetaCyc reaction
RXN66-23-CPD-8619/NADP//CPD-8620/CARBON-DIOXIDE/NADPH.45.	CPD__45__8619_c + NADP_c -> CPD__45__8620_c + CARBON__45__DIOXIDE_c + NADPH_c	0	1000	0	1.1.1.170	--	MetaCyc reaction
RXN66-23-CPD-8619/NAD//CPD-8620/CARBON-DIOXIDE/NADH.43.	CPD__45__8619_c + NAD_c -> CPD__45__8620_c + CARBON__45__DIOXIDE_c + NADH_c	0	1000	0	1.1.1.170	--	MetaCyc reaction
PROTEIN-KINASE-RXN	Protein__45__L__45__serine__45__or__45__L__45__threonine_c + ATP_c -> Protein__45__Ser__45__or__45__Thr__45__phosphate_c + ADP_c + PROTON_c	0	1000	0	2.7.11.1/2.7.11.12/2.7.11.13/2.7.11.17/2.7.11.21/2.7.11.22	--	MetaCyc reaction
RXN-16622	_7Z__45__3__45__oxo__45__hexadec__45__7__45__enoyl__45__ACPs_c + NADPH_c + PROTON_c -> _3R__45__7Z__45__3__45__hydroxy__45__hexadec__45__7__45__enoyl__45__ACPs_c + NADP_c	0	1000	0	1.1.1.100	--	MetaCyc reaction
RXN-11166	CPD__45__12118_c + Acceptor_c -> CPD__45__9733_c + Donor__45__H2_c	-1000	1000	0	--	--	MetaCyc reaction
RXN-12363	ETOH_c + ACETYL__45__COA_c -> ETHYLACETATE_c + CO__45__A_c	0	1000	0	2.3.1.84	--	MetaCyc reaction
RXN-13182-N-ACETYL-9-O-ACETYLNEURAMINATE/WATER//CPD0-1123/ACET/PROTON.60.	N__45__ACETYL__45__9__45__O__45__ACETYLNEURAMINATE_c + WATER_c -> CPD0__45__1123_c + ACET_c + PROTON_c	0	1000	0	3.1.1.53	--	MetaCyc reaction
RXN-13182-N-ACETYL-9-O-ACETYLNEURAMINATE/WATER//CPD0-1122/ACET/PROTON.60.	N__45__ACETYL__45__9__45__O__45__ACETYLNEURAMINATE_c + WATER_c -> CPD0__45__1122_c + ACET_c + PROTON_c	0	1000	0	3.1.1.53	--	MetaCyc reaction
RXN-13182	N__45__ACETYL__45__9__45__O__45__ACETYLNEURAMINATE_c + WATER_c -> N__45__ACETYLNEURAMINATE_c + PROTON_c + ACET_c	0	1000	0	3.1.1.53	--	MetaCyc reaction
RXN-15130	L__45__CYSTATHIONINE_c + WATER_c -> _2__45__OXOBUTANOATE_c + CYS_c + AMMONIUM_c	0	1000	0	4.4.1.1	R01001	MetaCyc reaction
RXN-14048	L__45__CYSTATHIONINE_c -> PROTON_c + CPD__45__15056_c + CYS_c	0	1000	0	--	--	MetaCyc reaction
3.2.1.48-RXN-SUCROSE/WATER//BETA-D-FRUCTOSE/GLC.35.	SUCROSE_c + WATER_c -> BETA__45__D__45__FRUCTOSE_c + GLC_c	0	1000	0	3.2.1.26/3.2.1.48	R00802	MetaCyc reaction
3.2.1.48-RXN-SUCROSE/WATER//BETA-D-FRUCTOSE/ALPHA-GLUCOSE.45.	SUCROSE_c + WATER_c -> BETA__45__D__45__FRUCTOSE_c + ALPHA__45__GLUCOSE_c	0	1000	0	3.2.1.26/3.2.1.48	R00802	MetaCyc reaction
3.2.1.48-RXN	SUCROSE_c + WATER_c -> BETA__45__D__45__FRUCTOSE_c + Glucopyranose_c	0	1000	0	3.2.1.26/3.2.1.48	R00802	MetaCyc reaction
1.14.11.1-RXN	GAMMA__45__BUTYROBETAINE_c + _2__45__KETOGLUTARATE_c + OXYGEN__45__MOLECULE_c -> CARNITINE_c + SUC_c + CARBON__45__DIOXIDE_c	0	1000	0	1.14.11.1	R02397	MetaCyc reaction
RXN-16032-PALMITYL-COA/CPD0-2113//CPD-17273/CO-A.39.	PALMITYL__45__COA_c + CPD0__45__2113_c -> CPD__45__17273_c + CO__45__A_c	0	1000	0	2.3.1.51	--	MetaCyc reaction
RXN-16032-PALMITYL-COA/1-PALMITOYLGLYCEROL-3-PHOSPHATE//CPD0-1422/CO-A.61.	PALMITYL__45__COA_c + _1__45__PALMITOYLGLYCEROL__45__3__45__PHOSPHATE_c -> CPD0__45__1422_c + CO__45__A_c	0	1000	0	2.3.1.51	--	MetaCyc reaction
RXN-15579	TYR_c -> PHENOL_c + _2__45__AMINOACRYLATE_c + PROTON_c	0	1000	0	--	--	MetaCyc reaction
ACETOLACTATE-DECARBOXYLASE-RXN	PROTON_c + _2__45__ACETO__45__LACTATE_c -> CPD__45__10353_c + CARBON__45__DIOXIDE_c	0	1000	0	4.1.1.5	R02948	MetaCyc reaction
PMPOXI-RXN	OXYGEN__45__MOLECULE_c + WATER_c + PYRIDOXAMINE__45__5P_c -> AMMONIUM_c + HYDROGEN__45__PEROXIDE_c + PYRIDOXAL_PHOSPHATE_c	0	1000	0	1.4.3.5	R00277	MetaCyc reaction
RXN-7952-CPD66-43/WATER//GLYCEROL/PALMITATE/PROTON.42.	CPD66__45__43_c + WATER_c -> GLYCEROL_c + PALMITATE_c + PROTON_c	0	1000	0	3.1.1.79	R07293	MetaCyc reaction
2.3.1.23-RXN	ACYL__45__COA_c + _2__45__Lysophosphatidylcholines_c -> PHOSPHATIDYLCHOLINE_c + CO__45__A_c	-1000	1000	0	2.3.1.23	R01318	MetaCyc reaction
THIAMIN-TRIPHOSPHATASE-RXN	WATER_c + CPD__45__611_c -> PROTON_c + Pi_c + THIAMINE__45__PYROPHOSPHATE_c	0	1000	0	3.6.1.28	R00618	MetaCyc reaction
RXN-13654	LYS_c -> L__45__PIPECOLATE_c + AMMONIUM_c	-1000	1000	0	4.3.1.28	--	MetaCyc reaction
HOMOSERDEAM-RXN	HOMO__45__SER_c -> _2__45__OXOBUTANOATE_c + AMMONIUM_c	0	1000	0	4.4.1.1	--	MetaCyc reaction
RXN-13774	CPD__45__14806_c + NADPH_c + PROTON_c -> CPD__45__14807_c + NADP_c	0	1000	0	1.1.1.-	--	MetaCyc reaction
RXN-11211	DIHYDRO__45__THYMINE_c + WATER_c -> _3__45__UREIDO__45__ISOBUTYRATE_c + PROTON_c	-1000	1000	0	3.5.2.2	R03055	MetaCyc reaction
LEGHEMOGLOBIN-REDUCTASE-RXN-CPD-10494/NADPH//CPD-10495/NADP/PROTON.39.	2.0 CPD__45__10494_c + NADPH_c -> 2.0 CPD__45__10495_c + NADP_c + PROTON_c	-1000	1000	0	1.6.2.6	R00109	MetaCyc reaction
LEGHEMOGLOBIN-REDUCTASE-RXN-CPD-10494/NADH//CPD-10495/NAD/PROTON.37.	2.0 CPD__45__10494_c + NADH_c -> 2.0 CPD__45__10495_c + NAD_c + PROTON_c	-1000	1000	0	1.6.2.6	R00109	MetaCyc reaction
RXN0-7141	RIBULOSE__45__5P_c + NADH_c + PROTON_c -> DEOXYXYLULOSE__45__5P_c + WATER_c + NAD_c	0	1000	0	1.17.1.-	--	MetaCyc reaction
D-LACTATE-DEHYDROGENASE-CYTOCHROME-RXN-D-LACTATE/Oxidized-Cyc1-cytochromes//PYRUVATE/Reduced-Cyc1-cytochromes/PROTON.78.	D__45__LACTATE_c + 2.0 Oxidized__45__Cyc1__45__cytochromes_c -> PYRUVATE_c + 2.0 Reduced__45__Cyc1__45__cytochromes_c + 2.0 PROTON_c	0	1000	0	1.1.2.4	R00197	MetaCyc reaction
D-LACTATE-DEHYDROGENASE-CYTOCHROME-RXN-D-LACTATE/Oxidized-CycA1-cytochromes//PYRUVATE/Reduced-CycA1-cytochromes/PROTON.80.	D__45__LACTATE_c + 2.0 Oxidized__45__CycA1__45__cytochromes_c -> PYRUVATE_c + 2.0 Reduced__45__CycA1__45__cytochromes_c + 2.0 PROTON_c	0	1000	0	1.1.2.4	R00197	MetaCyc reaction
1.1.2.5-RXN	D__45__LACTATE_c + 2.0 Oxidized__45__cytochromes__45__c553_c -> PYRUVATE_c + 2.0 Reduced__45__cytochromes__45__c553_c + 2.0 PROTON_c	-1000	1000	0	1.1.2.5	R00198	MetaCyc reaction
D-LACTATE-DEHYDROGENASE-CYTOCHROME-RXN-D-LACTATE/Oxidized-cytochromes-C4//PYRUVATE/Reduced-cytochromes-C4/PROTON.74.	D__45__LACTATE_c + 2.0 Oxidized__45__cytochromes__45__C4_c -> PYRUVATE_c + 2.0 Reduced__45__cytochromes__45__C4_c + 2.0 PROTON_c	0	1000	0	1.1.2.4	R00197	MetaCyc reaction
D-LACTATE-DEHYDROGENASE-CYTOCHROME-RXN-D-LACTATE/Oxidized-cytochromes-c2//PYRUVATE/Reduced-cytochromes-c2/PROTON.74.	D__45__LACTATE_c + 2.0 Oxidized__45__cytochromes__45__c2_c -> PYRUVATE_c + 2.0 Reduced__45__cytochromes__45__c2_c + 2.0 PROTON_c	0	1000	0	1.1.2.4	R00197	MetaCyc reaction
D-LACTATE-DEHYDROGENASE-CYTOCHROME-RXN-D-LACTATE/Cytochromes-C552-Ox//PYRUVATE/Cytochromes-C552-Red/PROTON.68.	D__45__LACTATE_c + 2.0 Cytochromes__45__C552__45__Ox_c -> PYRUVATE_c + 2.0 Cytochromes__45__C552__45__Red_c + 2.0 PROTON_c	0	1000	0	1.1.2.4	R00197	MetaCyc reaction
D-LACTATE-DEHYDROGENASE-CYTOCHROME-RXN-D-LACTATE/Oxidized-cytochromes-c551//PYRUVATE/Reduced-cytochromes-c551/PROTON.78.	D__45__LACTATE_c + 2.0 Oxidized__45__cytochromes__45__c551_c -> PYRUVATE_c + 2.0 Reduced__45__cytochromes__45__c551_c + 2.0 PROTON_c	0	1000	0	1.1.2.4	R00197	MetaCyc reaction
D-LACTATE-DEHYDROGENASE-CYTOCHROME-RXN-D-LACTATE/Cytochromes-CL-Ox//PYRUVATE/Cytochromes-CL-Red/PROTON.64.	D__45__LACTATE_c + 2.0 Cytochromes__45__CL__45__Ox_c -> PYRUVATE_c + 2.0 Cytochromes__45__CL__45__Red_c + 2.0 PROTON_c	0	1000	0	1.1.2.4	R00197	MetaCyc reaction
D-LACTATE-DEHYDROGENASE-CYTOCHROME-RXN	D__45__LACTATE_c + 2.0 Cytochromes__45__C__45__Oxidized_c -> PYRUVATE_c + 2.0 Cytochromes__45__C__45__Reduced_c + 2.0 PROTON_c	0	1000	0	1.1.2.4	R00197	MetaCyc reaction
RXN-12131	_3__45__DEHYDRO__45__SHIKIMATE_c + NADP_c -> CPD__45__13085_c + NADPH_c + PROTON_c	0	1000	0	--	--	MetaCyc reaction
1.14.13.58-RXN	BENZOYLCOA_c + OXYGEN__45__MOLECULE_c + NADPH_c + PROTON_c -> CPD__45__264_c + WATER_c + NADP_c	0	1000	0	1.14.13.58	R02449	MetaCyc reaction
RXN-14202	D__45__GLUCURONOLACTONE_c + WATER_c -> D__45__Glucopyranuronate_c + PROTON_c	0	1000	0	3.1.1.-	R01483	MetaCyc reaction
1.3.1.62-RXN	CPD__45__558_c + NAD_c -> PROTON_c + NADH_c + _6__45__CARBOXYHEX__45__2__45__ENOYL__45__COA_c	0	1000	0	1.3.1.62	R05311	MetaCyc reaction
3.1.1.23-RXN-CPD-8508/WATER//PALMITATE/GLYCEROL/PROTON.42.	CPD__45__8508_c + WATER_c -> PALMITATE_c + GLYCEROL_c + PROTON_c	0	1000	0	3.1.1.23	R01351	MetaCyc reaction
3.1.1.23-RXN-CPD-16717/WATER//STEARIC_ACID/GLYCEROL/PROTON.46.	CPD__45__16717_c + WATER_c -> STEARIC_ACID_c + GLYCEROL_c + PROTON_c	0	1000	0	3.1.1.23	R01351	MetaCyc reaction
DTDPRHAMSYNTHMULTI-RXN	DTDP__45__RHAMNOSE_c + NAD_c -> DTDP__45__DEOH__45__DEOXY__45__GLUCOSE_c + NADH_c + PROTON_c	-1000	1000	0	1.1.1.-	--	MetaCyc reaction
4.2.1.61-RXN	R__45__3__45__Hydroxypalmitoyl__45__ACPs_c -> WATER_c + _2__45__Hexadecenoyl__45__ACPs_c	0	1000	0	2.3.1.85/2.3.1.86/4.2.1.59	R04462	MetaCyc reaction
FUMARYLACETOACETASE-RXN	WATER_c + _4__45__FUMARYL__45__ACETOACETATE_c -> PROTON_c + FUM_c + _3__45__KETOBUTYRATE_c	0	1000	0	3.7.1.2	R01364	MetaCyc reaction
2.4.1.121-RXN	CPD__45__12575_c + INDOLE_ACETATE_AUXIN_c -> CPD__45__1102_c + UDP_c	0	1000	0	2.4.1.121	R03094	MetaCyc reaction
NAG1P-URIDYLTRANS-RXN	PROTON_c + N__45__ACETYL__45__D__45__GLUCOSAMINE__45__1__45__P_c + UTP_c -> UDP__45__N__45__ACETYL__45__D__45__GLUCOSAMINE_c + PPI_c	0	1000	0	2.7.7.23	R00416	MetaCyc reaction
RXN-1382-CPD-8395/SER//CPD-8704/ETHANOL-AMINE.37.	CPD__45__8395_c + SER_c -> CPD__45__8704_c + ETHANOL__45__AMINE_c	-1000	1000	0	2.7.8.29	R07376	MetaCyc reaction
RXN-1382-CPD-8392/SER//CPD-8409/ETHANOL-AMINE.37.	CPD__45__8392_c + SER_c -> CPD__45__8409_c + ETHANOL__45__AMINE_c	-1000	1000	0	2.7.8.29	R07376	MetaCyc reaction
RXN-1382-CPD-8391/SER//CPD-8406/ETHANOL-AMINE.37.	CPD__45__8391_c + SER_c -> CPD__45__8406_c + ETHANOL__45__AMINE_c	-1000	1000	0	2.7.8.29	R07376	MetaCyc reaction
RXN-1382-CPD-8390/SER//CPD-8405/ETHANOL-AMINE.37.	CPD__45__8390_c + SER_c -> CPD__45__8405_c + ETHANOL__45__AMINE_c	-1000	1000	0	2.7.8.29	R07376	MetaCyc reaction
RXN-1382-CPD-8389/SER//CPD-8403/ETHANOL-AMINE.37.	CPD__45__8389_c + SER_c -> CPD__45__8403_c + ETHANOL__45__AMINE_c	-1000	1000	0	2.7.8.29	R07376	MetaCyc reaction
RXN-1382-CPD-8388/SER//CPD-8402/ETHANOL-AMINE.37.	CPD__45__8388_c + SER_c -> CPD__45__8402_c + ETHANOL__45__AMINE_c	-1000	1000	0	2.7.8.29	R07376	MetaCyc reaction
RXN-1382-CPD-8383/SER//CPD-8397/ETHANOL-AMINE.37.	CPD__45__8383_c + SER_c -> CPD__45__8397_c + ETHANOL__45__AMINE_c	-1000	1000	0	2.7.8.29	R07376	MetaCyc reaction
RXN-1382-CPD-8297/SER//CPD-8342/ETHANOL-AMINE.37.	CPD__45__8297_c + SER_c -> CPD__45__8342_c + ETHANOL__45__AMINE_c	-1000	1000	0	2.7.8.29	R07376	MetaCyc reaction
RXN-1382-CPD-8296/SER//CPD-8341/ETHANOL-AMINE.37.	CPD__45__8296_c + SER_c -> CPD__45__8341_c + ETHANOL__45__AMINE_c	-1000	1000	0	2.7.8.29	R07376	MetaCyc reaction
RXN-1382-CPD-8289/SER//CPD-8336/ETHANOL-AMINE.37.	CPD__45__8289_c + SER_c -> CPD__45__8336_c + ETHANOL__45__AMINE_c	-1000	1000	0	2.7.8.29	R07376	MetaCyc reaction
RXN-1382-CPD-8288/SER//CPD-8335/ETHANOL-AMINE.37.	CPD__45__8288_c + SER_c -> CPD__45__8335_c + ETHANOL__45__AMINE_c	-1000	1000	0	2.7.8.29	R07376	MetaCyc reaction
RXN-1382-CPD-18367/SER//CPD-18363/ETHANOL-AMINE.39.	CPD__45__18367_c + SER_c -> CPD__45__18363_c + ETHANOL__45__AMINE_c	-1000	1000	0	2.7.8.29	R07376	MetaCyc reaction
RXN-1382-CPD-18403/SER//CPD-18402/ETHANOL-AMINE.39.	CPD__45__18403_c + SER_c -> CPD__45__18402_c + ETHANOL__45__AMINE_c	-1000	1000	0	2.7.8.29	R07376	MetaCyc reaction
RXN-1382-CPD-17087/SER//CPD-18401/ETHANOL-AMINE.39.	CPD__45__17087_c + SER_c -> CPD__45__18401_c + ETHANOL__45__AMINE_c	-1000	1000	0	2.7.8.29	R07376	MetaCyc reaction
RXN-1382-CPD-12819/SER//CPD-12817/ETHANOL-AMINE.39.	CPD__45__12819_c + SER_c -> CPD__45__12817_c + ETHANOL__45__AMINE_c	-1000	1000	0	2.7.8.29	R07376	MetaCyc reaction
RXN-1382-CPD-12818/SER//CPD-12816/ETHANOL-AMINE.39.	CPD__45__12818_c + SER_c -> CPD__45__12816_c + ETHANOL__45__AMINE_c	-1000	1000	0	2.7.8.29	R07376	MetaCyc reaction
RXN-15510	Protein__45__pi__45__phospho__45__L__45__histidines_c + _2__45__PG_c -> Protein__45__Histidines_c + _23__45__DIPHOSPHOGLYCERATE_c	-1000	1000	0	--	--	MetaCyc reaction
RXN-9762	CPD__45__10437_c + NADH_c + PROTON_c -> DMSO_c + WATER_c + NAD_c	0	1000	0	1.8.1.17	--	MetaCyc reaction
L-LACTDEHYDROGFMN-RXN-L-LACTATE/CPD-9728//PYRUVATE/REDUCED-MENAQUINONE.49.	L__45__LACTATE_c + CPD__45__9728_CCO__45__PM__45__BAC__45__NEG -> PYRUVATE_c + REDUCED__45__MENAQUINONE_CCO__45__PM__45__BAC__45__NEG	0	1000	0	--	--	MetaCyc reaction
L-LACTDEHYDROGFMN-RXN-L-LACTATE/UBIQUINONE-8//PYRUVATE/CPD-9956.42.	L__45__LACTATE_c + UBIQUINONE__45__8_CCO__45__PM__45__BAC__45__NEG -> PYRUVATE_c + CPD__45__9956_CCO__45__PM__45__BAC__45__NEG	0	1000	0	--	--	MetaCyc reaction
RXN0-300	PROTON_c + OH__45__PYR_c + NADPH_c -> GLYCERATE_c + NADP_c	0	1000	0	1.1.1.-	R01392	MetaCyc reaction
RXN-14535-HEXANAL/NADP//TRANS-2-HEXENAL/NADPH/PROTON.43.	HEXANAL_c + NADP_c -> TRANS__45__2__45__HEXENAL_c + NADPH_c + PROTON_c	-1000	1000	0	1.3.1.102	--	MetaCyc reaction
RXN-14248	CPD__45__15180_c + ACYL__45__COA_c -> L__45__1__45__phosphatidyl__45__inositols_c + CO__45__A_c	-1000	1000	0	2.3.1.-	--	MetaCyc reaction
RXN-15198	TYRAMINE_c + Acceptor_c + WATER_c -> HYDRPHENYLAC__45__CPD_c + Donor__45__H2_c + AMMONIUM_c	0	1000	0	1.4.99.-	--	MetaCyc reaction
1.5.1.9-RXN	SACCHAROPINE_c + WATER_c + NAD_c -> GLT_c + ALLYSINE_c + NADH_c + PROTON_c	0	1000	0	1.5.1.9	R02313	MetaCyc reaction
RXN-5065	PROTON_c + CPD__45__4863_c -> _2__45__METHYLPROPANAL__45__OXIME_c + CARBON__45__DIOXIDE_c + WATER_c	0	1000	0	--	--	MetaCyc reaction
RXN-14961	2.0 Fe2__45__siderophores_c + NAD__45__P__45__OR__45__NOP_c + PROTON_c -> 2.0 Fe3__45__siderophores_c + NADH__45__P__45__OR__45__NOP_c	-1000	1000	0	1.16.1.10	--	MetaCyc reaction
RXN-7903	Stearoyl__45__ACPs_c + 2.0 Reduced__45__ferredoxins_c + OXYGEN__45__MOLECULE_c + 2.0 PROTON_c -> Oleoyl__45__ACPs_c + 2.0 Oxidized__45__ferredoxins_c + 2.0 WATER_c	0	1000	0	1.14.19.2	--	MetaCyc reaction
RXN-10662	CPD__45__10269_c + WATER_c -> PROTON_c + CPD__45__9245_c + CO__45__A_c	0	1000	0	3.1.2.-	--	MetaCyc reaction
RXN-2621	CAFFEOYLSHIKIMATE_c + CO__45__A_c -> CAFFEOYL__45__COA_c + SHIKIMATE_c	0	1000	0	2.3.1.-	R07433	MetaCyc reaction
PHENOLPHOS-RXN	PHENOL_c + Pi_c -> PHENOL__45__PHOSPHATE_c + WATER_c	0	1000	0	--	--	MetaCyc reaction
ASCORBATE-PHOSPHORYLATION-RXN	ASCORBATE_c + ATP_c -> PROTON_c + _2__45__PHOSPHOASCORBATE_c + ADP_c	-1000	1000	0	2.7.1.-	--	MetaCyc reaction
RXN-17274	Protein__45__Histidines_c + DPG_c -> Protein__45__pi__45__phospho__45__L__45__histidines_c + G3P_c + PROTON_c	0	1000	0	--	--	MetaCyc reaction
CYSTEINE--TRNA-LIGASE-RXN	PROTON_c + CYS__45__tRNAs_c + CYS_c + ATP_c -> Charged__45__CYS__45__tRNAs_c + PPI_c + AMP_c	0	1000	0	6.1.1.16	R03650	MetaCyc reaction
RXN-12819	CPD__45__11932_c + WATER_c -> 2.0 ATP_c + 2.0 PROTON_c	-1000	1000	0	3.6.1.61	--	MetaCyc reaction
RXN-13354	Metarhodopsin__45__Rh1_c + Light_c -> Rhodopsin__45__Rh1_c	0	1000	0	--	--	MetaCyc reaction
RXN-14024-XTP/WATER//XANTHOSINE-5-PHOSPHATE/Pi/PROTON.44.	XTP_c + 2.0 WATER_c -> XANTHOSINE__45__5__45__PHOSPHATE_c + 2.0 Pi_c + 2.0 PROTON_c	0	1000	0	3.6.1.5	--	MetaCyc reaction
1.13.11.15-RXN	OXYGEN__45__MOLECULE_c + CPD__45__782_c -> PROTON_c + CPD__45__783_c	0	1000	0	1.13.11.15	R03303	MetaCyc reaction
RXN-10718	CYS__45__tRNAs_c + _3__45__P__45__SERINE_c + ATP_c + PROTON_c -> L__45__SEP__45__tRNACys_c + PPI_c + AMP_c	0	1000	0	6.1.1.27	R08576	MetaCyc reaction
PHOSPHOGLYCERATE-KINASE-GTP-RXN	G3P_c + GTP_c -> DPG_c + GDP_c	-1000	1000	0	2.7.2.10	R01517	MetaCyc reaction
RXN-8287	2.0 CPD__45__1099_c -> CPD__45__170_c + SUCROSE_c	0	1000	0	2.4.1.-	--	MetaCyc reaction
RXN-16798	CPD__45__701_c + OXYGEN__45__MOLECULE_c + NADH_c -> _4__45__METHYLCATECHOL_c + NITRITE_c + NAD_c	-1000	1000	0	1.14.12.23	--	MetaCyc reaction
RXN-7909	BIOPTERIN_c + PROTON_c + NADH_c -> TETRA__45__H__45__BIOPTERIN_c + NAD_c	0	1000	0	1.5.1.-	R01793	MetaCyc reaction
3.2.1.17-RXN-CPD-7695/WATER//C4/N-ACETYL-D-GLUCOSAMINE.42.	CPD__45__7695_c + WATER_c -> C4_c + N__45__ACETYL__45__D__45__GLUCOSAMINE_c	0	1000	0	3.2.1.17	--	MetaCyc reaction
3.2.1.17-RXN-CPD-7695/WATER//C4/CPD-12541.29.	CPD__45__7695_c + WATER_c -> C4_c + CPD__45__12541_c	0	1000	0	3.2.1.17	--	MetaCyc reaction
3.2.1.17-RXN-CPD-7695/WATER//C4/N-acetyl-D-glucosamine.42.	CPD__45__7695_c + WATER_c -> C4_c + N__45__acetyl__45__D__45__glucosamine_c	0	1000	0	3.2.1.17	--	MetaCyc reaction
3.2.1.17-RXN-C6/WATER//C5/N-ACETYL-D-GLUCOSAMINE.36.	C6_c + WATER_c -> C5_c + N__45__ACETYL__45__D__45__GLUCOSAMINE_c	0	1000	0	3.2.1.17	--	MetaCyc reaction
3.2.1.17-RXN-C6/WATER//C5/CPD-12541.23.	C6_c + WATER_c -> C5_c + CPD__45__12541_c	0	1000	0	3.2.1.17	--	MetaCyc reaction
3.2.1.17-RXN-C6/WATER//C5/N-acetyl-D-glucosamine.36.	C6_c + WATER_c -> C5_c + N__45__acetyl__45__D__45__glucosamine_c	0	1000	0	3.2.1.17	--	MetaCyc reaction
BENZALDEHYDE-DEHYDROGENASE-NAD+-RXN	BENZALDEHYDE_c + WATER_c + NAD_c -> BENZOATE_c + NADH_c + 2.0 PROTON_c	-1000	1000	0	1.2.1.28	R01419	MetaCyc reaction
RXN66-316-CPD-4579/NADPH/OXYGEN-MOLECULE/PROTON//CPD-4580/NADP/WATER.59.	CPD__45__4579_c + NADPH_c + OXYGEN__45__MOLECULE_c + PROTON_c -> CPD__45__4580_c + NADP_c + 2.0 WATER_c	0	1000	0	--	--	MetaCyc reaction
RXN66-316-CPD-4579/NADH/OXYGEN-MOLECULE/PROTON//CPD-4580/NAD/WATER.57.	CPD__45__4579_c + NADH_c + OXYGEN__45__MOLECULE_c + PROTON_c -> CPD__45__4580_c + NAD_c + 2.0 WATER_c	0	1000	0	--	--	MetaCyc reaction
RXN-8444-NICOTINATE_NUCLEOTIDE/WATER//CPD-16551/NIACINE/PROTON.54.	NICOTINATE_NUCLEOTIDE_c + WATER_c -> CPD__45__16551_c + NIACINE_c + PROTON_c	0	1000	0	3.2.2.-	--	MetaCyc reaction
RXN-8444-NICOTINATE_NUCLEOTIDE/WATER//CPD-15318/NIACINE/PROTON.54.	NICOTINATE_NUCLEOTIDE_c + WATER_c -> CPD__45__15318_c + NIACINE_c + PROTON_c	0	1000	0	3.2.2.-	--	MetaCyc reaction
RXN-8444	NICOTINATE_NUCLEOTIDE_c + WATER_c -> CPD__45__15317_c + NIACINE_c + PROTON_c	0	1000	0	3.2.2.-	--	MetaCyc reaction
HISTIDINE-AMMONIA-LYASE-RXN	HIS_c -> AMMONIUM_c + UROCANATE_c	0	1000	0	4.3.1.3	R01168	MetaCyc reaction
RXN-12108	ASCORBATE_c + WATER_c -> CPD__45__13059_c	-1000	1000	0	--	--	MetaCyc reaction
RXN-16482	Wnt__45__Protein__45__O__45__9Z__45__hexadecenoyl__45__L__45__serine_c + WATER_c -> Wnt__45__Protein__45__L__45__serine_c + CPD__45__9245_c + PROTON_c	-1000	1000	0	3.1.1.98	--	MetaCyc reaction
KETOGLUTREDUCT-RXN	R__45__2__45__HYDROXYGLUTARATE_c + NAD_c -> _2__45__KETOGLUTARATE_c + NADH_c + PROTON_c	-1000	1000	0	1.1.1.dn	--	MetaCyc reaction
RXN-14183-CPD-12253/NAD//2-OXOBUTANOATE/NADH/PROTON.42.	CPD__45__12253_c + NAD_c -> _2__45__OXOBUTANOATE_c + NADH_c + PROTON_c	-1000	1000	0	1.1.1.345	--	MetaCyc reaction
RXN-15556	S__45__ubiquitinyl__45__UAP__45__E1__45__L__45__cysteine_c + Ubiquitin__45__carrier__45__protein__45__E2__45__L__45__cysteine_c -> Ubiquitin__45__activating__45__protein__45__E1__45__L__45__cys_c + S__45__ubiquitinyl__45__UCP__45__E2__45__L__45__cysteine_c	0	1000	0	2.3.2.23	--	MetaCyc reaction
RXN-11954	SoxZY__45__Cysteine__45__Sulfate_c + WATER_c -> SoxZY__45__L__45__Cysteine_c + SULFATE_c + PROTON_c	0	1000	0	--	--	MetaCyc reaction
ACETYLPYRUVATE-HYDROLASE-RXN	CPD__45__612_c + WATER_c -> PYRUVATE_c + ACET_c + PROTON_c	0	1000	0	3.7.1.6	R00324	MetaCyc reaction
THREONINE-RACEMASE-RXN	THR_c -> D__45__THREONINE_c	-1000	1000	0	5.1.1.6	R01467	MetaCyc reaction
RXN-16637	Charged__45__CYS__45__tRNAs_c + WATER_c -> CYS_c + CYS__45__tRNAs_c + 2.0 PROTON_c	0	1000	0	3.1.1.29	--	MetaCyc reaction
RXN-7978	CPD1F__45__130_c + 2.0 Reduced__45__ferredoxins_c + 2.0 PROTON_c + OXYGEN__45__MOLECULE_c -> CPD1F__45__131_c + 2.0 Oxidized__45__ferredoxins_c + WATER_c	0	1000	0	--	R07199	MetaCyc reaction
CHOLINE-O-ACETYLTRANSFERASE-RXN	CHOLINE_c + ACETYL__45__COA_c -> ACETYLCHOLINE_c + CO__45__A_c	-1000	1000	0	2.3.1.6	R01023	MetaCyc reaction
L-AMINO-ACID-OXIDASE-RXN-PHE/OXYGEN-MOLECULE/WATER//AMMONIUM/HYDROGEN-PEROXIDE/PHENYL-PYRUVATE.70.	PHE_c + OXYGEN__45__MOLECULE_c + WATER_c -> AMMONIUM_c + HYDROGEN__45__PEROXIDE_c + PHENYL__45__PYRUVATE_c	0	1000	0	1.4.3.2	R01259	MetaCyc reaction
L-AMINO-ACID-OXIDASE-RXN-MET/OXYGEN-MOLECULE/WATER//AMMONIUM/HYDROGEN-PEROXIDE/CPD-479.62.	MET_c + OXYGEN__45__MOLECULE_c + WATER_c -> AMMONIUM_c + HYDROGEN__45__PEROXIDE_c + CPD__45__479_c	0	1000	0	1.4.3.2	R01259	MetaCyc reaction
L-AMINO-ACID-OXIDASE-RXN-L-ALPHA-ALANINE/OXYGEN-MOLECULE/WATER//AMMONIUM/HYDROGEN-PEROXIDE/PYRUVATE.75.	L__45__ALPHA__45__ALANINE_c + OXYGEN__45__MOLECULE_c + WATER_c -> AMMONIUM_c + HYDROGEN__45__PEROXIDE_c + PYRUVATE_c	0	1000	0	1.4.3.2	R01259	MetaCyc reaction
L-AMINO-ACID-OXIDASE-RXN-GLN/OXYGEN-MOLECULE/WATER//AMMONIUM/HYDROGEN-PEROXIDE/2-KETO-GLUTARAMATE.73.	GLN_c + OXYGEN__45__MOLECULE_c + WATER_c -> AMMONIUM_c + HYDROGEN__45__PEROXIDE_c + _2__45__KETO__45__GLUTARAMATE_c	0	1000	0	1.4.3.2	R01259	MetaCyc reaction
L-AMINO-ACID-OXIDASE-RXN-ASN/OXYGEN-MOLECULE/WATER//AMMONIUM/HYDROGEN-PEROXIDE/2-OXOSUCCINAMATE.71.	ASN_c + OXYGEN__45__MOLECULE_c + WATER_c -> AMMONIUM_c + HYDROGEN__45__PEROXIDE_c + _2__45__OXOSUCCINAMATE_c	0	1000	0	1.4.3.2	R01259	MetaCyc reaction
RXNQT-4142	CPDQT__45__4_c + WATER_c -> L__45__Galactopyranose_c + Pi_c	0	1000	0	3.1.3.93	R07674	MetaCyc reaction
URA-PHOSPH-RXN	DEOXYURIDINE_c + Pi_c -> DEOXY__45__D__45__RIBOSE__45__1__45__PHOSPHATE_c + URACIL_c	-1000	1000	0	2.4.2.2/2.4.2.3	R02484	MetaCyc reaction
RXN-11355-CPD-12321/PLASTOQUINONE-9//CPD-7535/CPD-12829.46.	CPD__45__12321_c + 2.0 PLASTOQUINONE__45__9_c -> CPD__45__7535_c + 2.0 CPD__45__12829_c	-1000	1000	0	1.3.5.5	--	MetaCyc reaction
RXN-14937	CPD__45__208_c + WATER_c -> MAL_c + CO__45__A_c + PROTON_c	0	1000	0	3.1.2.30	--	MetaCyc reaction
1.4.1.21-RXN-L-ASPARTATE/NADP/WATER//OXALACETIC_ACID/AMMONIUM/NADPH/PROTON.62.	L__45__ASPARTATE_c + NADP_c + WATER_c -> OXALACETIC_ACID_c + AMMONIUM_c + NADPH_c + PROTON_c	-1000	1000	0	1.4.1.21	R07165	MetaCyc reaction
1.4.1.21-RXN-L-ASPARTATE/NAD/WATER//OXALACETIC_ACID/AMMONIUM/NADH/PROTON.60.	L__45__ASPARTATE_c + NAD_c + WATER_c -> OXALACETIC_ACID_c + AMMONIUM_c + NADH_c + PROTON_c	-1000	1000	0	1.4.1.21	R07165	MetaCyc reaction
RXN-16619	_3R__45__5Z__45__3__45__hydroxy__45__tetradec__45__5__45__enoyl__45__ACPs_c -> _2E__45__5Z__45__tetradeca__45__2__45__5__45__dienoyl__45__ACPs_c + WATER_c	0	1000	0	4.2.1.59	--	MetaCyc reaction
RXN-2463	_4__45__OH__45__4__45__ACETYL__45__2__45__OXOGLUTARATE_c -> CPD__45__12849_c + WATER_c	-1000	1000	0	4.2.1.83	R04478	MetaCyc reaction
GALACTOSYLCERAMIDASE-RXN-A-GALACTOSYLCERAMIDE/WATER//N-Acylsphingosine/GALACTOSE.56.	A__45__GALACTOSYLCERAMIDE_c + WATER_c -> N__45__Acylsphingosine_c + GALACTOSE_c	0	1000	0	3.2.1.46	R03617	MetaCyc reaction
GALACTOSYLCERAMIDASE-RXN-A-GALACTOSYLCERAMIDE/WATER//N-Acylsphingosine/ALPHA-D-GALACTOSE.64.	A__45__GALACTOSYLCERAMIDE_c + WATER_c -> N__45__Acylsphingosine_c + ALPHA__45__D__45__GALACTOSE_c	0	1000	0	3.2.1.46	R03617	MetaCyc reaction
GALACTOSYLCERAMIDASE-RXN	A__45__GALACTOSYLCERAMIDE_c + WATER_c -> N__45__Acylsphingosine_c + D__45__galactopyranose_c	0	1000	0	3.2.1.46	R03617	MetaCyc reaction
RXN-10672	CPD__45__12575_c + CPD1F__45__130_c -> PROTON_c + CPD__45__11470_c + UDP_c	0	1000	0	2.4.1.276	--	MetaCyc reaction
MCPMETEST-RXN	protein__45__L__45__glutamate__45__O4__45__methyl__45__ester_c + WATER_c -> Protein__45__alpha__45__L__45__Glutamates_c + METOH_c + PROTON_c	0	1000	0	3.1.1.61	--	MetaCyc reaction
RXN-11825	XYLITOL_c + NAD_c -> L__45__XYLULOSE_c + NADH_c + PROTON_c	-1000	1000	0	1.1.1.15	R05831	MetaCyc reaction
RXN-12132	CPD__45__13085_c -> CPD__45__183_c	0	1000	0	--	--	MetaCyc reaction
R346-RXN	ADENOSYLCOBINAMIDE_c + WATER_c -> _1__45__AMINO__45__PROPAN__45__2__45__OL_c + CPD__45__691_c	0	1000	0	3.5.1.90	R05226	MetaCyc reaction
LACTALDREDUCT-RXN	PROPANE__45__1__45__2__45__DIOL_c + NAD_c -> LACTALD_c + NADH_c + PROTON_c	-1000	1000	0	1.1.1.77	R02258	MetaCyc reaction
RXN-6268	BETAINE__45__ALDEHYDE__45__HYDRATE_c -> BETAINE_ALDEHYDE_c + WATER_c	-1000	1000	0	--	--	MetaCyc reaction
RXN-12317	S__45__ADENOSYLMETHIONINE_c + Phosphatase__45__2A__45__leucine_c -> ADENOSYL__45__HOMO__45__CYS_c + Phosphatase__45__2A__45__leucine__45__methyl__45__ester_c	0	1000	0	2.1.1.233	--	MetaCyc reaction
RXN-15982	CPD__45__10774_c -> DIHYDROXYPENTANEDIONE_c + WATER_c	-1000	1000	0	--	--	MetaCyc reaction
5-DEHYDRO-2-DEOXYGLUCONOKINASE-RXN	CPD__45__827_c + ATP_c -> PROTON_c + CPD__45__645_c + ADP_c	0	1000	0	2.7.1.92	R05661	MetaCyc reaction
RXN-9654	Myristoyl__45__ACPs_c + MALONYL__45__COA_c + PROTON_c -> _3__45__oxo__45__palmitoyl__45__ACPs_c + CARBON__45__DIOXIDE_c + CO__45__A_c	0	1000	0	2.3.1.41/2.3.1.85/2.3.1.86	--	MetaCyc reaction
ABC-3-RXN	LYS_p + ATP_c + WATER_c -> LYS_c + ADP_c + Pi_c + PROTON_c	0	1000	0	3.6.3.21	--	MetaCyc reaction
DICHCYCLO-RXN	_26__45__DICHLORO__45__P__45__HYDROQUINONE_c + WATER_c -> _6__45__CHQ_c + CL__45___c	-1000	1000	0	--	R05445	MetaCyc reaction
RXN-15838-NITRITE/Reduced-cytochromes-c551/PROTON//NITRIC-OXIDE/Oxidized-cytochromes-c551/WATER.86.	NITRITE_p + Reduced__45__cytochromes__45__c551_p + 2.0 PROTON_p -> NITRIC__45__OXIDE_p + Oxidized__45__cytochromes__45__c551_p + WATER_p	-1000	1000	0	1.7.2.1	--	MetaCyc reaction
RXN-10717	INDOLE_ACETALDEHYDE_c + NADPH_c + PROTON_c -> CPD__45__341_c + NADP_c	0	1000	0	1.1.1.2	--	MetaCyc reaction
PHOSMANMUT-RXN-MANNOSE-1P//MANNOSE-6P.23.	MANNOSE__45__1P_c -> MANNOSE__45__6P_c	-1000	1000	0	5.4.2.8	R01818	MetaCyc reaction
PHOSMANMUT-RXN-MANNOSE-1P//CPD-15711.22.	MANNOSE__45__1P_c -> CPD__45__15711_c	-1000	1000	0	5.4.2.8	R01818	MetaCyc reaction
PHOSMANMUT-RXN	MANNOSE__45__1P_c -> CPD__45__15979_c	-1000	1000	0	5.4.2.8	R01818	MetaCyc reaction
TAGATOSE-KINASE-RXN	D__45__tagatofuranose_c + ATP_c -> PROTON_c + TAGATOSE__45__6__45__PHOSPHATE_c + ADP_c	-1000	1000	0	2.7.1.101	R02927	MetaCyc reaction
ATP-ADENYLYLTRANSFERASE-RXN	PROTON_c + ATP_c + ADP_c -> Pi_c + ADENOSYL__45__P4_c	0	1000	0	2.7.7.53	R00126	MetaCyc reaction
RXN-13730-CPD-16380/WATER//CPD-8458/D-MYO-INOSITOL-1-MONOPHOSPHATE/PROTON.64.	CPD__45__16380_c + WATER_c -> CPD__45__8458_c + D__45__MYO__45__INOSITOL__45__1__45__MONOPHOSPHATE_c + PROTON_c	0	1000	0	3.1.4.-	--	MetaCyc reaction
MALTODEG-RXN-MALTOHEXAOSE/CPD-15717//CPD0-1133/GLC.38.	MALTOHEXAOSE_c + CPD__45__15717_c -> CPD0__45__1133_c + GLC_c	0	1000	0	--	--	MetaCyc reaction
MALTODEG-RXN-MALTOHEXAOSE/CPD-15717//CPD0-1133/ALPHA-GLUCOSE.48.	MALTOHEXAOSE_c + CPD__45__15717_c -> CPD0__45__1133_c + ALPHA__45__GLUCOSE_c	0	1000	0	--	--	MetaCyc reaction
MALTODEG-RXN-MALTOHEXAOSE/CPD-15717//CPD0-1133/Glucopyranose.48.	MALTOHEXAOSE_c + CPD__45__15717_c -> CPD0__45__1133_c + Glucopyranose_c	0	1000	0	--	--	MetaCyc reaction
MALTODEG-RXN-MALTOHEXAOSE/ALPHA-MALTOSE//CPD0-1133/GLC.42.	MALTOHEXAOSE_c + ALPHA__45__MALTOSE_c -> CPD0__45__1133_c + GLC_c	0	1000	0	--	--	MetaCyc reaction
MALTODEG-RXN-MALTOHEXAOSE/ALPHA-MALTOSE//CPD0-1133/ALPHA-GLUCOSE.52.	MALTOHEXAOSE_c + ALPHA__45__MALTOSE_c -> CPD0__45__1133_c + ALPHA__45__GLUCOSE_c	0	1000	0	--	--	MetaCyc reaction
MALTODEG-RXN-MALTOHEXAOSE/ALPHA-MALTOSE//CPD0-1133/Glucopyranose.52.	MALTOHEXAOSE_c + ALPHA__45__MALTOSE_c -> CPD0__45__1133_c + Glucopyranose_c	0	1000	0	--	--	MetaCyc reaction
MALTODEG-RXN-MALTOHEXAOSE/MALTOSE//CPD0-1133/GLC.36.	MALTOHEXAOSE_c + MALTOSE_c -> CPD0__45__1133_c + GLC_c	0	1000	0	--	--	MetaCyc reaction
MALTODEG-RXN-MALTOHEXAOSE/MALTOSE//CPD0-1133/ALPHA-GLUCOSE.46.	MALTOHEXAOSE_c + MALTOSE_c -> CPD0__45__1133_c + ALPHA__45__GLUCOSE_c	0	1000	0	--	--	MetaCyc reaction
MALTODEG-RXN	MALTOHEXAOSE_c + MALTOSE_c -> CPD0__45__1133_c + Glucopyranose_c	0	1000	0	--	--	MetaCyc reaction
RXN-11168	CPD__45__12120_c + Acceptor_c -> CPD__45__9969_c + Donor__45__H2_c	-1000	1000	0	--	--	MetaCyc reaction
3.1.3.16-RXN	Protein__45__Ser__45__or__45__Thr__45__phosphate_c + WATER_c -> Protein__45__L__45__serine__45__or__45__L__45__threonine_c + Pi_c	0	1000	0	3.1.3.16	--	MetaCyc reaction
TRANS-RXN-142	PROTON_p + INDOLE_p -> PROTON_c + INDOLE_c	0	1000	0	--	--	MetaCyc reaction
RXN-1405	TRYPTAMINE_c + OXYGEN__45__MOLECULE_c + NADPH_c -> N__45__HYDROXYL__45__TRYPTAMINE_c + WATER_c + NADP_c	0	1000	0	--	R08604	MetaCyc reaction
RXN-15540	CPD__45__16785_c -> CPD__45__15224_c + PPI_c	-1000	1000	0	--	--	MetaCyc reaction
1.2.1.53-RXN	HYDRPHENYLAC__45__CPD_c + NAD_c + WATER_c -> 2.0 PROTON_c + NADH_c + _4__45__HYDROXYPHENYLACETATE_c	0	1000	0	1.2.1.53	R02695	MetaCyc reaction
RXN-13302	CPD__45__14275_c -> CPD__45__14280_c + WATER_c	0	1000	0	4.2.1.134	--	MetaCyc reaction
RXN-16819	MAL_c + PROTON_c -> L__45__LACTATE_c + CARBON__45__DIOXIDE_c	0	1000	0	4.1.1.101	--	MetaCyc reaction
DIMETHYLGLYCINE-DEHYDROGENASE-RXN	DIMETHYL__45__GLYCINE_c + WATER_c + ETF__45__Oxidized_c + PROTON_c -> SARCOSINE_c + FORMALDEHYDE_c + ETF__45__Reduced_c	0	1000	0	1.5.8.4	R01565	MetaCyc reaction
ACETOLACTSYN-RXN	PROTON_c + 2.0 PYRUVATE_c -> _2__45__ACETO__45__LACTATE_c + CARBON__45__DIOXIDE_c	0	1000	0	2.2.1.6	R00226	MetaCyc reaction
RXN-7716	Oxo__45__glutarate__45__dehydrogenase__45__DH__45__lipoyl_c + NAD_c -> Oxo__45__glutarate__45__dehydrogenase__45__lipoyl_c + NADH_c + PROTON_c	-1000	1000	0	1.8.1.4	--	MetaCyc reaction
THIAZOLSYN3-RXN	ATP_c + THZ_c -> PROTON_c + ADP_c + THZ__45__P_c	0	1000	0	2.7.1.50	R04448	MetaCyc reaction
N-ACETYLNEURAMINATE-SYNTHASE-RXN-PHOSPHO-ENOL-PYRUVATE/N-ACETYL-D-MANNOSAMINE/WATER//CPD0-1123/Pi.65.	PHOSPHO__45__ENOL__45__PYRUVATE_c + N__45__ACETYL__45__D__45__MANNOSAMINE_c + WATER_c -> CPD0__45__1123_c + Pi_c	0	1000	0	2.5.1.56	R01804	MetaCyc reaction
N-ACETYLNEURAMINATE-SYNTHASE-RXN-PHOSPHO-ENOL-PYRUVATE/CPD-13462/WATER//CPD0-1123/Pi.52.	PHOSPHO__45__ENOL__45__PYRUVATE_c + CPD__45__13462_c + WATER_c -> CPD0__45__1123_c + Pi_c	0	1000	0	2.5.1.56	R01804	MetaCyc reaction
N-ACETYLNEURAMINATE-SYNTHASE-RXN	PHOSPHO__45__ENOL__45__PYRUVATE_c + N__45__acetyl__45__D__45__mannosamine_c + WATER_c -> CPD0__45__1123_c + Pi_c	0	1000	0	2.5.1.56	R01804	MetaCyc reaction
RXN-8751	HYPOXANTHINE_c + WATER_c -> CPD__45__9016_c	0	1000	0	--	--	MetaCyc reaction
CHLORIDE-PEROXIDASE-RXN	RH__45__Group_c + CL__45___c + HYDROGEN__45__PEROXIDE_c + PROTON_c -> Chlorides_c + 2.0 WATER_c	-1000	1000	0	1.11.1.10	R00052	MetaCyc reaction
KETAMID-RXN	WATER_c + _2__45__KETO__45__6__45__ACETAMIDOCAPROATE_c + NAD_c -> PROTON_c + _5__45__ACETAMIDOVALERATE_c + NADH_c + CARBON__45__DIOXIDE_c	0	1000	0	1.1.1.-	R04142	MetaCyc reaction
RXN-10991	CPD__45__62_c + holo__45__VibB_c -> CPD__45__11951_c + AMP_c + PROTON_c	0	1000	0	--	--	MetaCyc reaction
HOMOSERINE-O-ACETYLTRANSFERASE-RXN	HOMO__45__SER_c + ACETYL__45__COA_c -> CPD__45__667_c + CO__45__A_c	0	1000	0	2.3.1.31	R01776	MetaCyc reaction
RXN-9367	CPD__45__7857_c + NADP_c -> CPD__45__9977_c + NADPH_c + PROTON_c	-1000	1000	0	1.1.1.-	--	MetaCyc reaction
RXN-13776	CPD__45__344_c -> DTDP__45__RHAMNOSE_c	-1000	1000	0	5.1.3.25	--	MetaCyc reaction
RXN-14619-CPD-15462/WATER//CPD-15457/GLC.31.	CPD__45__15462_c + WATER_c -> CPD__45__15457_c + GLC_c	-1000	1000	0	--	--	MetaCyc reaction
RXN-14619-CPD-15462/WATER//CPD-15457/ALPHA-GLUCOSE.41.	CPD__45__15462_c + WATER_c -> CPD__45__15457_c + ALPHA__45__GLUCOSE_c	-1000	1000	0	--	--	MetaCyc reaction
RXN-14619-CPD-15462/WATER//CPD-15457/Glucopyranose.41.	CPD__45__15462_c + WATER_c -> CPD__45__15457_c + Glucopyranose_c	-1000	1000	0	--	--	MetaCyc reaction
RXN-14619-CPD-15462/WATER//CPD-15456/GLC.31.	CPD__45__15462_c + WATER_c -> CPD__45__15456_c + GLC_c	-1000	1000	0	--	--	MetaCyc reaction
RXN-14619-CPD-15462/WATER//CPD-15456/ALPHA-GLUCOSE.41.	CPD__45__15462_c + WATER_c -> CPD__45__15456_c + ALPHA__45__GLUCOSE_c	-1000	1000	0	--	--	MetaCyc reaction
RXN-14619-CPD-15462/WATER//CPD-15456/Glucopyranose.41.	CPD__45__15462_c + WATER_c -> CPD__45__15456_c + Glucopyranose_c	-1000	1000	0	--	--	MetaCyc reaction
RXN-14619-CPD-15462/WATER//CPD-15454/GLC.31.	CPD__45__15462_c + WATER_c -> CPD__45__15454_c + GLC_c	-1000	1000	0	--	--	MetaCyc reaction
RXN-14619-CPD-15462/WATER//CPD-15454/ALPHA-GLUCOSE.41.	CPD__45__15462_c + WATER_c -> CPD__45__15454_c + ALPHA__45__GLUCOSE_c	-1000	1000	0	--	--	MetaCyc reaction
RXN-14619-CPD-15461/WATER//CPD-15457/GLC.31.	CPD__45__15461_c + WATER_c -> CPD__45__15457_c + GLC_c	-1000	1000	0	--	--	MetaCyc reaction
RXN-14619-CPD-15461/WATER//CPD-15457/ALPHA-GLUCOSE.41.	CPD__45__15461_c + WATER_c -> CPD__45__15457_c + ALPHA__45__GLUCOSE_c	-1000	1000	0	--	--	MetaCyc reaction
RXN-14619-CPD-15461/WATER//CPD-15457/Glucopyranose.41.	CPD__45__15461_c + WATER_c -> CPD__45__15457_c + Glucopyranose_c	-1000	1000	0	--	--	MetaCyc reaction
RXN-14619-CPD-15461/WATER//CPD-15456/GLC.31.	CPD__45__15461_c + WATER_c -> CPD__45__15456_c + GLC_c	-1000	1000	0	--	--	MetaCyc reaction
RXN-14619-CPD-15461/WATER//CPD-15456/ALPHA-GLUCOSE.41.	CPD__45__15461_c + WATER_c -> CPD__45__15456_c + ALPHA__45__GLUCOSE_c	-1000	1000	0	--	--	MetaCyc reaction
RXN-14619-CPD-15461/WATER//CPD-15454/GLC.31.	CPD__45__15461_c + WATER_c -> CPD__45__15454_c + GLC_c	-1000	1000	0	--	--	MetaCyc reaction
RXN-14619-CPD-15461/WATER//CPD-15454/ALPHA-GLUCOSE.41.	CPD__45__15461_c + WATER_c -> CPD__45__15454_c + ALPHA__45__GLUCOSE_c	-1000	1000	0	--	--	MetaCyc reaction
RXN-14619-CPD-15461/WATER//CPD-15454/Glucopyranose.41.	CPD__45__15461_c + WATER_c -> CPD__45__15454_c + Glucopyranose_c	-1000	1000	0	--	--	MetaCyc reaction
RXN-14619-CPD-15458/WATER//CPD-15457/GLC.31.	CPD__45__15458_c + WATER_c -> CPD__45__15457_c + GLC_c	-1000	1000	0	--	--	MetaCyc reaction
RXN-14619-CPD-15458/WATER//CPD-15457/ALPHA-GLUCOSE.41.	CPD__45__15458_c + WATER_c -> CPD__45__15457_c + ALPHA__45__GLUCOSE_c	-1000	1000	0	--	--	MetaCyc reaction
RXN-14619-CPD-15458/WATER//CPD-15456/GLC.31.	CPD__45__15458_c + WATER_c -> CPD__45__15456_c + GLC_c	-1000	1000	0	--	--	MetaCyc reaction
RXN-14619-CPD-15458/WATER//CPD-15456/ALPHA-GLUCOSE.41.	CPD__45__15458_c + WATER_c -> CPD__45__15456_c + ALPHA__45__GLUCOSE_c	-1000	1000	0	--	--	MetaCyc reaction
RXN-14619-CPD-15458/WATER//CPD-15456/Glucopyranose.41.	CPD__45__15458_c + WATER_c -> CPD__45__15456_c + Glucopyranose_c	-1000	1000	0	--	--	MetaCyc reaction
RXN-14619-CPD-15458/WATER//CPD-15454/GLC.31.	CPD__45__15458_c + WATER_c -> CPD__45__15454_c + GLC_c	-1000	1000	0	--	--	MetaCyc reaction
RXN-14619-CPD-15458/WATER//CPD-15454/ALPHA-GLUCOSE.41.	CPD__45__15458_c + WATER_c -> CPD__45__15454_c + ALPHA__45__GLUCOSE_c	-1000	1000	0	--	--	MetaCyc reaction
RXN-14619-CPD-15458/WATER//CPD-15454/Glucopyranose.41.	CPD__45__15458_c + WATER_c -> CPD__45__15454_c + Glucopyranose_c	-1000	1000	0	--	--	MetaCyc reaction
RXN-14619-CPD-12104/WATER//CPD-15449/GLC.31.	CPD__45__12104_c + WATER_c -> CPD__45__15449_c + GLC_c	-1000	1000	0	--	--	MetaCyc reaction
RXN-14619-CPD-12104/WATER//CPD-15449/ALPHA-GLUCOSE.41.	CPD__45__12104_c + WATER_c -> CPD__45__15449_c + ALPHA__45__GLUCOSE_c	-1000	1000	0	--	--	MetaCyc reaction
RXN-14619-CPD-12100/WATER//CPD-15450/GLC.31.	CPD__45__12100_c + WATER_c -> CPD__45__15450_c + GLC_c	-1000	1000	0	--	--	MetaCyc reaction
RXN-14619-CPD-12100/WATER//CPD-15450/ALPHA-GLUCOSE.41.	CPD__45__12100_c + WATER_c -> CPD__45__15450_c + ALPHA__45__GLUCOSE_c	-1000	1000	0	--	--	MetaCyc reaction
RXN-14605	CPD__45__12100_c + WATER_c -> CPD__45__15450_c + Glucopyranose_c	0	1000	0	3.2.1.193	--	MetaCyc reaction
RXN-14619-CPD-12099/WATER//CPD-15460/GLC.31.	CPD__45__12099_c + WATER_c -> CPD__45__15460_c + GLC_c	-1000	1000	0	--	--	MetaCyc reaction
RXN-14619-CPD-12099/WATER//CPD-15460/ALPHA-GLUCOSE.41.	CPD__45__12099_c + WATER_c -> CPD__45__15460_c + ALPHA__45__GLUCOSE_c	-1000	1000	0	--	--	MetaCyc reaction
RXN-14619-3Glc-Protopanaxadiol-ginsenosides/WATER//Protopanaxadiol-type-3OH-ginsenosides/GLC.83.	_3Glc__45__Protopanaxadiol__45__ginsenosides_c + WATER_c -> Protopanaxadiol__45__type__45__3OH__45__ginsenosides_c + GLC_c	-1000	1000	0	--	--	MetaCyc reaction
RXN-14619-3Glc-Protopanaxadiol-ginsenosides/WATER//Protopanaxadiol-type-3OH-ginsenosides/ALPHA-GLUCOSE.93.	_3Glc__45__Protopanaxadiol__45__ginsenosides_c + WATER_c -> Protopanaxadiol__45__type__45__3OH__45__ginsenosides_c + ALPHA__45__GLUCOSE_c	-1000	1000	0	--	--	MetaCyc reaction
RXN-14619	_3Glc__45__Protopanaxadiol__45__ginsenosides_c + WATER_c -> Protopanaxadiol__45__type__45__3OH__45__ginsenosides_c + Glucopyranose_c	-1000	1000	0	--	--	MetaCyc reaction
RXN-15315	CPD0__45__1123_e -> CPD0__45__1123_p	0	1000	0	--	--	MetaCyc reaction
RXN-13088	CPD__45__14092_c + OXYGEN__45__MOLECULE_c + WATER_c -> CPD__45__14100_c + METHYLAMINE_c + HYDROGEN__45__PEROXIDE_c	0	1000	0	1.4.3.24	--	MetaCyc reaction
RXN-14204	GLUCONATE_c + FAD_c + PROTON_c -> CPD__45__377_c + FADH2_c	-1000	1000	0	1.1.99.3	R01741	MetaCyc reaction
RXN-17132	Protein__45__tauphospho__45__L__45__histidines_c + WATER_c -> Protein__45__Histidines_c + Pi_c	-1000	1000	0	3.9.1.3	--	MetaCyc reaction
RXN-2205-2-OXO-5-METHYLTHIOPENTANOIC-ACID/GLY//HOMOMETHIONINE/GLYOX.59.	_2__45__OXO__45__5__45__METHYLTHIOPENTANOIC__45__ACID_c + GLY_c -> HOMOMETHIONINE_c + GLYOX_c	-1000	1000	0	2.6.1.-	R08622	MetaCyc reaction
RXN-2205-2-OXO-5-METHYLTHIOPENTANOIC-ACID/TYR//HOMOMETHIONINE/P-HYDROXY-PHENYLPYRUVATE.78.	_2__45__OXO__45__5__45__METHYLTHIOPENTANOIC__45__ACID_c + TYR_c -> HOMOMETHIONINE_c + P__45__HYDROXY__45__PHENYLPYRUVATE_c	-1000	1000	0	2.6.1.-	R08622	MetaCyc reaction
RXN-2205-2-OXO-5-METHYLTHIOPENTANOIC-ACID/PHE//HOMOMETHIONINE/PHENYL-PYRUVATE.69.	_2__45__OXO__45__5__45__METHYLTHIOPENTANOIC__45__ACID_c + PHE_c -> HOMOMETHIONINE_c + PHENYL__45__PYRUVATE_c	-1000	1000	0	2.6.1.-	R08622	MetaCyc reaction
RXN-2205-2-OXO-5-METHYLTHIOPENTANOIC-ACID/MET//HOMOMETHIONINE/CPD-479.61.	_2__45__OXO__45__5__45__METHYLTHIOPENTANOIC__45__ACID_c + MET_c -> HOMOMETHIONINE_c + CPD__45__479_c	-1000	1000	0	2.6.1.-	R08622	MetaCyc reaction
RXN-2205-2-OXO-5-METHYLTHIOPENTANOIC-ACID/L-ALPHA-ALANINE//HOMOMETHIONINE/PYRUVATE.74.	_2__45__OXO__45__5__45__METHYLTHIOPENTANOIC__45__ACID_c + L__45__ALPHA__45__ALANINE_c -> HOMOMETHIONINE_c + PYRUVATE_c	-1000	1000	0	2.6.1.-	R08622	MetaCyc reaction
RXN-2205-2-OXO-5-METHYLTHIOPENTANOIC-ACID/GLN//HOMOMETHIONINE/2-KETO-GLUTARAMATE.72.	_2__45__OXO__45__5__45__METHYLTHIOPENTANOIC__45__ACID_c + GLN_c -> HOMOMETHIONINE_c + _2__45__KETO__45__GLUTARAMATE_c	-1000	1000	0	2.6.1.-	R08622	MetaCyc reaction
RXN-2205-2-OXO-5-METHYLTHIOPENTANOIC-ACID/ASN//HOMOMETHIONINE/2-OXOSUCCINAMATE.70.	_2__45__OXO__45__5__45__METHYLTHIOPENTANOIC__45__ACID_c + ASN_c -> HOMOMETHIONINE_c + _2__45__OXOSUCCINAMATE_c	-1000	1000	0	2.6.1.-	R08622	MetaCyc reaction
RXN-2205-2-OXO-5-METHYLTHIOPENTANOIC-ACID/GLT//HOMOMETHIONINE/2-KETOGLUTARATE.69.	_2__45__OXO__45__5__45__METHYLTHIOPENTANOIC__45__ACID_c + GLT_c -> HOMOMETHIONINE_c + _2__45__KETOGLUTARATE_c	-1000	1000	0	2.6.1.-	R08622	MetaCyc reaction
RXN-2205-2-OXO-5-METHYLTHIOPENTANOIC-ACID/LYS//HOMOMETHIONINE/2-KETO-6-AMINO-CAPROATE.77.	_2__45__OXO__45__5__45__METHYLTHIOPENTANOIC__45__ACID_c + LYS_c -> HOMOMETHIONINE_c + _2__45__KETO__45__6__45__AMINO__45__CAPROATE_c	-1000	1000	0	2.6.1.-	R08622	MetaCyc reaction
RXN-2205-2-OXO-5-METHYLTHIOPENTANOIC-ACID/ARG//HOMOMETHIONINE/CPD-824.61.	_2__45__OXO__45__5__45__METHYLTHIOPENTANOIC__45__ACID_c + ARG_c -> HOMOMETHIONINE_c + CPD__45__824_c	-1000	1000	0	2.6.1.-	R08622	MetaCyc reaction
RXN-12555	Retinaldehyde__45__binding__45__proteins_c + CPD__45__882_c -> _11C__45__Retinol__45__RALBPs_c	0	1000	0	--	--	MetaCyc reaction
RXN-10719	L__45__SEP__45__tRNACys_c + HS_c -> Charged__45__CYS__45__tRNAs_c + Pi_c	0	1000	0	2.5.1.73	--	MetaCyc reaction
RXN-7640	CPD__45__9438_c -> _2__45__CH2__45__GLUTARATE_c + WATER_c	0	1000	0	--	R07986	MetaCyc reaction
NANE-RXN-N-ACETYL-D-MANNOSAMINE-6P//CPD-16168.37.	N__45__ACETYL__45__D__45__MANNOSAMINE__45__6P_c -> CPD__45__16168_c	-1000	1000	0	5.1.3.9	R02087	MetaCyc reaction
NANE-RXN-N-ACETYL-D-MANNOSAMINE-6P//CPD-16167.37.	N__45__ACETYL__45__D__45__MANNOSAMINE__45__6P_c -> CPD__45__16167_c	-1000	1000	0	5.1.3.9	R02087	MetaCyc reaction
NANE-RXN	N__45__ACETYL__45__D__45__MANNOSAMINE__45__6P_c -> N__45__ACETYL__45__D__45__GLUCOSAMINE__45__6__45__P_c	-1000	1000	0	5.1.3.9	R02087	MetaCyc reaction
RXN-9766	CPD__45__7670_c + OXYGEN__45__MOLECULE_c + NADPH_c + PROTON_c -> DMSO_c + WATER_c + NADP_c	0	1000	0	1.14.13.-	--	MetaCyc reaction
RXN-12578	CPD__45__881_c + IRBPs_c -> Retinal__45__IRBPs_c	0	1000	0	--	--	MetaCyc reaction
RXN0-6565	DIHYDRO__45__THYMINE_c + NAD_c -> THYMINE_c + NADH_c + PROTON_c	-1000	1000	0	1.3.1.1	R01414	MetaCyc reaction
RXN-12275	Reduced__45__hydrogenase__45__3_c + PROTON_c -> HYDROGEN__45__MOLECULE_c + Oxidized__45__hydrogenase__45__3_c	0	1000	0	--	--	MetaCyc reaction
RXN-6081	_2__45__ACETO__45__LACTATE_c + Acceptor_c + PROTON_c -> DIACETYL_c + CARBON__45__DIOXIDE_c + Donor__45__H2_c	0	1000	0	--	--	MetaCyc reaction
RXN-5076	XANTHINE_p + PROTON_p -> XANTHINE_c + PROTON_c	0	1000	0	--	--	MetaCyc reaction
RXN-8244	CPD__45__394_c + WATER_c + OXYGEN__45__MOLECULE_c -> CPD__45__7993_c + AMMONIUM_c + HYDROGEN__45__PEROXIDE_c	0	1000	0	1.4.3.22	R05334	MetaCyc reaction
RXN-16758	_2__45__Aminoadipyl__45__LYS2_c + NADPH_c + PROTON_c -> ALLYSINE_c + Holo__45__LYS2__45__peptidyl__45__carrier__45__protein_c + NADP_c	0	1000	0	--	--	MetaCyc reaction
RXN0-5229	CPD0__45__1083_c + NAD_c -> PROTON_c + D__45__TAGATURONATE_c + NADH_c	-1000	1000	0	1.1.1.M8	--	MetaCyc reaction
DHBAMPLIG-RXN	PROTON_c + _2__45__3__45__DIHYDROXYBENZOATE_c + ATP_c -> CPD__45__62_c + PPI_c	0	1000	0	2.7.7.58	R01504	MetaCyc reaction
RXN-1083	_2__45__HYDROXYGLUTARYL__45__COA_c -> WATER_c + GLUTACONYL__45__COA_c	-1000	1000	0	4.2.1.bl	R03937	MetaCyc reaction
PHENYLALANINE-2-MONOOXYGENASE-RXN	PHE_c + OXYGEN__45__MOLECULE_c -> CPD__45__238_c + CARBON__45__DIOXIDE_c + WATER_c	0	1000	0	1.13.12.9	R00690	MetaCyc reaction
ASNSYNB-RXN	GLN_c + L__45__ASPARTATE_c + ATP_c + WATER_c -> PROTON_c + GLT_c + ASN_c + PPI_c + AMP_c	0	1000	0	6.3.5.4	R00578	MetaCyc reaction
RXN490-3616	ASN__45__tRNAs_c + L__45__ASPARTATE_c + ATP_c + PROTON_c -> L__45__aspartyl__45__tRNAAsn_c + PPI_c + AMP_c	0	1000	0	6.1.1.-	R03647	MetaCyc reaction
GUANOSINE-DEAMINASE-RXN	PROTON_c + WATER_c + GUANOSINE_c -> AMMONIUM_c + XANTHOSINE_c	0	1000	0	3.5.4.15	R02145	MetaCyc reaction
RXN-11267	S__45__ADENOSYLMETHIONINE_c + CL__45___c -> ADENOSYL__45__HOMO__45__CYS_c + CPD__45__845_c	0	1000	0	2.1.1.165	--	MetaCyc reaction
RXN-11151	CPD0__45__1083_c + NADP_c -> CPD__45__15633_c + NADPH_c + PROTON_c	-1000	1000	0	1.1.1.365	--	MetaCyc reaction
RXN-16440	CPD__45__17662_c + NADH_c + PROTON_c + OXYGEN__45__MOLECULE_c -> CPD__45__17663_c + NAD_c + WATER_c	0	1000	0	1.14.13.-	--	MetaCyc reaction
RXN-12065	CPD__45__13031_c -> PHENYLACETALDOXIME_c	0	1000	0	--	--	MetaCyc reaction
2.2.1.4-RXN-CPD-16551/CPD-255//1-DEOXY-D-ALTRO-HEPTULOSE-7-PHOSPHATE/ACETALD.65.	CPD__45__16551_c + CPD__45__255_c -> _1__45__DEOXY__45__D__45__ALTRO__45__HEPTULOSE__45__7__45__PHOSPHATE_c + ACETALD_c	-1000	1000	0	2.2.1.4	R02345	MetaCyc reaction
2.2.1.4-RXN-CPD-16551/CPD-10353//1-DEOXY-D-ALTRO-HEPTULOSE-7-PHOSPHATE/ACETALD.67.	CPD__45__16551_c + CPD__45__10353_c -> _1__45__DEOXY__45__D__45__ALTRO__45__HEPTULOSE__45__7__45__PHOSPHATE_c + ACETALD_c	-1000	1000	0	2.2.1.4	R02345	MetaCyc reaction
2.2.1.4-RXN-CPD-16551/ACETOIN//1-DEOXY-D-ALTRO-HEPTULOSE-7-PHOSPHATE/ACETALD.65.	CPD__45__16551_c + ACETOIN_c -> _1__45__DEOXY__45__D__45__ALTRO__45__HEPTULOSE__45__7__45__PHOSPHATE_c + ACETALD_c	-1000	1000	0	2.2.1.4	R02345	MetaCyc reaction
2.2.1.4-RXN-CPD-15318/CPD-255//1-DEOXY-D-ALTRO-HEPTULOSE-7-PHOSPHATE/ACETALD.65.	CPD__45__15318_c + CPD__45__255_c -> _1__45__DEOXY__45__D__45__ALTRO__45__HEPTULOSE__45__7__45__PHOSPHATE_c + ACETALD_c	-1000	1000	0	2.2.1.4	R02345	MetaCyc reaction
2.2.1.4-RXN-CPD-15318/CPD-10353//1-DEOXY-D-ALTRO-HEPTULOSE-7-PHOSPHATE/ACETALD.67.	CPD__45__15318_c + CPD__45__10353_c -> _1__45__DEOXY__45__D__45__ALTRO__45__HEPTULOSE__45__7__45__PHOSPHATE_c + ACETALD_c	-1000	1000	0	2.2.1.4	R02345	MetaCyc reaction
2.2.1.4-RXN-CPD-15318/ACETOIN//1-DEOXY-D-ALTRO-HEPTULOSE-7-PHOSPHATE/ACETALD.65.	CPD__45__15318_c + ACETOIN_c -> _1__45__DEOXY__45__D__45__ALTRO__45__HEPTULOSE__45__7__45__PHOSPHATE_c + ACETALD_c	-1000	1000	0	2.2.1.4	R02345	MetaCyc reaction
2.2.1.4-RXN-CPD-15895/CPD-255//1-DEOXY-D-ALTRO-HEPTULOSE-7-PHOSPHATE/ACETALD.65.	CPD__45__15895_c + CPD__45__255_c -> _1__45__DEOXY__45__D__45__ALTRO__45__HEPTULOSE__45__7__45__PHOSPHATE_c + ACETALD_c	-1000	1000	0	2.2.1.4	R02345	MetaCyc reaction
2.2.1.4-RXN-CPD-15895/CPD-10353//1-DEOXY-D-ALTRO-HEPTULOSE-7-PHOSPHATE/ACETALD.67.	CPD__45__15895_c + CPD__45__10353_c -> _1__45__DEOXY__45__D__45__ALTRO__45__HEPTULOSE__45__7__45__PHOSPHATE_c + ACETALD_c	-1000	1000	0	2.2.1.4	R02345	MetaCyc reaction
2.2.1.4-RXN-CPD-15895/ACETOIN//1-DEOXY-D-ALTRO-HEPTULOSE-7-PHOSPHATE/ACETALD.65.	CPD__45__15895_c + ACETOIN_c -> _1__45__DEOXY__45__D__45__ALTRO__45__HEPTULOSE__45__7__45__PHOSPHATE_c + ACETALD_c	-1000	1000	0	2.2.1.4	R02345	MetaCyc reaction
2.2.1.4-RXN-RIBOSE-5P/CPD-255//1-DEOXY-D-ALTRO-HEPTULOSE-7-PHOSPHATE/ACETALD.65.	RIBOSE__45__5P_c + CPD__45__255_c -> _1__45__DEOXY__45__D__45__ALTRO__45__HEPTULOSE__45__7__45__PHOSPHATE_c + ACETALD_c	-1000	1000	0	2.2.1.4	R02345	MetaCyc reaction
2.2.1.4-RXN-RIBOSE-5P/CPD-10353//1-DEOXY-D-ALTRO-HEPTULOSE-7-PHOSPHATE/ACETALD.67.	RIBOSE__45__5P_c + CPD__45__10353_c -> _1__45__DEOXY__45__D__45__ALTRO__45__HEPTULOSE__45__7__45__PHOSPHATE_c + ACETALD_c	-1000	1000	0	2.2.1.4	R02345	MetaCyc reaction
2.2.1.4-RXN	RIBOSE__45__5P_c + ACETOIN_c -> _1__45__DEOXY__45__D__45__ALTRO__45__HEPTULOSE__45__7__45__PHOSPHATE_c + ACETALD_c	-1000	1000	0	2.2.1.4	R02345	MetaCyc reaction
DIHYDROOROT-RXN	DI__45__H__45__OROTATE_c + WATER_c -> PROTON_c + CARBAMYUL__45__L__45__ASPARTATE_c	-1000	1000	0	3.5.2.3	R01993	MetaCyc reaction
ACECOATRANS-RXN-CPD-10280/ACET//TETRACOSANOATE/ACETYL-COA.42.	CPD__45__10280_c + ACET_c -> TETRACOSANOATE_c + ACETYL__45__COA_c	-1000	1000	0	2.8.3.8	R00393	MetaCyc reaction
ACECOATRANS-RXN-LAUROYLCOA-CPD/ACET//DODECANOATE/ACETYL-COA.44.	LAUROYLCOA__45__CPD_c + ACET_c -> DODECANOATE_c + ACETYL__45__COA_c	-1000	1000	0	2.8.3.8	R00393	MetaCyc reaction
ACECOATRANS-RXN-HEXANOYL-COA/ACET//HEXANOATE/ACETYL-COA.40.	HEXANOYL__45__COA_c + ACET_c -> HEXANOATE_c + ACETYL__45__COA_c	-1000	1000	0	2.8.3.8	R00393	MetaCyc reaction
ACECOATRANS-RXN-CPD-196/ACET//CPD-195/ACETYL-COA.33.	CPD__45__196_c + ACET_c -> CPD__45__195_c + ACETYL__45__COA_c	-1000	1000	0	2.8.3.8	R00393	MetaCyc reaction
ACECOATRANS-RXN-CPD-14432/ACET//CPD-7619/ACETYL-COA.36.	CPD__45__14432_c + ACET_c -> CPD__45__7619_c + ACETYL__45__COA_c	-1000	1000	0	2.8.3.8	R00393	MetaCyc reaction
ACECOATRANS-RXN-CPD-10267/ACET//CPD-3617/ACETYL-COA.36.	CPD__45__10267_c + ACET_c -> CPD__45__3617_c + ACETYL__45__COA_c	-1000	1000	0	2.8.3.8	R00393	MetaCyc reaction
ACECOATRANS-RXN-TETRADECANOYL-COA/ACET//CPD-7836/ACETYL-COA.44.	TETRADECANOYL__45__COA_c + ACET_c -> CPD__45__7836_c + ACETYL__45__COA_c	-1000	1000	0	2.8.3.8	R00393	MetaCyc reaction
ACECOATRANS-RXN-STEAROYL-COA/ACET//STEARIC_ACID/ACETYL-COA.43.	STEAROYL__45__COA_c + ACET_c -> STEARIC_ACID_c + ACETYL__45__COA_c	-1000	1000	0	2.8.3.8	R00393	MetaCyc reaction
ACECOATRANS-RXN-PALMITYL-COA/ACET//PALMITATE/ACETYL-COA.40.	PALMITYL__45__COA_c + ACET_c -> PALMITATE_c + ACETYL__45__COA_c	-1000	1000	0	2.8.3.8	R00393	MetaCyc reaction
ACECOATRANS-RXN-CPD-14718/ACET//CPD-14716/ACETYL-COA.37.	CPD__45__14718_c + ACET_c -> CPD__45__14716_c + ACETYL__45__COA_c	-1000	1000	0	2.8.3.8	R00393	MetaCyc reaction
ACECOATRANS-RXN-CPD-14717/ACET//R-2-HYDROXYSTEARATE/ACETYL-COA.47.	CPD__45__14717_c + ACET_c -> R__45__2__45__HYDROXYSTEARATE_c + ACETYL__45__COA_c	-1000	1000	0	2.8.3.8	R00393	MetaCyc reaction
ACECOATRANS-RXN-2-HYDROXYPHYTANOYL-COA/ACET//CPD-18172/ACETYL-COA.50.	_2__45__HYDROXYPHYTANOYL__45__COA_c + ACET_c -> CPD__45__18172_c + ACETYL__45__COA_c	-1000	1000	0	2.8.3.8	R00393	MetaCyc reaction
RXN-16615	_3Z__45__dodec__45__3__45__enoyl__45__ACPs_c + MALONYL__45__ACP_c + PROTON_c -> _5Z__45__3__45__oxo__45__tetradec__45__5__45__enoyl__45__ACPs_c + ACP_c + CARBON__45__DIOXIDE_c	0	1000	0	2.3.1.41	--	MetaCyc reaction
RXN-17670	CPD__45__19085_c + NAD_c -> CPD__45__19088_c + NADH_c + PROTON_c	-1000	1000	0	1.1.1.-	--	MetaCyc reaction
RXN1F-357	CHOLINE_c + OXYGEN__45__MOLECULE_c + 2.0 Reduced__45__ferredoxins_c + 2.0 PROTON_c -> BETAINE__45__ALDEHYDE__45__HYDRATE_c + WATER_c + 2.0 Oxidized__45__ferredoxins_c	0	1000	0	1.14.15.7	R07409	MetaCyc reaction
MALONYL-COA-ACP-TRANSACYL-RXN	ACP_c + MALONYL__45__COA_c -> CO__45__A_c + MALONYL__45__ACP_c	-1000	1000	0	2.3.1.39/2.3.1.85/2.3.1.86	R01626	MetaCyc reaction
RXN66-577-SARCOSINE/ETF-Oxidized/CPD-1301/PROTON//GLY/CPD-17112/ETF-Reduced.66.	SARCOSINE_c + 2.0 ETF__45__Oxidized_c + CPD__45__1301_c + 3.0 PROTON_c -> GLY_c + CPD__45__17112_c + 2.0 ETF__45__Reduced_c	0	1000	0	1.5.8.-	--	MetaCyc reaction
RXN66-577-SARCOSINE/ETF-Oxidized/THF/PROTON//GLY/5-10-METHENYL-THF/ETF-Reduced.69.	SARCOSINE_c + 2.0 ETF__45__Oxidized_c + THF_c + 3.0 PROTON_c -> GLY_c + _5__45__10__45__METHENYL__45__THF_c + 2.0 ETF__45__Reduced_c	0	1000	0	1.5.8.-	--	MetaCyc reaction
TYROSINE-3-MONOOXYGENASE-RXN	TETRA__45__H__45__BIOPTERIN_c + TYR_c + OXYGEN__45__MOLECULE_c -> L__45__DIHYDROXY__45__PHENYLALANINE_c + CPD__45__5881_c	0	1000	0	1.14.16.2	R07212	MetaCyc reaction
R164-RXN	3.0 Elemental__45__Sulfur_c + 3.0 WATER_c -> SO3_c + 2.0 HS_c + 2.0 PROTON_c	0	1000	0	--	--	MetaCyc reaction
6.3.5.6-RXN	GLN_c + L__45__aspartyl__45__tRNAAsn_c + ATP_c + WATER_c -> GLT_c + Charged__45__ASN__45__tRNAs_c + Pi_c + ADP_c + PROTON_c	0	1000	0	6.3.5.6	R04212	MetaCyc reaction
RXN-14472	L__45__4__45__HYDROXYGLUTAMATE_SEMIALDEHYDE_c + NAD_c + WATER_c -> L__45__ERYTHRO__45__4__45__HYDROXY__45__GLUTAMATE_c + NADH_c + 2.0 PROTON_c	0	1000	0	1.2.1.-	--	MetaCyc reaction
RXN-17411	CPD__45__18825_c + NADH_c + PROTON_c -> CPD__45__18826_c + NAD_c	0	1000	0	1.1.1.391	--	MetaCyc reaction
RXN0-1147	SUC__45__COA_c + Oxo__45__glutarate__45__dehydrogenase__45__DH__45__lipoyl_c -> CO__45__A_c + Oxo__45__glutarate__45__dehydro__45__suc__45__DH__45__lipoyl_c	-1000	1000	0	2.3.1.61	R01940	MetaCyc reaction
RXN-15753	L__45__RHAMNOFURANOSE_c + NADP_c -> L__45__RHAMNONO__45__14__45__LACTONE_c + NADPH_c + PROTON_c	-1000	1000	0	1.1.1.377	--	MetaCyc reaction
4.2.1.101-RXN	FERULOYL__45__COA_c + WATER_c -> CPD__45__11881_c	0	1000	0	4.2.1.101	R05772	MetaCyc reaction
ASPARAGINE--TRNA-LIGASE-RXN	PROTON_c + ASN__45__tRNAs_c + ASN_c + ATP_c -> Charged__45__ASN__45__tRNAs_c + PPI_c + AMP_c	0	1000	0	6.1.1.22	R03648	MetaCyc reaction
RXN-9729	Malonate__45__Decarboxylases__45__Acetyl__45__Form_c + MALONATE_c -> Malonate__45__Decarboxylases__45__Malonyl__45__Form_c + ACET_c	0	1000	0	2.3.1.187	R08944	MetaCyc reaction
RXN-2008	PROTON_c + BENZOYLCOA_c + OXYGEN__45__MOLECULE_c + NADPH_c -> CPD__45__12112_c + WATER_c + NADP_c	0	1000	0	--	--	MetaCyc reaction
CITTRANS-RXN	CIT_c + CITRATE__45__LYASE_c + PROTON_c -> Citrate__45__Lyase__45__Citryl__45__Form_c + ACET_c	0	1000	0	2.8.3.10	--	MetaCyc reaction
OXALODECARB-RXN	PROTON_c + OXALACETIC_ACID_c -> PYRUVATE_c + CARBON__45__DIOXIDE_c	0	1000	0	1.1.1.38/4.1.1.3	R00217	MetaCyc reaction
RXN-12460	Charged__45__ASN__45__tRNAs_c + WATER_c -> ASN_c + ASN__45__tRNAs_c + 2.0 PROTON_c	0	1000	0	3.1.1.29	--	MetaCyc reaction
2.1.1.74-RXN	METHYLENE__45__THF__45__GLU__45__N_c + Uracil__45__54__45__in__45__tRNA_c + FADH2_c -> THF__45__GLU__45__N_c + tRNA__45__containing__45__5Me__45__uridine54_c + FAD_c + PROTON_c	-1000	1000	0	2.1.1.74	R03704	MetaCyc reaction
NACGLCTRANS-RXN	C5_c + UDP__45__N__45__ACETYL__45__D__45__GLUCOSAMINE_c -> PROTON_c + C6_c + UDP_c	-1000	1000	0	2.4.1.227	R05032	MetaCyc reaction
RXN-9651	Octanoyl__45__ACPs_c + MALONYL__45__COA_c + PROTON_c -> _3__45__oxo__45__decanoyl__45__ACPs_c + CARBON__45__DIOXIDE_c + CO__45__A_c	0	1000	0	2.3.1.41/2.3.1.85/2.3.1.86	--	MetaCyc reaction
RXN-8887	CPD__45__12575_c + CPD__45__9249_c -> PROTON_c + CPD__45__9250_c + UDP_c	0	1000	0	2.4.1.314	--	MetaCyc reaction
RXN3O-581-CPD-8458/CPD66-45//CPD-16380/CPD66-34.38.	CPD__45__8458_c + CPD66__45__45_c -> CPD__45__16380_c + CPD66__45__34_c	0	1000	0	2.7.1.-	--	MetaCyc reaction
L-ARABINOKINASE-RXN	BETA__45__L__45__ARABINOSE_c + ATP_c -> CPD__45__1825_c + ADP_c + PROTON_c	0	1000	0	2.7.1.46	R01754	MetaCyc reaction
URACIL-DEHYDROGENASE-RXN	URACIL_c + Acceptor_c + WATER_c -> BARBITURATE_c + Donor__45__H2_c + 2.0 PROTON_c	0	1000	0	1.17.99.4	R00976	MetaCyc reaction
RXN-13106-1-3-7-TRIMETHYLXANTHINE/NADPH/OXYGEN-MOLECULE/PROTON//1-7-DIMETHYLXANTHINE/FORMALDEHYDE/NADP/WATER.99.	_1__45__3__45__7__45__TRIMETHYLXANTHINE_c + NADPH_c + OXYGEN__45__MOLECULE_c + PROTON_c -> _1__45__7__45__DIMETHYLXANTHINE_c + FORMALDEHYDE_c + NADP_c + WATER_c	0	1000	0	1.14.13.179	R07939	MetaCyc reaction
RXN-13106-1-3-7-TRIMETHYLXANTHINE/NADH/OXYGEN-MOLECULE/PROTON//1-7-DIMETHYLXANTHINE/FORMALDEHYDE/NAD/WATER.97.	_1__45__3__45__7__45__TRIMETHYLXANTHINE_c + NADH_c + OXYGEN__45__MOLECULE_c + PROTON_c -> _1__45__7__45__DIMETHYLXANTHINE_c + FORMALDEHYDE_c + NAD_c + WATER_c	0	1000	0	1.14.13.179	R07939	MetaCyc reaction
RXN-9533	R__45__3__45__hydroxydodecanoyl__45__ACPs_c -> Dodec__45__2__45__enoyl__45__ACPs_c + WATER_c	0	1000	0	2.3.1.85/2.3.1.86/4.2.1.59	--	MetaCyc reaction
TRNA-URACIL-5--METHYLTRANSFERASE-RXN	Uracil__45__54__45__in__45__tRNA_c + S__45__ADENOSYLMETHIONINE_c -> tRNA__45__containing__45__5Me__45__uridine54_c + ADENOSYL__45__HOMO__45__CYS_c + PROTON_c	0	1000	0	2.1.1.35	R00594	MetaCyc reaction
3.1.2.14-RXN	Oleoyl__45__ACPs_c + WATER_c -> ACP_c + OLEATE__45__CPD_c + PROTON_c	0	1000	0	3.1.2.14	R02814	MetaCyc reaction
GSDEADENYLATION-RXN	Glutamine__45__synthetase__45__adenylyl__45__Tyr_c + Pi_c -> Glutamine__45__synthetase__45__Tyr_c + ADP_c	0	1000	0	2.7.7.89	--	MetaCyc reaction
SUCCARGDIHYDRO-RXN	2.0 PROTON_c + CPD__45__421_c + 2.0 WATER_c -> 2.0 AMMONIUM_c + N2__45__SUCCINYLORNITHINE_c + CARBON__45__DIOXIDE_c	0	1000	0	3.5.3.23	R04189	MetaCyc reaction
CAFFEOYL-COA-O-METHYLTRANSFERASE-RXN	CAFFEOYL__45__COA_c + S__45__ADENOSYLMETHIONINE_c -> PROTON_c + FERULOYL__45__COA_c + ADENOSYL__45__HOMO__45__CYS_c	0	1000	0	2.1.1.104	R01942	MetaCyc reaction
RXN-14973	_3__45__Oxo__45__octanoyl__45__ACPs_c + 2.0 NADPH_c + 2.0 PROTON_c -> Octanoyl__45__ACPs_c + 2.0 NADP_c + WATER_c	0	1000	0	--	--	MetaCyc reaction
ARYL-ALDEHYDE-DEHYDROGENASE-RXN	Aryl__45__Aldehyde_c + WATER_c + NAD_c -> Aromatic__45__Acid_c + NADH_c + PROTON_c	-1000	1000	0	1.2.1.29	R01486	MetaCyc reaction
RXN-8126	Methylated__45__MtsB__45__Proteins_c + CoM_c -> Me__45__CoM_c + MtsB__45__Proteins_c + PROTON_c	-1000	1000	0	2.1.1.251	--	MetaCyc reaction
GSCYSDEG-RXN	PROTON_c + CPD__45__921_c + NADPH_c -> CYS_c + GLUTATHIONE_c + NADP_c	-1000	1000	0	--	R00900	MetaCyc reaction
TRANS-RXN-108F	PROTON_p + DEOXYURIDINE_p -> PROTON_c + DEOXYURIDINE_c	0	1000	0	--	--	MetaCyc reaction
2.3.1.168-RXN	ISOBUTYRYL__45__COA_c + BCAA__45__dehydrogenase__45__DH__45__lipoyl_c -> BCAA__45__dehydrogenase__45__2MP__45__DH__45__lipoyl_c + CO__45__A_c	-1000	1000	0	2.3.1.168	R02662	MetaCyc reaction
RXN-1401	TRYPTAMINE_c + WATER_c + OXYGEN__45__MOLECULE_c -> AMMONIUM_c + INDOLE_ACETALDEHYDE_c + HYDROGEN__45__PEROXIDE_c	0	1000	0	1.4.3.4	R02173	MetaCyc reaction
RXN-17491	DIVINYLCHLOROPHYLLIDE__45__A_c + 2.0 Reduced__45__ferredoxins_c + 2.0 PROTON_c -> CHLOROPHYLLIDE__45__A_c + 2.0 Oxidized__45__ferredoxins_c	0	1000	0	1.3.7.g	--	MetaCyc reaction
1.14.16.3-RXN	TETRA__45__H__45__BIOPTERIN_c + ANTHRANILATE_c + OXYGEN__45__MOLECULE_c -> BIOPTERIN_c + _3__45__HYDROXY__45__ANTHRANILATE_c + WATER_c	0	1000	0	1.14.16.3	R01816	MetaCyc reaction
RXN-13368	All__45__trans__45__3__45__hydroxyretinol__45__RBPs_c -> _11__45__cis__45__3__45__hydroxyretinol__45__RBPs_c	0	1000	0	5.3.3.-	--	MetaCyc reaction
ETHANOLAMINE-PHOSPHATE-PHOSPHO-LYASE-RXN	WATER_c + PHOSPHORYL__45__ETHANOLAMINE_c -> AMMONIUM_c + Pi_c + ACETALD_c	-1000	1000	0	4.2.3.2	R00748	MetaCyc reaction
DIENELACHYDRO-RXN	TRANS__45__2__45__CHLORO__45__4__45__CARBOXYMETHYLENEBUT__45__2__45__E_c + WATER_c -> PROTON_c + _2__45__CHLOROMALEYLACETATE_c	-1000	1000	0	--	--	MetaCyc reaction
2.3.1.133-RXN	P__45__COUMAROYL__45__COA_c + SHIKIMATE_c -> CPD__45__412_c + CO__45__A_c	0	1000	0	2.3.1.133	R02416	MetaCyc reaction
MIMOSINASE-RXN	PROTON_c + WATER_c + AMINO__45__ETCETERA__45__PYRIDIN__45__1__45__YL__45__PROPANOATE_c -> SER_c + _3__45__HYDROXY__45__4H__45__PYRID__45__4__45__ONE_c	-1000	1000	0	3.5.1.61	R04350	MetaCyc reaction
RXN-9673	LINOLEIC_ACID_c + CO__45__A_c + ATP_c -> CPD__45__18_c + PPI_c + AMP_c	0	1000	0	6.2.1.3	--	MetaCyc reaction
R12-RXN	CPD__45__26_c -> FRUCTOSE__45__6P_c	0	1000	0	5.3.1.27	R05339	MetaCyc reaction
RXN-14576	CPD__45__15436_c + OXYGEN__45__MOLECULE_c -> CPD0__45__1162_c + HYDROGEN__45__PEROXIDE_c	0	1000	0	1.3.3.6	--	MetaCyc reaction
RXN-12213	CPD__45__705_c + OXYGEN__45__MOLECULE_c -> CPD__45__704_c + WATER_c	0	1000	0	--	--	MetaCyc reaction
RXN-14455	CU__43___c + ATP_c + WATER_c -> CU__43___e + ADP_c + Pi_c + PROTON_c	0	1000	0	3.6.3.54	--	MetaCyc reaction
TRANS-RXN-144	CA__43__2_c -> CA__43__2_p	0	1000	0	--	--	MetaCyc reaction
RXN-4603	PHENYLACETALDOXIME_c + OXYGEN__45__MOLECULE_c + CYS_c + NADPH_c + 2.0 PROTON_c -> CPD__45__7545_c + 2.0 WATER_c + NADP_c	0	1000	0	--	R08653	MetaCyc reaction
RXN-9336	CPD__45__674_c + NAD_c + 2.0 WATER_c -> BENZOATE_c + ACET_c + NADH_c + 2.0 PROTON_c	0	1000	0	--	R01426	MetaCyc reaction
RXN-11768	CPD__45__12738_c -> GLY_c + GLYOX_c	-1000	1000	0	4.1.3.41	--	MetaCyc reaction
RXN-12614	GLY_c + OXYGEN__45__MOLECULE_c -> CPD__45__12279_c + HYDROGEN__45__PEROXIDE_c + PROTON_c	0	1000	0	--	--	MetaCyc reaction
KETOBUTFORMLY-RXN	_2__45__OXOBUTANOATE_c + CO__45__A_c -> PROPIONYL__45__COA_c + FORMATE_c	0	1000	0	2.3.1.-	R06987	MetaCyc reaction
RXN-13199	METHYLENEDIUREA_c + WATER_c -> CPD__45__14173_c + AMMONIUM_c	-1000	1000	0	3.5.3.21	--	MetaCyc reaction
RXN-9369	CPD__45__9977_c + NADP_c -> CPD__45__9978_c + NADPH_c + PROTON_c	0	1000	0	1.1.1.-	--	MetaCyc reaction
AMP--THYMIDINE-KINASE-RXN	AMP_c + THYMIDINE_c -> TMP_c + ADENOSINE_c	-1000	1000	0	2.7.1.114	R01571	MetaCyc reaction
RXN-5481	PROTON_c + CPD__45__663_c + NADPH_c -> UDP__45__L__45__RHAMNOSE_c + NADP_c	0	1000	0	--	R03879	MetaCyc reaction
RXN-14622-CPD-9250/WATER//CPD-9249/GLC.29.	CPD__45__9250_c + WATER_c -> CPD__45__9249_c + GLC_c	0	1000	0	3.2.1.z	--	MetaCyc reaction
RXN-14622-CPD-9250/WATER//CPD-9249/ALPHA-GLUCOSE.39.	CPD__45__9250_c + WATER_c -> CPD__45__9249_c + ALPHA__45__GLUCOSE_c	0	1000	0	3.2.1.z	--	MetaCyc reaction
RXN-12553	Metarhodopsins__45__II_c + WATER_c + PROTON_c -> Aporhodopsins_c + RETINAL_c	0	1000	0	--	--	MetaCyc reaction
RXN-15037	Secondary__45__Alcohols_c + Oxidized__45__Factor__45__F420_c -> LONG__45__CHAIN__45__KETONE_c + Reduced__45__Factor__45__F420_c	-1000	1000	0	1.1.98.5	--	MetaCyc reaction
RXN-7644	SORBITOL_c + NAD_c -> CPD__45__15382_c + NADH_c + PROTON_c	-1000	1000	0	1.1.1.14	R00875	MetaCyc reaction
RXN-8643	MESO__45__TARTRATE_c + NAD_c -> PROTON_c + CPD__45__66_c + NADH_c	-1000	1000	0	1.1.1.93	R02545	MetaCyc reaction
PDXJ-RXN	DEOXYXYLULOSE__45__5P_c + _1__45__AMINO__45__PROPAN__45__2__45__ONE__45__3__45__PHOSPHATE_c -> PROTON_c + PYRIDOXINE__45__5P_c + Pi_c + 2.0 WATER_c	0	1000	0	2.6.99.2	R05838	MetaCyc reaction
GLYOCARBOLIG-RXN	PROTON_c + 2.0 GLYOX_c -> CARBON__45__DIOXIDE_c + TARTRONATE__45__S__45__ALD_c	0	1000	0	4.1.1.47	R00013	MetaCyc reaction
RXN4FS-3	PROTON_c + CPD__45__5441_c + CTP_c -> CPD4FS__45__1_c + PPI_c	0	1000	0	2.7.7.-	--	MetaCyc reaction
RXN-9893	_2__45__CL__45__5__45__OXO__45__2__45__5__45__DIH__45__FURAN__45__2__45__ACETATE_c -> _4__45__CARBOXYMETHYLENEBUT__45__2__45__EN__45__4__45__OLIDE_c + CL__45___c + PROTON_c	0	1000	0	--	R05391	MetaCyc reaction
NITROGENASE-RXN	8.0 Reduced__45__ferredoxins_c + NITROGEN__45__MOLECULE_c + 16.0 ATP_c + 16.0 WATER_c -> 8.0 Oxidized__45__ferredoxins_c + HYDROGEN__45__MOLECULE_c + 2.0 AMMONIUM_c + 16.0 ADP_c + 16.0 Pi_c + 6.0 PROTON_c	0	1000	0	1.18.6.1	R05185	MetaCyc reaction
RXN-13540	CPD__45__7035_c + CPD__45__12575_c -> CPD__45__14528_c + UDP_c + PROTON_c	0	1000	0	2.4.1.-	--	MetaCyc reaction
RIBOSE-ISOMERASE-RXN	CPD__45__15818_c -> D__45__RIBULOSE_c	-1000	1000	0	5.3.1.20	R01081	MetaCyc reaction
RXN0-748	GDP_c + Reduced__45__NrdH__45__Proteins_c -> DGDP_c + Oxidized__45__NrdH__45__Proteins_c + WATER_c	0	1000	0	1.17.4.1	--	MetaCyc reaction
RXN-16249	CPD__45__7075_c + WATER_c -> CPD__45__7073_c + CPD0__45__1112_c	0	1000	0	3.2.1.40	--	MetaCyc reaction
RXN-17199	CPD__45__11746_c + 2.0 S__45__ADENOSYLMETHIONINE_c + Donor__45__H2_c -> CPD__45__9999_c + CH33ADO_c + MET_c + ADENOSYL__45__HOMO__45__CYS_c + 2.0 PROTON_c + Acceptor_c	-1000	1000	0	2.1.1.fs	--	MetaCyc reaction
1.1.1.83-RXN	CPD__45__660_c + NAD_c -> PYRUVATE_c + NADH_c + CARBON__45__DIOXIDE_c	0	1000	0	1.1.1.83	R00215	MetaCyc reaction
RXN-6161	PROTON_c + PYRUVATE_c -> ACETALD_c + CARBON__45__DIOXIDE_c	0	1000	0	4.1.1.1	R00224	MetaCyc reaction
RXN-16765	NADPH_c -> CPD__45__18085_c	0	1000	0	--	--	MetaCyc reaction
DHDOGALDOL-RXN	_2__45__DEHYDRO__45__3__45__DEOXY__45__D__45__GLUCONATE_c -> GLYCERALD_c + PYRUVATE_c	-1000	1000	0	4.1.2.51	R08570	MetaCyc reaction
RXN-17633	METHYL__45__GLYOXAL_c + PROT__45__CYS_c -> Protein__45__Cysteine__45__Hemithioacetal_c	0	1000	0	--	--	MetaCyc reaction
RXN-8800	AMP_c + Pi_c -> ADENINE_c + RIBOSE__45__15__45__BISPHOSPHATE_c	0	1000	0	2.4.2.57	--	MetaCyc reaction
SULFATE-ADENYLYLTRANSFERASE-ADP-RXN	APS_c + Pi_c -> SULFATE_c + PROTON_c + ADP_c	0	1000	0	2.7.7.5	R00530	MetaCyc reaction
CHER-RXN	Protein__45__alpha__45__L__45__Glutamates_c + S__45__ADENOSYLMETHIONINE_c -> ADENOSYL__45__HOMO__45__CYS_c + protein__45__L__45__glutamate__45__O4__45__methyl__45__ester_c	0	1000	0	2.1.1.80	R02623	MetaCyc reaction
IMP-DEHYDROG-RXN	IMP_c + WATER_c + NAD_c -> XANTHOSINE__45__5__45__PHOSPHATE_c + NADH_c + PROTON_c	-1000	1000	0	1.1.1.205	R01130	MetaCyc reaction
RXN-11559	Heparan__45__sulfate__45__D__45__glucuronate_c + PAPS_c -> Heparan__45__sulfate__45__GlcA2S_c + _3__45__5__45__ADP_c + PROTON_c	-1000	1000	0	2.8.2.-	--	MetaCyc reaction
CARNDETRU-RXN	L__45__CARNITINYL__45__COA_c -> WATER_c + CROTONOBETAINYL__45__COA_c	0	1000	0	4.2.1.149	--	MetaCyc reaction
RXN-12543	CHITOBIOSE_c + WATER_c -> CPD__45__13516_c + ACET_c	0	1000	0	3.5.1.-	--	MetaCyc reaction
TREHALA-RXN[CCO-CYTOSOL]-TREHALOSE/WATER//GLC/ALPHA-GLUCOSE.48.	TREHALOSE_c + WATER_c -> GLC_c + ALPHA__45__GLUCOSE_c	0	1000	0	3.2.1.28	R00010	MetaCyc reaction
GUANOSINEKIN-RXN	GUANOSINE_c + ATP_c -> PROTON_c + GMP_c + ADP_c	0	1000	0	2.7.1.73	R01228	MetaCyc reaction
ACP-S-ACETYLTRANSFER-RXN	ACETYL__45__COA_c + ACP_c -> CO__45__A_c + ACETYL__45__ACP_c	-1000	1000	0	2.3.1.38/2.3.1.85/2.3.1.86	R01624	MetaCyc reaction
RXN-15257-CPD-146/NADPH//GLYCEROL/NITRITE/NADP.37.	CPD__45__146_c + NADPH_c -> GLYCEROL_c + NITRITE_c + NADP_c	-1000	1000	0	4.99.1.-	--	MetaCyc reaction
RXN-15257-CPD-146/NADH//GLYCEROL/NITRITE/NAD.35.	CPD__45__146_c + NADH_c -> GLYCEROL_c + NITRITE_c + NAD_c	-1000	1000	0	4.99.1.-	--	MetaCyc reaction
RXN-11269	CPD__45__674_c + WATER_c -> CPD__45__12218_c	0	1000	0	--	--	MetaCyc reaction
RXN-12067	CPD__45__13029_c + OXYGEN__45__MOLECULE_c + NADPH_c + PROTON_c -> CPD__45__13030_c + NADP_c + WATER_c	0	1000	0	--	--	MetaCyc reaction
TRANS-RXN-126	NA__43___p + ILE_p -> NA__43___c + ILE_c	0	1000	0	--	--	MetaCyc reaction
RXN-14984	CPD__45__3618_c -> _2__45__KETO__45__ISOVALERATE_c	0	1000	0	--	--	MetaCyc reaction
RXN-16442	CPD__45__7851_c + NADH_c + PROTON_c + OXYGEN__45__MOLECULE_c -> CPD__45__17660_c + NAD_c + WATER_c	0	1000	0	1.14.13.-	--	MetaCyc reaction
RXN-14149	CPD__45__1133_c + WATER_c -> CPD__45__15127_c + PROTON_c	0	1000	0	3.7.1.22	R08603	MetaCyc reaction
RXN-9530	Trans__45__D2__45__decenoyl__45__ACPs_c + NADPH_c + PROTON_c -> Decanoyl__45__ACPs_c + NADP_c	0	1000	0	1.3.1.10/1.3.1.39/2.3.1.85/2.3.1.86	--	MetaCyc reaction
1.17.5.1-RXN-CPD-207/UBIQUINONE-9/WATER//CPD-9957/CPD-7242.46.	CPD__45__207_c + 2.0 UBIQUINONE__45__9_c + WATER_c -> 2.0 CPD__45__9957_c + CPD__45__7242_c	0	1000	0	1.17.5.1	R07222	MetaCyc reaction
1.17.5.1-RXN-CPD-207/UBIQUINONE-8/WATER//CPD-9956/CPD-7242.46.	CPD__45__207_c + 2.0 UBIQUINONE__45__8_c + WATER_c -> 2.0 CPD__45__9956_c + CPD__45__7242_c	0	1000	0	1.17.5.1	R07222	MetaCyc reaction
1.17.5.1-RXN-CPD-207/UBIQUINONE-6/WATER//UBIQUINOL-30/CPD-7242.50.	CPD__45__207_c + 2.0 UBIQUINONE__45__6_c + WATER_c -> 2.0 UBIQUINOL__45__30_c + CPD__45__7242_c	0	1000	0	1.17.5.1	R07222	MetaCyc reaction
1.17.5.1-RXN-CPD-207/UBIQUINONE-2/WATER//QH2/CPD-7242.41.	CPD__45__207_c + 2.0 UBIQUINONE__45__2_c + WATER_c -> 2.0 QH2_c + CPD__45__7242_c	0	1000	0	1.17.5.1	R07222	MetaCyc reaction
1.17.5.1-RXN-CPD-207/UBIQUINONE-10/WATER//CPD-9958/CPD-7242.47.	CPD__45__207_c + 2.0 UBIQUINONE__45__10_c + WATER_c -> 2.0 CPD__45__9958_c + CPD__45__7242_c	0	1000	0	1.17.5.1	R07222	MetaCyc reaction
1.17.5.1-RXN-CPD-207/CPD0-1464/WATER//CPD-15062/CPD-7242.44.	CPD__45__207_c + 2.0 CPD0__45__1464_c + WATER_c -> 2.0 CPD__45__15062_c + CPD__45__7242_c	0	1000	0	1.17.5.1	R07222	MetaCyc reaction
1.17.5.1-RXN-CPD-207/CPD0-1118/WATER//CPD0-2061/CPD-7242.44.	CPD__45__207_c + 2.0 CPD0__45__1118_c + WATER_c -> 2.0 CPD0__45__2061_c + CPD__45__7242_c	0	1000	0	1.17.5.1	R07222	MetaCyc reaction
1.17.5.1-RXN-CPD-207/CPD-9717/WATER//CPD-9955/CPD-7242.42.	CPD__45__207_c + 2.0 CPD__45__9717_c + WATER_c -> 2.0 CPD__45__9955_c + CPD__45__7242_c	0	1000	0	1.17.5.1	R07222	MetaCyc reaction
1.17.5.1-RXN-CPD-207/PLASTOQUINONE-9/WATER//CPD-12829/CPD-7242.50.	CPD__45__207_c + 2.0 PLASTOQUINONE__45__9_c + WATER_c -> 2.0 CPD__45__12829_c + CPD__45__7242_c	0	1000	0	1.17.5.1	R07222	MetaCyc reaction
1.17.5.1-RXN-CPD-207/DEMETHYLMENAQUINONE/WATER//CPD-12115/CPD-7242.54.	CPD__45__207_c + 2.0 DEMETHYLMENAQUINONE_c + WATER_c -> 2.0 CPD__45__12115_c + CPD__45__7242_c	0	1000	0	1.17.5.1	R07222	MetaCyc reaction
1.17.5.1-RXN-CPD-207/CPD-9971/WATER//CPD-12122/CPD-7242.43.	CPD__45__207_c + 2.0 CPD__45__9971_c + WATER_c -> 2.0 CPD__45__12122_c + CPD__45__7242_c	0	1000	0	1.17.5.1	R07222	MetaCyc reaction
1.17.5.1-RXN-CPD-207/CPD-9970/WATER//CPD-12121/CPD-7242.43.	CPD__45__207_c + 2.0 CPD__45__9970_c + WATER_c -> 2.0 CPD__45__12121_c + CPD__45__7242_c	0	1000	0	1.17.5.1	R07222	MetaCyc reaction
1.17.5.1-RXN-CPD-207/CPD-9969/WATER//CPD-12120/CPD-7242.43.	CPD__45__207_c + 2.0 CPD__45__9969_c + WATER_c -> 2.0 CPD__45__12120_c + CPD__45__7242_c	0	1000	0	1.17.5.1	R07222	MetaCyc reaction
1.17.5.1-RXN-CPD-207/CPD-9968/WATER//CPD-12119/CPD-7242.43.	CPD__45__207_c + 2.0 CPD__45__9968_c + WATER_c -> 2.0 CPD__45__12119_c + CPD__45__7242_c	0	1000	0	1.17.5.1	R07222	MetaCyc reaction
1.17.5.1-RXN-CPD-207/CPD-9733/WATER//CPD-12118/CPD-7242.43.	CPD__45__207_c + 2.0 CPD__45__9733_c + WATER_c -> 2.0 CPD__45__12118_c + CPD__45__7242_c	0	1000	0	1.17.5.1	R07222	MetaCyc reaction
1.17.5.1-RXN-CPD-207/CPD-9732/WATER//CPD-12116/CPD-7242.43.	CPD__45__207_c + 2.0 CPD__45__9732_c + WATER_c -> 2.0 CPD__45__12116_c + CPD__45__7242_c	0	1000	0	1.17.5.1	R07222	MetaCyc reaction
1.17.5.1-RXN-CPD-207/CPD-9731/WATER//CPD-12117/CPD-7242.43.	CPD__45__207_c + 2.0 CPD__45__9731_c + WATER_c -> 2.0 CPD__45__12117_c + CPD__45__7242_c	0	1000	0	1.17.5.1	R07222	MetaCyc reaction
1.17.5.1-RXN-CPD-207/CPD-9849/WATER//CPD-18075/CPD-7242.43.	CPD__45__207_c + 2.0 CPD__45__9849_c + WATER_c -> 2.0 CPD__45__18075_c + CPD__45__7242_c	0	1000	0	1.17.5.1	R07222	MetaCyc reaction
1.17.5.1-RXN-CPD-207/CPD-9724/WATER//CPD-12124/CPD-7242.43.	CPD__45__207_c + 2.0 CPD__45__9724_c + WATER_c -> 2.0 CPD__45__12124_c + CPD__45__7242_c	0	1000	0	1.17.5.1	R07222	MetaCyc reaction
1.17.5.1-RXN-CPD-207/CPD-9723/WATER//CPD-12128/CPD-7242.43.	CPD__45__207_c + 2.0 CPD__45__9723_c + WATER_c -> 2.0 CPD__45__12128_c + CPD__45__7242_c	0	1000	0	1.17.5.1	R07222	MetaCyc reaction
1.17.5.1-RXN-CPD-207/CPD-9722/WATER//CPD-12129/CPD-7242.43.	CPD__45__207_c + 2.0 CPD__45__9722_c + WATER_c -> 2.0 CPD__45__12129_c + CPD__45__7242_c	0	1000	0	1.17.5.1	R07222	MetaCyc reaction
1.17.5.1-RXN-CPD-207/CPD-9721/WATER//CPD-12130/CPD-7242.43.	CPD__45__207_c + 2.0 CPD__45__9721_c + WATER_c -> 2.0 CPD__45__12130_c + CPD__45__7242_c	0	1000	0	1.17.5.1	R07222	MetaCyc reaction
1.17.5.1-RXN-CPD-207/CPD-9720/WATER//CPD-12126/CPD-7242.43.	CPD__45__207_c + 2.0 CPD__45__9720_c + WATER_c -> 2.0 CPD__45__12126_c + CPD__45__7242_c	0	1000	0	1.17.5.1	R07222	MetaCyc reaction
1.17.5.1-RXN-CPD-207/CPD-9719/WATER//CPD-12127/CPD-7242.43.	CPD__45__207_c + 2.0 CPD__45__9719_c + WATER_c -> 2.0 CPD__45__12127_c + CPD__45__7242_c	0	1000	0	1.17.5.1	R07222	MetaCyc reaction
1.17.5.1-RXN-CPD-207/CPD-9718/WATER//CPD-12125/CPD-7242.43.	CPD__45__207_c + 2.0 CPD__45__9718_c + WATER_c -> 2.0 CPD__45__12125_c + CPD__45__7242_c	0	1000	0	1.17.5.1	R07222	MetaCyc reaction
1.17.5.1-RXN-CPD-207/CPD-9728/WATER//REDUCED-MENAQUINONE/CPD-7242.53.	CPD__45__207_c + 2.0 CPD__45__9728_c + WATER_c -> 2.0 REDUCED__45__MENAQUINONE_c + CPD__45__7242_c	0	1000	0	1.17.5.1	R07222	MetaCyc reaction
1.17.5.1-RXN-CPD-207/CPD-9612/WATER//CPD-15301/CPD-7242.43.	CPD__45__207_c + 2.0 CPD__45__9612_c + WATER_c -> 2.0 CPD__45__15301_c + CPD__45__7242_c	0	1000	0	1.17.5.1	R07222	MetaCyc reaction
1.17.5.1-RXN-CPD-207/2-METHYL-3-PHYTYL-14-NAPHTHOQUINONE/WATER//CPD-12831/CPD-7242.70.	CPD__45__207_c + 2.0 _2__45__METHYL__45__3__45__PHYTYL__45__14__45__NAPHTHOQUINONE_c + WATER_c -> 2.0 CPD__45__12831_c + CPD__45__7242_c	0	1000	0	1.17.5.1	R07222	MetaCyc reaction
1.17.5.1-RXN-CPD-207/CPD-7248/WATER//CPD-7249/CPD-7242.42.	CPD__45__207_c + 2.0 CPD__45__7248_c + WATER_c -> 2.0 CPD__45__7249_c + CPD__45__7242_c	0	1000	0	1.17.5.1	R07222	MetaCyc reaction
1.17.5.1-RXN-CPD-207/CPD-6947/WATER//CPD-12830/CPD-7242.43.	CPD__45__207_c + 2.0 CPD__45__6947_c + WATER_c -> 2.0 CPD__45__12830_c + CPD__45__7242_c	0	1000	0	1.17.5.1	R07222	MetaCyc reaction
1.17.5.1-RXN-CPD-207/CPD-15153/WATER//OCTAPRENYL-METHYL-METHOXY-BENZQ/CPD-7242.66.	CPD__45__207_c + 2.0 CPD__45__15153_c + WATER_c -> 2.0 OCTAPRENYL__45__METHYL__45__METHOXY__45__BENZQ_c + CPD__45__7242_c	0	1000	0	1.17.5.1	R07222	MetaCyc reaction
1.17.5.1-RXN-CPD-207/CPD-15152/WATER//OCTAPRENYL-METHOXY-BENZOQUINONE/CPD-7242.66.	CPD__45__207_c + 2.0 CPD__45__15152_c + WATER_c -> 2.0 OCTAPRENYL__45__METHOXY__45__BENZOQUINONE_c + CPD__45__7242_c	0	1000	0	1.17.5.1	R07222	MetaCyc reaction
1.17.5.1-RXN-CPD-207/CPD-11662/WATER//CPD-9872/CPD-7242.43.	CPD__45__207_c + 2.0 CPD__45__11662_c + WATER_c -> 2.0 CPD__45__9872_c + CPD__45__7242_c	0	1000	0	1.17.5.1	R07222	MetaCyc reaction
1.17.5.1-RXN-CPD-207/CPD-11661/WATER//CPD-9870/CPD-7242.43.	CPD__45__207_c + 2.0 CPD__45__11661_c + WATER_c -> 2.0 CPD__45__9870_c + CPD__45__7242_c	0	1000	0	1.17.5.1	R07222	MetaCyc reaction
1.17.5.1-RXN-CPD-207/CPD-11659/WATER//CPD-9869/CPD-7242.43.	CPD__45__207_c + 2.0 CPD__45__11659_c + WATER_c -> 2.0 CPD__45__9869_c + CPD__45__7242_c	0	1000	0	1.17.5.1	R07222	MetaCyc reaction
1.17.5.1-RXN-CPD-207/CPD-11656/WATER//2-HEXAPRENYL-3-METHYL-6-METHOXY-14-BENZ/CPD-7242.74.	CPD__45__207_c + 2.0 CPD__45__11656_c + WATER_c -> 2.0 _2__45__HEXAPRENYL__45__3__45__METHYL__45__6__45__METHOXY__45__14__45__BENZ_c + CPD__45__7242_c	0	1000	0	1.17.5.1	R07222	MetaCyc reaction
1.17.5.1-RXN-CPD-207/CPD-11655/WATER//2-HEXAPRENYL-6-METHOXY-14-BENZOQUINOL/CPD-7242.72.	CPD__45__207_c + 2.0 CPD__45__11655_c + WATER_c -> 2.0 _2__45__HEXAPRENYL__45__6__45__METHOXY__45__14__45__BENZOQUINOL_c + CPD__45__7242_c	0	1000	0	1.17.5.1	R07222	MetaCyc reaction
1.17.5.1-RXN-CPD-207/CPD-3766/WATER//MENADIOL/CPD-7242.42.	CPD__45__207_c + 2.0 CPD__45__3766_c + WATER_c -> 2.0 MENADIOL_c + CPD__45__7242_c	0	1000	0	1.17.5.1	R07222	MetaCyc reaction
1.17.5.1-RXN-CPD-207/CPD-13246/WATER//25-DICHLOROHYDROQUINONE/CPD-7242.58.	CPD__45__207_c + 2.0 CPD__45__13246_c + WATER_c -> 2.0 _25__45__DICHLOROHYDROQUINONE_c + CPD__45__7242_c	0	1000	0	1.17.5.1	R07222	MetaCyc reaction
RXN-9524	_3__45__Oxo__45__octanoyl__45__ACPs_c + NADPH_c + PROTON_c -> _3__45__Hydroxy__45__octanoyl__45__ACPs_c + NADP_c	0	1000	0	1.1.1.100/2.3.1.85/2.3.1.86	--	MetaCyc reaction
RXN-9528	_3__45__oxo__45__decanoyl__45__ACPs_c + NADPH_c + PROTON_c -> Beta__45__hydroxydecanoyl__45__ACPs_c + NADP_c	0	1000	0	1.1.1.100/2.3.1.85/2.3.1.86	--	MetaCyc reaction
RXN-9536	_3__45__oxo__45__myristoyl__45__ACPs_c + NADPH_c + PROTON_c -> R__45__3__45__hydroxymyristoyl__45__ACPs_c + NADP_c	0	1000	0	1.1.1.100/2.3.1.85/2.3.1.86	--	MetaCyc reaction
2KETO-4METHYL-PENTANOATE-DEHYDROG-RXN	_2K__45__4CH3__45__PENTANOATE_c + CO__45__A_c + NAD_c -> ISOVALERYL__45__COA_c + CARBON__45__DIOXIDE_c + NADH_c	0	1000	0	1.2.1.-	R01651	MetaCyc reaction
RXN-8655	LIPOYL__45__AMP_c + Lipoyl__45__Protein__45__L__45__Lysine_c -> Lipoyl__45__Protein__45__N6__45__lipoyllysine_c + AMP_c + 2.0 PROTON_c	0	1000	0	--	R07771	MetaCyc reaction
MYO-INOSITOL-1OR-4-MONOPHOSPHATASE-RXN	_1__45__L__45__MYO__45__INOSITOL__45__1__45__P_c + WATER_c -> MYO__45__INOSITOL_c + Pi_c	0	1000	0	3.1.3.25	R01187	MetaCyc reaction
RXN1K-87	CPD__45__787_c -> CPD__45__786_c	-1000	1000	0	--	R04134	MetaCyc reaction
RXN-12721	CPD__45__13713_c + 2.0 GLUTATHIONE_c -> SELENITE_c + AMP_c + OXIDIZED__45__GLUTATHIONE_c + 3.0 PROTON_c	0	1000	0	1.8.4.9	--	MetaCyc reaction
RXN-8840	PROTON_c + CPD__45__9150_c + WATER_c -> CPD__45__9164_c + AMMONIUM_c	0	1000	0	3.5.99.5	--	MetaCyc reaction
RXN-8102	TRIMETHYLAMINE_c + MttC__45__Proteins_c + PROTON_c -> Methylated__45__MttC__45__Proteins_c + DIMETHYLAMINE_c	0	1000	0	2.1.1.250	R10016	MetaCyc reaction
RXN-12595-CPD-13555/NADPH/PROTON//CPD-13560/NADP.39.	CPD__45__13555_c + NADPH_c + PROTON_c -> CPD__45__13560_c + NADP_c	-1000	1000	0	1.1.1.-	--	MetaCyc reaction
RXN-12595-CPD-13555/NADH/PROTON//CPD-13560/NAD.37.	CPD__45__13555_c + NADH_c + PROTON_c -> CPD__45__13560_c + NAD_c	-1000	1000	0	1.1.1.-	--	MetaCyc reaction
RXN-14395-L-GULONO-1-4-LACTONE/Oxidized-Cyc1-cytochromes//ASCORBATE/Reduced-Cyc1-cytochromes/PROTON.90.	L__45__GULONO__45__1__45__4__45__LACTONE_c + 2.0 Oxidized__45__Cyc1__45__cytochromes_c -> ASCORBATE_c + 2.0 Reduced__45__Cyc1__45__cytochromes_c + 3.0 PROTON_c	0	1000	0	1.3.2.-	--	MetaCyc reaction
RXN-14395-L-GULONO-1-4-LACTONE/Oxidized-CycA1-cytochromes//ASCORBATE/Reduced-CycA1-cytochromes/PROTON.92.	L__45__GULONO__45__1__45__4__45__LACTONE_c + 2.0 Oxidized__45__CycA1__45__cytochromes_c -> ASCORBATE_c + 2.0 Reduced__45__CycA1__45__cytochromes_c + 3.0 PROTON_c	0	1000	0	1.3.2.-	--	MetaCyc reaction
RXN-14395-L-GULONO-1-4-LACTONE/Oxidized-cytochromes-c553//ASCORBATE/Reduced-cytochromes-c553/PROTON.90.	L__45__GULONO__45__1__45__4__45__LACTONE_c + 2.0 Oxidized__45__cytochromes__45__c553_c -> ASCORBATE_c + 2.0 Reduced__45__cytochromes__45__c553_c + 3.0 PROTON_c	0	1000	0	1.3.2.-	--	MetaCyc reaction
RXN-14395-L-GULONO-1-4-LACTONE/Oxidized-cytochromes-C4//ASCORBATE/Reduced-cytochromes-C4/PROTON.86.	L__45__GULONO__45__1__45__4__45__LACTONE_c + 2.0 Oxidized__45__cytochromes__45__C4_c -> ASCORBATE_c + 2.0 Reduced__45__cytochromes__45__C4_c + 3.0 PROTON_c	0	1000	0	1.3.2.-	--	MetaCyc reaction
RXN-14395-L-GULONO-1-4-LACTONE/Oxidized-cytochromes-c2//ASCORBATE/Reduced-cytochromes-c2/PROTON.86.	L__45__GULONO__45__1__45__4__45__LACTONE_c + 2.0 Oxidized__45__cytochromes__45__c2_c -> ASCORBATE_c + 2.0 Reduced__45__cytochromes__45__c2_c + 3.0 PROTON_c	0	1000	0	1.3.2.-	--	MetaCyc reaction
RXN-14395-L-GULONO-1-4-LACTONE/Cytochromes-C552-Ox//ASCORBATE/Cytochromes-C552-Red/PROTON.80.	L__45__GULONO__45__1__45__4__45__LACTONE_c + 2.0 Cytochromes__45__C552__45__Ox_c -> ASCORBATE_c + 2.0 Cytochromes__45__C552__45__Red_c + 3.0 PROTON_c	0	1000	0	1.3.2.-	--	MetaCyc reaction
RXN-14395-L-GULONO-1-4-LACTONE/Oxidized-cytochromes-c551//ASCORBATE/Reduced-cytochromes-c551/PROTON.90.	L__45__GULONO__45__1__45__4__45__LACTONE_c + 2.0 Oxidized__45__cytochromes__45__c551_c -> ASCORBATE_c + 2.0 Reduced__45__cytochromes__45__c551_c + 3.0 PROTON_c	0	1000	0	1.3.2.-	--	MetaCyc reaction
RXN-14395-L-GULONO-1-4-LACTONE/Cytochromes-CL-Ox//ASCORBATE/Cytochromes-CL-Red/PROTON.76.	L__45__GULONO__45__1__45__4__45__LACTONE_c + 2.0 Cytochromes__45__CL__45__Ox_c -> ASCORBATE_c + 2.0 Cytochromes__45__CL__45__Red_c + 3.0 PROTON_c	0	1000	0	1.3.2.-	--	MetaCyc reaction
RXN-14395	L__45__GULONO__45__1__45__4__45__LACTONE_c + 2.0 Cytochromes__45__C__45__Oxidized_c -> ASCORBATE_c + 2.0 Cytochromes__45__C__45__Reduced_c + 3.0 PROTON_c	0	1000	0	1.3.2.-	--	MetaCyc reaction
RXN-13181-CPD-414/WATER//CPD0-1123/ACET/PROTON.37.	CPD__45__414_c + WATER_c -> CPD0__45__1123_c + ACET_c + PROTON_c	0	1000	0	3.1.1.53	--	MetaCyc reaction
RXN-13181-CPD-414/WATER//CPD0-1122/ACET/PROTON.37.	CPD__45__414_c + WATER_c -> CPD0__45__1122_c + ACET_c + PROTON_c	0	1000	0	3.1.1.53	--	MetaCyc reaction
RXN-13181	CPD__45__414_c + WATER_c -> N__45__ACETYLNEURAMINATE_c + PROTON_c + ACET_c	0	1000	0	3.1.1.53	--	MetaCyc reaction
R17-RXN	HS_c + ETR__45__Quinones_c -> Intracellular__45__Sulfur_c + ETR__45__Quinols_c	0	1000	0	1.8.5.4	--	MetaCyc reaction
TYROSINE-DECARBOXYLASE-RXN	PROTON_c + TYR_c -> CARBON__45__DIOXIDE_c + TYRAMINE_c	0	1000	0	4.1.1.25	R00736	MetaCyc reaction
RXN-11952	SoxY__45__Thiocysteine__45__Sulfate_c + WATER_c -> SoxY__45__S__45__Thiocysteine_c + SULFATE_c + PROTON_c	0	1000	0	--	--	MetaCyc reaction
RXN-15910-CPD-15717/WATER//GLC.21.	CPD__45__15717_c + WATER_c -> 2.0 GLC_c	0	1000	0	3.2.1.20	R00028	MetaCyc reaction
RXN-15910-CPD-15717/WATER//ALPHA-GLUCOSE.31.	CPD__45__15717_c + WATER_c -> 2.0 ALPHA__45__GLUCOSE_c	0	1000	0	3.2.1.20	R00028	MetaCyc reaction
RXN-15910-CPD-15717/WATER//Glucopyranose.31.	CPD__45__15717_c + WATER_c -> 2.0 Glucopyranose_c	0	1000	0	3.2.1.20	R00028	MetaCyc reaction
RXN-15910-ALPHA-MALTOSE/WATER//GLC.25.	ALPHA__45__MALTOSE_c + WATER_c -> 2.0 GLC_c	0	1000	0	3.2.1.20	R00028	MetaCyc reaction
RXN-15910-ALPHA-MALTOSE/WATER//ALPHA-GLUCOSE.35.	ALPHA__45__MALTOSE_c + WATER_c -> 2.0 ALPHA__45__GLUCOSE_c	0	1000	0	3.2.1.20	R00028	MetaCyc reaction
RXN-15910-ALPHA-MALTOSE/WATER//Glucopyranose.35.	ALPHA__45__MALTOSE_c + WATER_c -> 2.0 Glucopyranose_c	0	1000	0	3.2.1.20	R00028	MetaCyc reaction
RXN-15910-MALTOSE/WATER//GLC.19.	MALTOSE_c + WATER_c -> 2.0 GLC_c	0	1000	0	3.2.1.20	R00028	MetaCyc reaction
RXN-15910-MALTOSE/WATER//ALPHA-GLUCOSE.29.	MALTOSE_c + WATER_c -> 2.0 ALPHA__45__GLUCOSE_c	0	1000	0	3.2.1.20	R00028	MetaCyc reaction
RXN-15910	MALTOSE_c + WATER_c -> 2.0 Glucopyranose_c	0	1000	0	3.2.1.20	R00028	MetaCyc reaction
RXN-13070	CPD__45__2301_c -> CPD__45__14083_c + PROTON_c	0	1000	0	--	--	MetaCyc reaction
5.4.99.14-RXN	CPD__45__10823_c -> CPD__45__10824_c	0	1000	0	5.4.99.14	R04510	MetaCyc reaction
RXN-17413	CPD__45__15189_c + NADP_c -> CPD__45__18825_c + NADPH_c + PROTON_c	-1000	1000	0	1.1.1.392	--	MetaCyc reaction
RXN-17389	RH__45__Group_c + OXYGEN__45__MOLECULE_c + NADPH_c + PROTON_c -> Alcohols_c + NADP_c + WATER_c	0	1000	0	1.14.13.-	--	MetaCyc reaction
RXN0-5461	DIHYDROXYPENTANEDIONE_c + ATP_c -> PROTON_c + CPD__45__10551_c + ADP_c	0	1000	0	2.7.1.189	--	MetaCyc reaction
RXN-7774	PROTON_c + _2__45__KETOGLUTARATE_c -> SUCC__45__S__45__ALD_c + CARBON__45__DIOXIDE_c	0	1000	0	4.1.1.71	R00272	MetaCyc reaction
4.2.1.107-RXN	CPD__45__7275_c -> CPD__45__7243_c + WATER_c	-1000	1000	0	4.2.1.107	R04813	MetaCyc reaction
RXN-13362	Rhodopsin__45__Rh1_c + Light_c -> Metarhodopsin__45__Rh1_c	0	1000	0	--	--	MetaCyc reaction
SPERMIDINE-DEHYDROGENASE-RXN	SPERMIDINE_c + WATER_c + Acceptor_c -> CPD__45__313_c + _4__45__AMINO__45__BUTYRALDEHYDE_c + Donor__45__H2_c	-1000	1000	0	1.5.99.6	R01915	MetaCyc reaction
BETA-GLUCOSIDE-KINASE-RXN	CELLOBIOSE_c + ATP_c -> PROTON_c + CPD__45__507_c + ADP_c	-1000	1000	0	2.7.1.85	R01441	MetaCyc reaction
OXALYL-COA-DECARBOXYLASE-RXN	PROTON_c + OXALYL__45__COA_c -> CARBON__45__DIOXIDE_c + FORMYL__45__COA_c	0	1000	0	4.1.1.8	R01908	MetaCyc reaction
TRANS-RXN0-266	PROTON_p + SPERMIDINE_c -> PROTON_c + SPERMIDINE_p	0	1000	0	--	--	MetaCyc reaction
RXN-11210	_3__45__UREIDO__45__ISOBUTYRATE_c + WATER_c + 2.0 PROTON_c -> CPD__45__471_c + AMMONIUM_c + CARBON__45__DIOXIDE_c	0	1000	0	3.5.1.6	--	MetaCyc reaction
RHAMNULOKIN-RXN	CPD__45__16567_c + ATP_c -> PROTON_c + RHAMNULOSE__45__1P_c + ADP_c	0	1000	0	2.7.1.5	R03014	MetaCyc reaction
RXN-13971	NADP_c -> CPD__45__15008_c + NIACINAMIDE_c	-1000	1000	0	--	--	MetaCyc reaction
RXN-14810	D__45__tagatofuranose_c -> TAGATOSE_c	-1000	1000	0	--	--	MetaCyc reaction
GLYCOLALD-DEHYDROG-RXN	GLYCOLALDEHYDE_c + WATER_c + NAD_c -> GLYCOLLATE_c + NADH_c + 2.0 PROTON_c	0	1000	0	1.2.1.21	R01333	MetaCyc reaction
2.4.1.117-RXN	DOLICHOLP_c + CPD__45__12575_c -> CPD__45__166_c + UDP_c	0	1000	0	2.4.1.117	R01005	MetaCyc reaction
RXN-9092	_4__45__HYDROXY__45__BUTYRATE_c + ATP_c + CO__45__A_c -> _4__45__HYDROXY__45__BUTYRYL__45__COA_c + AMP_c + PPI_c	0	1000	0	6.2.1.40	R09279	MetaCyc reaction
DEOXYCYTIDYLATE-C-METHYLTRANSFERASE-RXN-METHYLENE-THF/DCMP//DIHYDROFOLATE/CPD-399.42.	METHYLENE__45__THF_c + DCMP_c -> DIHYDROFOLATE_c + CPD__45__399_c	-1000	1000	0	2.1.1.54	R01670	MetaCyc reaction
DEOXYCYTIDYLATE-C-METHYLTRANSFERASE-RXN-CPD-17118/DCMP//CPD-17109/CPD-399.34.	CPD__45__17118_c + DCMP_c -> CPD__45__17109_c + CPD__45__399_c	-1000	1000	0	2.1.1.54	R01670	MetaCyc reaction
DEOXYCYTIDYLATE-C-METHYLTRANSFERASE-RXN-CPD-12996/DCMP//CPD-17110/CPD-399.34.	CPD__45__12996_c + DCMP_c -> CPD__45__17110_c + CPD__45__399_c	-1000	1000	0	2.1.1.54	R01670	MetaCyc reaction
RXN-8784	CPD__45__329_c -> PROTON_c + ASCORBATE_c	0	1000	0	--	R00647	MetaCyc reaction
SUCCDIAMINOPIMDESUCC-RXN	WATER_c + N__45__SUCCINYLLL__45__2__45__6__45__DIAMINOPIMELATE_c -> LL__45__DIAMINOPIMELATE_c + SUC_c	-1000	1000	0	3.5.1.18	R02734	MetaCyc reaction
RXN-7819	_17__45__ALPHA__45__HYDROXYPROGESTERONE_c + NADPH_c + OXYGEN__45__MOLECULE_c -> ANDROST4ENE_c + ACET_c + NADP_c + WATER_c	0	1000	0	1.14.13.54	R08206	MetaCyc reaction
METHENYLTHFCYCLOHYDRO-RXN-CPD-17112/WATER//CPD-17116/PROTON.34.	CPD__45__17112_c + WATER_c -> CPD__45__17116_c + PROTON_c	-1000	1000	0	3.5.4.9	R01655	MetaCyc reaction
METHENYLTHFCYCLOHYDRO-RXN-5-10-METHENYL-THF/WATER//10-FORMYL-THF/PROTON.46.	_5__45__10__45__METHENYL__45__THF_c + WATER_c -> _10__45__FORMYL__45__THF_c + PROTON_c	-1000	1000	0	3.5.4.9	R01655	MetaCyc reaction
RXN-8673	SARCOSINE_c + WATER_c + OXYGEN__45__MOLECULE_c -> GLYOX_c + METHYLAMINE_c + HYDROGEN__45__PEROXIDE_c	0	1000	0	1.4.3.19	R05862	MetaCyc reaction
RXN-12215	NADH_c + 2.0 Reduced__45__ferredoxins_c + 3.0 PROTON_c -> 2.0 HYDROGEN__45__MOLECULE_c + NAD_c + 2.0 Oxidized__45__ferredoxins_c	0	1000	0	1.12.1.4	R09508	MetaCyc reaction
RXN-12524	CPD__45__551_c + Aminated__45__Amine__45__Donors_c -> CPD__45__1106_c + Deaminated__45__Amine__45__Donors_c	0	1000	0	--	--	MetaCyc reaction
3.1.2.27-RXN	CPD__45__202_c + WATER_c -> PROTON_c + CHOLATE_c + CO__45__A_c	0	1000	0	3.1.2.27	R07296	MetaCyc reaction
4-HYDROXYBENZOATE--COA-LIGASE-RXN	CO__45__A_c + _4__45__hydroxybenzoate_c + ATP_c -> CPD__45__201_c + PPI_c + AMP_c	0	1000	0	6.2.1.27	R01300	MetaCyc reaction
RXN0-3741[CCO-CYTOSOL]-DIMP/WATER//DEOXYINOSINE/Pi.41.	DIMP_c + WATER_c -> DEOXYINOSINE_c + Pi_c	0	1000	0	3.1.3.89	--	MetaCyc reaction
RXN0-3741[CCO-PERI-BAC]-DIMP/WATER//DEOXYINOSINE/Pi.42.	DIMP_p + WATER_p -> DEOXYINOSINE_p + Pi_p	0	1000	0	3.1.3.89	--	MetaCyc reaction
RXN-7461	ACETYLSERINE_c + DIHYDROXYPIRIDIN__45__CPD_c -> AMINO__45__ETCETERA__45__PYRIDIN__45__1__45__YL__45__PROPANOATE_c + 2.0 PROTON_c + ACET_c	0	1000	0	2.5.1.52	R04091	MetaCyc reaction
NUCLEOSIDE-PHOSPHATE-KINASE-RXN-XANTHOSINE-5-PHOSPHATE/ATP//XDP/ADP.36.	XANTHOSINE__45__5__45__PHOSPHATE_c + ATP_c -> XDP_c + ADP_c	0	1000	0	2.7.4.4	R00334	MetaCyc reaction
ETHYL-RXN	PROTON_c + ASCORBATE_c + CPD__45__68_c + OXYGEN__45__MOLECULE_c -> 2.0 WATER_c + ETHYLENE__45__CMPD_c + L__45__DEHYDRO__45__ASCORBATE_c + HCN_c + CARBON__45__DIOXIDE_c	0	1000	0	1.14.17.4	R07214	MetaCyc reaction
RXN-9679	S__45__ADENOSYLMETHIONINE_c + SARCOSINE_c -> PROTON_c + ADENOSYL__45__HOMO__45__CYS_c + DIMETHYL__45__GLYCINE_c	0	1000	0	--	R07243	MetaCyc reaction
RXN-16626	_9Z__45__3__45__oxo__45__octadec__45__9__45__enoyl__45__ACPs_c + NADPH_c + PROTON_c -> _3R__45__9Z__45__3__45__hydroxy__45__octadec__45__9__45__enoyl__45__ACPs_c + NADP_c	0	1000	0	1.1.1.100	--	MetaCyc reaction
RXN-12572	PROTON_c + CPD__45__13546_c + FAD_c -> CPD__45__13547_c + FADH2_c	0	1000	0	1.3.8.-	--	MetaCyc reaction
RXN-16167	CPD__45__17407_c -> CPD__45__17418_c	-1000	1000	0	5.1.3.-	--	MetaCyc reaction
ISOCHORMAT-RXN	WATER_c + ISOCHORISMATE_c -> PYRUVATE_c + DIHYDRO__45__DIOH__45__BENZOATE_c	0	1000	0	3.3.2.1	R03037	MetaCyc reaction
NITRATE-REDUCTASE-CYTOCHROME-RXN-NITRATE/Reduced-Cyc1-cytochromes/PROTON//NITRITE/Oxidized-Cyc1-cytochromes/WATER.81.	NITRATE_p + 2.0 Reduced__45__Cyc1__45__cytochromes_p + 2.0 PROTON_p -> NITRITE_p + 2.0 Oxidized__45__Cyc1__45__cytochromes_p + WATER_p	0	1000	0	1.9.6.1	R03071	MetaCyc reaction
NITRATE-REDUCTASE-CYTOCHROME-RXN-NITRATE/Reduced-CycA1-cytochromes/PROTON//NITRITE/Oxidized-CycA1-cytochromes/WATER.83.	NITRATE_p + 2.0 Reduced__45__CycA1__45__cytochromes_p + 2.0 PROTON_p -> NITRITE_p + 2.0 Oxidized__45__CycA1__45__cytochromes_p + WATER_p	0	1000	0	1.9.6.1	R03071	MetaCyc reaction
NITRATE-REDUCTASE-CYTOCHROME-RXN-NITRATE/Reduced-cytochromes-c553/PROTON//NITRITE/Oxidized-cytochromes-c553/WATER.81.	NITRATE_p + 2.0 Reduced__45__cytochromes__45__c553_p + 2.0 PROTON_p -> NITRITE_p + 2.0 Oxidized__45__cytochromes__45__c553_p + WATER_p	0	1000	0	1.9.6.1	R03071	MetaCyc reaction
NITRATE-REDUCTASE-CYTOCHROME-RXN-NITRATE/Reduced-cytochromes-C4/PROTON//NITRITE/Oxidized-cytochromes-C4/WATER.77.	NITRATE_p + 2.0 Reduced__45__cytochromes__45__C4_p + 2.0 PROTON_p -> NITRITE_p + 2.0 Oxidized__45__cytochromes__45__C4_p + WATER_p	0	1000	0	1.9.6.1	R03071	MetaCyc reaction
NITRATE-REDUCTASE-CYTOCHROME-RXN-NITRATE/Cytochromes-CL-Red/PROTON//NITRITE/Cytochromes-CL-Ox/WATER.67.	NITRATE_p + 2.0 Cytochromes__45__CL__45__Red_p + 2.0 PROTON_p -> NITRITE_p + 2.0 Cytochromes__45__CL__45__Ox_p + WATER_p	0	1000	0	1.9.6.1	R03071	MetaCyc reaction
NITRATE-REDUCTASE-CYTOCHROME-RXN-NITRATE/Reduced-cytochromes-c2/PROTON//NITRITE/Oxidized-cytochromes-c2/WATER.77.	NITRATE_p + 2.0 Reduced__45__cytochromes__45__c2_p + 2.0 PROTON_p -> NITRITE_p + 2.0 Oxidized__45__cytochromes__45__c2_p + WATER_p	0	1000	0	1.9.6.1	R03071	MetaCyc reaction
NITRATE-REDUCTASE-CYTOCHROME-RXN-NITRATE/Cytochromes-C552-Red/PROTON//NITRITE/Cytochromes-C552-Ox/WATER.71.	NITRATE_p + 2.0 Cytochromes__45__C552__45__Red_p + 2.0 PROTON_p -> NITRITE_p + 2.0 Cytochromes__45__C552__45__Ox_p + WATER_p	0	1000	0	1.9.6.1	R03071	MetaCyc reaction
NITRATE-REDUCTASE-CYTOCHROME-RXN-NITRATE/Reduced-cytochromes-c551/PROTON//NITRITE/Oxidized-cytochromes-c551/WATER.81.	NITRATE_p + 2.0 Reduced__45__cytochromes__45__c551_p + 2.0 PROTON_p -> NITRITE_p + 2.0 Oxidized__45__cytochromes__45__c551_p + WATER_p	0	1000	0	1.9.6.1	R03071	MetaCyc reaction
NITRATE-REDUCTASE-CYTOCHROME-RXN-NITRATE/Cytochromes-C-Reduced/PROTON//NITRITE/Cytochromes-C-Oxidized/WATER.75.	NITRATE_p + 2.0 Cytochromes__45__C__45__Reduced_p + 2.0 PROTON_p -> NITRITE_p + 2.0 Cytochromes__45__C__45__Oxidized_p + WATER_p	0	1000	0	1.9.6.1	R03071	MetaCyc reaction
RXN-13163	_2__45__D__45__THREO__45__HYDROXY__45__3__45__CARBOXY__45__ISOCAPROATE_c -> _3__45__CARBOXY__45__3__45__HYDROXY__45__ISOCAPROATE_c	-1000	1000	0	4.2.1.33	--	MetaCyc reaction
RXN-14580-CPD-15443/WATER//CPD-15448/L-LYXOSE/GLC.40.	CPD__45__15443_c + 2.0 WATER_c -> CPD__45__15448_c + L__45__LYXOSE_c + GLC_c	0	1000	0	3.2.1.194	--	MetaCyc reaction
RXN-14580-CPD-15443/WATER//CPD-15448/L-LYXOSE/ALPHA-GLUCOSE.50.	CPD__45__15443_c + 2.0 WATER_c -> CPD__45__15448_c + L__45__LYXOSE_c + ALPHA__45__GLUCOSE_c	0	1000	0	3.2.1.194	--	MetaCyc reaction
RXN-14580-CPD-15443/WATER//CPD-15448/L-LYXOSE/Glucopyranose.50.	CPD__45__15443_c + 2.0 WATER_c -> CPD__45__15448_c + L__45__LYXOSE_c + Glucopyranose_c	0	1000	0	3.2.1.194	--	MetaCyc reaction
RXN-14580-CPD-15443/WATER//CPD-15448/L-RIBULOSE/GLC.42.	CPD__45__15443_c + 2.0 WATER_c -> CPD__45__15448_c + L__45__RIBULOSE_c + GLC_c	0	1000	0	3.2.1.194	--	MetaCyc reaction
RXN-14580-CPD-15443/WATER//CPD-15448/L-RIBULOSE/ALPHA-GLUCOSE.52.	CPD__45__15443_c + 2.0 WATER_c -> CPD__45__15448_c + L__45__RIBULOSE_c + ALPHA__45__GLUCOSE_c	0	1000	0	3.2.1.194	--	MetaCyc reaction
RXN-14580-CPD-15443/WATER//CPD-15448/L-RIBULOSE/Glucopyranose.52.	CPD__45__15443_c + 2.0 WATER_c -> CPD__45__15448_c + L__45__RIBULOSE_c + Glucopyranose_c	0	1000	0	3.2.1.194	--	MetaCyc reaction
RXN-14580-CPD-15443/WATER//CPD-15448/L-XYLULOSE/GLC.42.	CPD__45__15443_c + 2.0 WATER_c -> CPD__45__15448_c + L__45__XYLULOSE_c + GLC_c	0	1000	0	3.2.1.194	--	MetaCyc reaction
RXN-14580-CPD-15443/WATER//CPD-15448/L-XYLULOSE/ALPHA-GLUCOSE.52.	CPD__45__15443_c + 2.0 WATER_c -> CPD__45__15448_c + L__45__XYLULOSE_c + ALPHA__45__GLUCOSE_c	0	1000	0	3.2.1.194	--	MetaCyc reaction
RXN-14580-CPD-15443/WATER//CPD-15448/L-XYLULOSE/Glucopyranose.52.	CPD__45__15443_c + 2.0 WATER_c -> CPD__45__15448_c + L__45__XYLULOSE_c + Glucopyranose_c	0	1000	0	3.2.1.194	--	MetaCyc reaction
RXN-14580-CPD-15443/WATER//CPD-15448/D-RIBULOSE/GLC.42.	CPD__45__15443_c + 2.0 WATER_c -> CPD__45__15448_c + D__45__RIBULOSE_c + GLC_c	0	1000	0	3.2.1.194	--	MetaCyc reaction
RXN-14580-CPD-15443/WATER//CPD-15448/D-RIBULOSE/ALPHA-GLUCOSE.52.	CPD__45__15443_c + 2.0 WATER_c -> CPD__45__15448_c + D__45__RIBULOSE_c + ALPHA__45__GLUCOSE_c	0	1000	0	3.2.1.194	--	MetaCyc reaction
RXN-14580-CPD-15443/WATER//CPD-15448/D-RIBULOSE/Glucopyranose.52.	CPD__45__15443_c + 2.0 WATER_c -> CPD__45__15448_c + D__45__RIBULOSE_c + Glucopyranose_c	0	1000	0	3.2.1.194	--	MetaCyc reaction
RXN-14580-CPD-15443/WATER//CPD-15448/D-XYLULOSE/GLC.42.	CPD__45__15443_c + 2.0 WATER_c -> CPD__45__15448_c + D__45__XYLULOSE_c + GLC_c	0	1000	0	3.2.1.194	--	MetaCyc reaction
RXN-14580-CPD-15443/WATER//CPD-15448/D-XYLULOSE/ALPHA-GLUCOSE.52.	CPD__45__15443_c + 2.0 WATER_c -> CPD__45__15448_c + D__45__XYLULOSE_c + ALPHA__45__GLUCOSE_c	0	1000	0	3.2.1.194	--	MetaCyc reaction
RXN-14580-CPD-15443/WATER//CPD-15448/D-XYLULOSE/Glucopyranose.52.	CPD__45__15443_c + 2.0 WATER_c -> CPD__45__15448_c + D__45__XYLULOSE_c + Glucopyranose_c	0	1000	0	3.2.1.194	--	MetaCyc reaction
RXN-14580-CPD-15443/WATER//CPD-15448/CPD-227/GLC.39.	CPD__45__15443_c + 2.0 WATER_c -> CPD__45__15448_c + CPD__45__227_c + GLC_c	0	1000	0	3.2.1.194	--	MetaCyc reaction
RXN-14580-CPD-15443/WATER//CPD-15448/CPD-227/ALPHA-GLUCOSE.49.	CPD__45__15443_c + 2.0 WATER_c -> CPD__45__15448_c + CPD__45__227_c + ALPHA__45__GLUCOSE_c	0	1000	0	3.2.1.194	--	MetaCyc reaction
RXN-14580-CPD-15443/WATER//CPD-15448/CPD-227/Glucopyranose.49.	CPD__45__15443_c + 2.0 WATER_c -> CPD__45__15448_c + CPD__45__227_c + Glucopyranose_c	0	1000	0	3.2.1.194	--	MetaCyc reaction
RXN-14580-CPD-15443/WATER//CPD-15448/CPD0-1108/GLC.41.	CPD__45__15443_c + 2.0 WATER_c -> CPD__45__15448_c + CPD0__45__1108_c + GLC_c	0	1000	0	3.2.1.194	--	MetaCyc reaction
RXN-14580-CPD-15443/WATER//CPD-15448/CPD0-1108/ALPHA-GLUCOSE.51.	CPD__45__15443_c + 2.0 WATER_c -> CPD__45__15448_c + CPD0__45__1108_c + ALPHA__45__GLUCOSE_c	0	1000	0	3.2.1.194	--	MetaCyc reaction
RXN-14580-CPD-15443/WATER//CPD-15448/CPD0-1108/Glucopyranose.51.	CPD__45__15443_c + 2.0 WATER_c -> CPD__45__15448_c + CPD0__45__1108_c + Glucopyranose_c	0	1000	0	3.2.1.194	--	MetaCyc reaction
RXN-14580-CPD-15443/WATER//CPD-15448/CPD-10330/GLC.41.	CPD__45__15443_c + 2.0 WATER_c -> CPD__45__15448_c + CPD__45__10330_c + GLC_c	0	1000	0	3.2.1.194	--	MetaCyc reaction
RXN-14580-CPD-15443/WATER//CPD-15448/CPD-10330/ALPHA-GLUCOSE.51.	CPD__45__15443_c + 2.0 WATER_c -> CPD__45__15448_c + CPD__45__10330_c + ALPHA__45__GLUCOSE_c	0	1000	0	3.2.1.194	--	MetaCyc reaction
RXN-14580-CPD-15443/WATER//CPD-15448/CPD-10330/Glucopyranose.51.	CPD__45__15443_c + 2.0 WATER_c -> CPD__45__15448_c + CPD__45__10330_c + Glucopyranose_c	0	1000	0	3.2.1.194	--	MetaCyc reaction
RXN-14580-CPD-15443/WATER//CPD-15448/CPD0-1110/GLC.41.	CPD__45__15443_c + 2.0 WATER_c -> CPD__45__15448_c + CPD0__45__1110_c + GLC_c	0	1000	0	3.2.1.194	--	MetaCyc reaction
RXN-14580-CPD-15443/WATER//CPD-15448/CPD0-1110/ALPHA-GLUCOSE.51.	CPD__45__15443_c + 2.0 WATER_c -> CPD__45__15448_c + CPD0__45__1110_c + ALPHA__45__GLUCOSE_c	0	1000	0	3.2.1.194	--	MetaCyc reaction
RXN-14580-CPD-15443/WATER//CPD-15448/CPD0-1110/Glucopyranose.51.	CPD__45__15443_c + 2.0 WATER_c -> CPD__45__15448_c + CPD0__45__1110_c + Glucopyranose_c	0	1000	0	3.2.1.194	--	MetaCyc reaction
RXN-14580-CPD-15443/WATER//CPD-15448/CPD-15829/GLC.41.	CPD__45__15443_c + 2.0 WATER_c -> CPD__45__15448_c + CPD__45__15829_c + GLC_c	0	1000	0	3.2.1.194	--	MetaCyc reaction
RXN-14580-CPD-15443/WATER//CPD-15448/CPD-15829/ALPHA-GLUCOSE.51.	CPD__45__15443_c + 2.0 WATER_c -> CPD__45__15448_c + CPD__45__15829_c + ALPHA__45__GLUCOSE_c	0	1000	0	3.2.1.194	--	MetaCyc reaction
RXN-14580-CPD-15443/WATER//CPD-15448/CPD-15829/Glucopyranose.51.	CPD__45__15443_c + 2.0 WATER_c -> CPD__45__15448_c + CPD__45__15829_c + Glucopyranose_c	0	1000	0	3.2.1.194	--	MetaCyc reaction
RXN-14580-CPD-15443/WATER//CPD-15448/CPD-15818/GLC.41.	CPD__45__15443_c + 2.0 WATER_c -> CPD__45__15448_c + CPD__45__15818_c + GLC_c	0	1000	0	3.2.1.194	--	MetaCyc reaction
RXN-14580-CPD-15443/WATER//CPD-15448/CPD-15818/ALPHA-GLUCOSE.51.	CPD__45__15443_c + 2.0 WATER_c -> CPD__45__15448_c + CPD__45__15818_c + ALPHA__45__GLUCOSE_c	0	1000	0	3.2.1.194	--	MetaCyc reaction
RXN-14580-CPD-15443/WATER//CPD-15448/CPD-15818/Glucopyranose.51.	CPD__45__15443_c + 2.0 WATER_c -> CPD__45__15448_c + CPD__45__15818_c + Glucopyranose_c	0	1000	0	3.2.1.194	--	MetaCyc reaction
RXN-14580-CPD-15443/WATER//CPD-15448/XYLOSE/GLC.38.	CPD__45__15443_c + 2.0 WATER_c -> CPD__45__15448_c + XYLOSE_c + GLC_c	0	1000	0	3.2.1.194	--	MetaCyc reaction
RXN-14580-CPD-15443/WATER//CPD-15448/XYLOSE/ALPHA-GLUCOSE.48.	CPD__45__15443_c + 2.0 WATER_c -> CPD__45__15448_c + XYLOSE_c + ALPHA__45__GLUCOSE_c	0	1000	0	3.2.1.194	--	MetaCyc reaction
RXN-14580-CPD-15443/WATER//CPD-15448/XYLOSE/Glucopyranose.48.	CPD__45__15443_c + 2.0 WATER_c -> CPD__45__15448_c + XYLOSE_c + Glucopyranose_c	0	1000	0	3.2.1.194	--	MetaCyc reaction
RXN-14580-CPD-15443/WATER//CPD-15448/BETA-D-XYLOSE/GLC.45.	CPD__45__15443_c + 2.0 WATER_c -> CPD__45__15448_c + BETA__45__D__45__XYLOSE_c + GLC_c	0	1000	0	3.2.1.194	--	MetaCyc reaction
RXN-14580-CPD-15443/WATER//CPD-15448/BETA-D-XYLOSE/ALPHA-GLUCOSE.55.	CPD__45__15443_c + 2.0 WATER_c -> CPD__45__15448_c + BETA__45__D__45__XYLOSE_c + ALPHA__45__GLUCOSE_c	0	1000	0	3.2.1.194	--	MetaCyc reaction
RXN-14580-CPD-15443/WATER//CPD-15448/BETA-D-XYLOSE/Glucopyranose.55.	CPD__45__15443_c + 2.0 WATER_c -> CPD__45__15448_c + BETA__45__D__45__XYLOSE_c + Glucopyranose_c	0	1000	0	3.2.1.194	--	MetaCyc reaction
RXN-14580-CPD-15443/WATER//CPD-15448/CPD-15377/GLC.41.	CPD__45__15443_c + 2.0 WATER_c -> CPD__45__15448_c + CPD__45__15377_c + GLC_c	0	1000	0	3.2.1.194	--	MetaCyc reaction
RXN-14580-CPD-15443/WATER//CPD-15448/CPD-15377/ALPHA-GLUCOSE.51.	CPD__45__15443_c + 2.0 WATER_c -> CPD__45__15448_c + CPD__45__15377_c + ALPHA__45__GLUCOSE_c	0	1000	0	3.2.1.194	--	MetaCyc reaction
RXN-14580-CPD-15443/WATER//CPD-15448/CPD-15377/Glucopyranose.51.	CPD__45__15443_c + 2.0 WATER_c -> CPD__45__15448_c + CPD__45__15377_c + Glucopyranose_c	0	1000	0	3.2.1.194	--	MetaCyc reaction
RXN-14580-CPD-15443/WATER//CPD-15448/CPD-15699/GLC.41.	CPD__45__15443_c + 2.0 WATER_c -> CPD__45__15448_c + CPD__45__15699_c + GLC_c	0	1000	0	3.2.1.194	--	MetaCyc reaction
RXN-14580-CPD-15443/WATER//CPD-15448/CPD-15699/ALPHA-GLUCOSE.51.	CPD__45__15443_c + 2.0 WATER_c -> CPD__45__15448_c + CPD__45__15699_c + ALPHA__45__GLUCOSE_c	0	1000	0	3.2.1.194	--	MetaCyc reaction
RXN-14580-CPD-15443/WATER//CPD-15448/CPD-15699/Glucopyranose.51.	CPD__45__15443_c + 2.0 WATER_c -> CPD__45__15448_c + CPD__45__15699_c + Glucopyranose_c	0	1000	0	3.2.1.194	--	MetaCyc reaction
RXN-14580-CPD-15443/WATER//CPD-15448/CPD-12046/GLC.41.	CPD__45__15443_c + 2.0 WATER_c -> CPD__45__15448_c + CPD__45__12046_c + GLC_c	0	1000	0	3.2.1.194	--	MetaCyc reaction
RXN-14580-CPD-15443/WATER//CPD-15448/CPD-12046/ALPHA-GLUCOSE.51.	CPD__45__15443_c + 2.0 WATER_c -> CPD__45__15448_c + CPD__45__12046_c + ALPHA__45__GLUCOSE_c	0	1000	0	3.2.1.194	--	MetaCyc reaction
RXN-14580-CPD-15443/WATER//CPD-15448/CPD-12046/Glucopyranose.51.	CPD__45__15443_c + 2.0 WATER_c -> CPD__45__15448_c + CPD__45__12046_c + Glucopyranose_c	0	1000	0	3.2.1.194	--	MetaCyc reaction
RXN-14580-CPD-15443/WATER//CPD-15448/CPD-12045/GLC.41.	CPD__45__15443_c + 2.0 WATER_c -> CPD__45__15448_c + CPD__45__12045_c + GLC_c	0	1000	0	3.2.1.194	--	MetaCyc reaction
RXN-14580-CPD-15443/WATER//CPD-15448/CPD-12045/ALPHA-GLUCOSE.51.	CPD__45__15443_c + 2.0 WATER_c -> CPD__45__15448_c + CPD__45__12045_c + ALPHA__45__GLUCOSE_c	0	1000	0	3.2.1.194	--	MetaCyc reaction
RXN-14580-CPD-15443/WATER//CPD-15448/CPD-12045/Glucopyranose.51.	CPD__45__15443_c + 2.0 WATER_c -> CPD__45__15448_c + CPD__45__12045_c + Glucopyranose_c	0	1000	0	3.2.1.194	--	MetaCyc reaction
RXN-14580-CPD-15443/WATER//CPD-15448/CPD-12044/GLC.41.	CPD__45__15443_c + 2.0 WATER_c -> CPD__45__15448_c + CPD__45__12044_c + GLC_c	0	1000	0	3.2.1.194	--	MetaCyc reaction
RXN-14580-CPD-15443/WATER//CPD-15448/CPD-12044/ALPHA-GLUCOSE.51.	CPD__45__15443_c + 2.0 WATER_c -> CPD__45__15448_c + CPD__45__12044_c + ALPHA__45__GLUCOSE_c	0	1000	0	3.2.1.194	--	MetaCyc reaction
RXN-14580-CPD-15443/WATER//CPD-15448/CPD-12044/Glucopyranose.51.	CPD__45__15443_c + 2.0 WATER_c -> CPD__45__15448_c + CPD__45__12044_c + Glucopyranose_c	0	1000	0	3.2.1.194	--	MetaCyc reaction
RXN-14580-CPD-15443/WATER//CPD-15448/CPD-12043/GLC.41.	CPD__45__15443_c + 2.0 WATER_c -> CPD__45__15448_c + CPD__45__12043_c + GLC_c	0	1000	0	3.2.1.194	--	MetaCyc reaction
RXN-14580-CPD-15443/WATER//CPD-15448/CPD-12043/ALPHA-GLUCOSE.51.	CPD__45__15443_c + 2.0 WATER_c -> CPD__45__15448_c + CPD__45__12043_c + ALPHA__45__GLUCOSE_c	0	1000	0	3.2.1.194	--	MetaCyc reaction
RXN-14580-CPD-15443/WATER//CPD-15448/CPD-12043/Glucopyranose.51.	CPD__45__15443_c + 2.0 WATER_c -> CPD__45__15448_c + CPD__45__12043_c + Glucopyranose_c	0	1000	0	3.2.1.194	--	MetaCyc reaction
RXN-14580-CPD-15443/WATER//CPD-15448/CPD-15700/GLC.41.	CPD__45__15443_c + 2.0 WATER_c -> CPD__45__15448_c + CPD__45__15700_c + GLC_c	0	1000	0	3.2.1.194	--	MetaCyc reaction
RXN-14580-CPD-15443/WATER//CPD-15448/CPD-15700/ALPHA-GLUCOSE.51.	CPD__45__15443_c + 2.0 WATER_c -> CPD__45__15448_c + CPD__45__15700_c + ALPHA__45__GLUCOSE_c	0	1000	0	3.2.1.194	--	MetaCyc reaction
RXN-14580-CPD-15443/WATER//CPD-15448/CPD-15700/Glucopyranose.51.	CPD__45__15443_c + 2.0 WATER_c -> CPD__45__15448_c + CPD__45__15700_c + Glucopyranose_c	0	1000	0	3.2.1.194	--	MetaCyc reaction
RXN-14580-CPD-15443/WATER//CPD-15448/BETA-L-ARABINOSE/GLC.48.	CPD__45__15443_c + 2.0 WATER_c -> CPD__45__15448_c + BETA__45__L__45__ARABINOSE_c + GLC_c	0	1000	0	3.2.1.194	--	MetaCyc reaction
RXN-14580-CPD-15443/WATER//CPD-15448/BETA-L-ARABINOSE/ALPHA-GLUCOSE.58.	CPD__45__15443_c + 2.0 WATER_c -> CPD__45__15448_c + BETA__45__L__45__ARABINOSE_c + ALPHA__45__GLUCOSE_c	0	1000	0	3.2.1.194	--	MetaCyc reaction
RXN-14580-CPD-15443/WATER//CPD-15448/BETA-L-ARABINOSE/Glucopyranose.58.	CPD__45__15443_c + 2.0 WATER_c -> CPD__45__15448_c + BETA__45__L__45__ARABINOSE_c + Glucopyranose_c	0	1000	0	3.2.1.194	--	MetaCyc reaction
RXN-14580-CPD-15443/WATER//CPD-15448/ARABINOSE/GLC.41.	CPD__45__15443_c + 2.0 WATER_c -> CPD__45__15448_c + ARABINOSE_c + GLC_c	0	1000	0	3.2.1.194	--	MetaCyc reaction
RXN-14580-CPD-15443/WATER//CPD-15448/ARABINOSE/ALPHA-GLUCOSE.51.	CPD__45__15443_c + 2.0 WATER_c -> CPD__45__15448_c + ARABINOSE_c + ALPHA__45__GLUCOSE_c	0	1000	0	3.2.1.194	--	MetaCyc reaction
RXN-14580-CPD-15443/WATER//CPD-15448/ARABINOSE/Glucopyranose.51.	CPD__45__15443_c + 2.0 WATER_c -> CPD__45__15448_c + ARABINOSE_c + Glucopyranose_c	0	1000	0	3.2.1.194	--	MetaCyc reaction
RXN-14580-CPD-15443/WATER//CPD-15448/CPD-12049/GLC.41.	CPD__45__15443_c + 2.0 WATER_c -> CPD__45__15448_c + CPD__45__12049_c + GLC_c	0	1000	0	3.2.1.194	--	MetaCyc reaction
RXN-14580-CPD-15443/WATER//CPD-15448/CPD-12049/ALPHA-GLUCOSE.51.	CPD__45__15443_c + 2.0 WATER_c -> CPD__45__15448_c + CPD__45__12049_c + ALPHA__45__GLUCOSE_c	0	1000	0	3.2.1.194	--	MetaCyc reaction
RXN-14580-CPD-15443/WATER//CPD-15448/CPD-12049/Glucopyranose.51.	CPD__45__15443_c + 2.0 WATER_c -> CPD__45__15448_c + CPD__45__12049_c + Glucopyranose_c	0	1000	0	3.2.1.194	--	MetaCyc reaction
RXN-14580-CPD-15443/WATER//CPD-15448/CPD-12047/GLC.41.	CPD__45__15443_c + 2.0 WATER_c -> CPD__45__15448_c + CPD__45__12047_c + GLC_c	0	1000	0	3.2.1.194	--	MetaCyc reaction
RXN-14580-CPD-15443/WATER//CPD-15448/CPD-12047/ALPHA-GLUCOSE.51.	CPD__45__15443_c + 2.0 WATER_c -> CPD__45__15448_c + CPD__45__12047_c + ALPHA__45__GLUCOSE_c	0	1000	0	3.2.1.194	--	MetaCyc reaction
RXN-14580-CPD-15443/WATER//CPD-15448/CPD-12047/Glucopyranose.51.	CPD__45__15443_c + 2.0 WATER_c -> CPD__45__15448_c + CPD__45__12047_c + Glucopyranose_c	0	1000	0	3.2.1.194	--	MetaCyc reaction
RXN-14580-CPD-15441/WATER//CPD-15447/CPD-15987/GLC.41.	CPD__45__15441_c + 2.0 WATER_c -> CPD__45__15447_c + CPD__45__15987_c + GLC_c	0	1000	0	3.2.1.194	--	MetaCyc reaction
RXN-14580-CPD-15441/WATER//CPD-15447/CPD-15987/ALPHA-GLUCOSE.51.	CPD__45__15441_c + 2.0 WATER_c -> CPD__45__15447_c + CPD__45__15987_c + ALPHA__45__GLUCOSE_c	0	1000	0	3.2.1.194	--	MetaCyc reaction
RXN-14580-CPD-15441/WATER//CPD-15447/CPD-15987/Glucopyranose.51.	CPD__45__15441_c + 2.0 WATER_c -> CPD__45__15447_c + CPD__45__15987_c + Glucopyranose_c	0	1000	0	3.2.1.194	--	MetaCyc reaction
RXN-14580-CPD-15441/WATER//CPD-15447/CPD-15986/GLC.41.	CPD__45__15441_c + 2.0 WATER_c -> CPD__45__15447_c + CPD__45__15986_c + GLC_c	0	1000	0	3.2.1.194	--	MetaCyc reaction
RXN-14580-CPD-15441/WATER//CPD-15447/CPD-15986/ALPHA-GLUCOSE.51.	CPD__45__15441_c + 2.0 WATER_c -> CPD__45__15447_c + CPD__45__15986_c + ALPHA__45__GLUCOSE_c	0	1000	0	3.2.1.194	--	MetaCyc reaction
RXN-14580-CPD-15441/WATER//CPD-15447/CPD-15986/Glucopyranose.51.	CPD__45__15441_c + 2.0 WATER_c -> CPD__45__15447_c + CPD__45__15986_c + Glucopyranose_c	0	1000	0	3.2.1.194	--	MetaCyc reaction
RXN-14580-CPD-15441/WATER//CPD-15447/CPD-15616/GLC.41.	CPD__45__15441_c + 2.0 WATER_c -> CPD__45__15447_c + CPD__45__15616_c + GLC_c	0	1000	0	3.2.1.194	--	MetaCyc reaction
RXN-14580-CPD-15441/WATER//CPD-15447/CPD-15616/ALPHA-GLUCOSE.51.	CPD__45__15441_c + 2.0 WATER_c -> CPD__45__15447_c + CPD__45__15616_c + ALPHA__45__GLUCOSE_c	0	1000	0	3.2.1.194	--	MetaCyc reaction
RXN-14580-CPD-15441/WATER//CPD-15447/CPD-15616/Glucopyranose.51.	CPD__45__15441_c + 2.0 WATER_c -> CPD__45__15447_c + CPD__45__15616_c + Glucopyranose_c	0	1000	0	3.2.1.194	--	MetaCyc reaction
RXN-14580-CPD-15441/WATER//CPD-15447/CPD-9570/GLC.40.	CPD__45__15441_c + 2.0 WATER_c -> CPD__45__15447_c + CPD__45__9570_c + GLC_c	0	1000	0	3.2.1.194	--	MetaCyc reaction
RXN-14580-CPD-15441/WATER//CPD-15447/CPD-9570/ALPHA-GLUCOSE.50.	CPD__45__15441_c + 2.0 WATER_c -> CPD__45__15447_c + CPD__45__9570_c + ALPHA__45__GLUCOSE_c	0	1000	0	3.2.1.194	--	MetaCyc reaction
[truncated: 4,613 more rows]

## Sheet: Table B
Table B. Metabolite information in the reactions of Table A.
MetaCyc id	name	compartment	charge	formula	KEGG ID	BioCyc ID
ZN__43__2_c	Zn2+	c	2	Zn	C00038	ZN+2
ZN__43__2_p	Zn2+	p	2	Zn	C00038	ZN+2
CPD__45__1093_c	1-deoxy-D-xylulose	c	0	C5H10O4	C06257	CPD-1093
SE__45__2_c	selenide	c	-2	Se		SE-2
Elemental__45__Sulfur_c	S0	c	0	S	C00087	Elemental-Sulfur
Intracellular__45__Sulfur_c	intracellular S0	c	0	S		Intracellular-Sulfur
CPD__45__610_c	trimetaphosphate	c	-3	O9P3	C02466	CPD-610
CPD__45__14_c	tetrathionate	c	-2	O6S4	C02084	CPD-14
CPD__45__14_p	tetrathionate	p	0	O6S4
CPD__45__552_c	trithionate	c	-2	O6S3	C01861	CPD-552
SELENATE_c	selenate	c	-2	O4Se	C05697	SELENATE
SULFATE_e	sulfate	e	-2	O4S	C00059	SULFATE
SULFATE_c	sulfate	c	-2	O4S	C00059	SULFATE
SELENITE_c	selenite	c	-2	O3Se	C05684	SELENITE
SO3_c	sulfite	c	-2	O3S		SO3
SUPER__45__OXIDE_c	superoxide	c	-1	O2	C00704	SUPER-OXIDE
OXYGEN__45__MOLECULE_c	oxygen	c	0	O2	C00007	OXYGEN-MOLECULE
OXYGEN__45__MOLECULE_p	oxygen	p	0	O2	C00007	OXYGEN-MOLECULE
OXYGEN__45__MOLECULE_m	oxygen	m	0	O2	C00007	OXYGEN-MOLECULE
P3I_c	PPPi	c	-5	O10P3	C00536	P3I
NITRATE_c	nitrate	c	-1	NO3	C00244	NITRATE
NITRATE_p	nitrate	p	-1	NO3	C00244	NITRATE
NITRITE_c	nitrite	c	-1	NO2	C00088	NITRITE
NITRITE_p	nitrite	p	-1	NO2	C00088	NITRITE
NITRIC__45__OXIDE_p	nitric oxide	p	0	NO	C00533	NITRIC-OXIDE
NITRIC__45__OXIDE_c	nitric oxide	c	0	NO	C00533	NITRIC-OXIDE
NA__43___p	Na+	p	1	Na	C01330	NA+
NA__43___c	Na+	c	1	Na	C01330	NA+
NA__43___e	Na+	e	1	Na	C01330	NA+
NA__43___CCO__45__IN	Na+	CCO__45__IN	1	Na	C01330	NA+
NA__43___CCO__45__OUT	Na+	CCO__45__OUT	1	Na	C01330	NA+
NITROUS__45__OXIDE_p	nitrous oxide	p	0	N2O	C00887	NITROUS-OXIDE
NITROUS__45__OXIDE_c	nitrous oxide	c	0	N2O	C00887	NITROUS-OXIDE
NITROGEN__45__MOLECULE_c	N2	c	0	N2	C00697	NITROGEN-MOLECULE
NITROGEN__45__MOLECULE_p	N2	p	0	N2	C00697	NITROGEN-MOLECULE
K__43___p	K+	p	1	K	C00238	K+
K__43___c	K+	c	1	K	C00238	K+
K__43___CCO__45__IN	K+	CCO__45__IN	1	K	C00238	K+
K__43___CCO__45__OUT	K+	CCO__45__OUT	1	K	C00238	K+
CPD__45__846_c	HS-	c	-1	HS		CPD-846
CPD__45__12799_c	hypochlorous acid	c	0	HOCl	C19697	CPD-12799
PPI_c	diphosphate	c	-3	HO7P2	C00013	PPI
Pi_c	phosphate	c	-2	HO4P	C00009	Pi
Pi_m	phosphate	m	-2	HO4P	C00009	Pi
Pi_p	phosphate	p	-2	HO4P	C00009	Pi
Pi_CCO__45__IN	phosphate	CCO__45__IN	-2	HO4P	C00009	Pi
ARSENATE_c	arsenate	c	-2	HO4As	C01478	ARSENATE
S2O3_c	thiosulfate	c	-1	HO3S2	C00320	S2O3
S2O3_p	thiosulfate	p	-1	HO3S2	C00320	S2O3
PHOSPHONATE_c	phosphonate	c	-2	HO3P	C06701	PHOSPHONATE
OH_c	OH-	c	-1	HO	C01328	OH
CPD__45__12377_c	hydroxyl radical	c	0	HO	C16844	CPD-12377
CU__43___c	Cu+	c	1	HCu		CU+
CU__43___e	Cu+	e	1	HCu		CU+
CU__43___p	Cu+	p	1	HCu		CU+
HYDRAZINE_c	hydrazine	c	0	H4N2	C05361	HYDRAZINE
AMMONIUM_c	ammonium	c	1	H4N	C01342	AMMONIUM
AMMONIUM_p	ammonium	p	1	H4N	C01342	AMMONIUM
HYDROXYLAMINE_c	hydroxylamine	c	0	H3NO	C00192	HYDROXYLAMINE
AMMONIA_c	ammonia	c	0	H3N	C00014	AMMONIA
CPD__45__678_c	hydrogen selenide	c	0	H2Se	C01528	CPD-678
HS_c	hydrogen sulfide	c	0	H2S	C00283	HS
CPD__45__763_c	arsenite	c	-1	H2O3As	C06697	CPD-763
HYDROGEN__45__PEROXIDE_c	hydrogen peroxide	c	0	H2O2	C00027	HYDROGEN-PEROXIDE
WATER_c	H2O	c	0	H2O	C00001	WATER
WATER_p	H2O	p	0	H2O	C00001	WATER
WATER_m	H2O	m	0	H2O	C00001	WATER
WATER_CCO__45__IN	H2O	CCO__45__IN	0	H2O	C00001	WATER
PHOSPHORAMIDATE_c	phosphoramidate	c	-2	H2NO3P	C02306	PHOSPHORAMIDATE
HYDROGEN__45__MOLECULE_c	H2	c	0	H2	C00282	HYDROGEN-MOLECULE
PROTON_c	H+	c	1	H	C00080	PROTON
PROTON_m	H+	m	1	H	C00080	PROTON
PROTON_CCO__45__OUT	H+	CCO__45__OUT	1	H	C00080	PROTON
PROTON_CCO__45__IN	H+	CCO__45__IN	1	H	C00080	PROTON
PROTON_p	H+	p	1	H	C00080	PROTON
FE__43__3_e	Fe3+	e	3	Fe	C14819	FE+3
FE__43__3_c	Fe3+	c	3	Fe	C14819	FE+3
FE__43__2_e	Fe2+	e	2	Fe	C14818	FE+2
FE__43__2_c	Fe2+	c	2	Fe	C14818	FE+2
F__45___c	fluoride	c	-1	F	C00742	F-
CU__43__2_p	Cu2+	p	2	Cu		CU+2
CU__43__2_c	Cu2+	c	2	Cu		CU+2
CPD__45__844_c	carbon disulfide	c	0	CS2	C19033	CPD-844
CARBONYL__45__SULFIDE_c	carbonyl sulfide	c	0	COS	C07331	CARBONYL-SULFIDE
CARBON__45__DIOXIDE_c	CO2	c	0	CO2	C00011	CARBON-DIOXIDE
CARBON__45__DIOXIDE_p	CO2	p	0	CO2	C00011	CARBON-DIOXIDE
CARBON__45__MONOXIDE_c	carbon monoxide	c	0	CO	C00237	CARBON-MONOXIDE
HSCN_c	thiocyanate	c	-1	CNS	C01755	HSCN
CPD__45__69_c	cyanate	c	-1	CNO	C01417	CPD-69
CL__45___c	chloride	c	-1	Cl	C00698	CL-
CPD__45__18238_c	carboxyphosphate	c	-2	CHO6P		CPD-18238
CPD__45__11735_c	phosphonoformate	c	-2	CHO5P		CPD-11735
CPD-17006	D-xylose 5-phosphate	c	-2	C5H9O8P	C06814	CPD-17006
CPD__45__11736_c	phosphonoformaldehyde	c	-2	CHO4P		CPD-11736
HCO3_c	hydrogencarbonate	c	-1	CHO3	C00288	HCO3
CPD__45__8042_c	monothiocarbonate	c	-1	CHO2S		CPD-8042
FORMATE_c	formate	c	-1	CHO2	C00058	FORMATE
HCN_c	hydrogen cyanide	c	0	CHN	C01326	HCN
METHYLAMINE_c	methylamine	c	1	CH6N	C00218	METHYLAMINE
CPD__45__7671_c	methanethiol	c	0	CH4S	C00409	CPD-7671
CPD__45__11729_c	hydroxymethylphosphonate	c	-1	CH4O4P		CPD-11729
CPD0__45__1068_c	methylphosphonate	c	-1	CH4O3P		CPD0-1068
METOH_c	methanol	c	0	CH4O	C00132	METOH
UREA_c	urea	c	0	CH4N2O	C00086	UREA
CH4_c	methane	c	0	CH4	C01438	CH4
CPD__45__3746_c	methanesulfonate	c	-1	CH3O3S	C11145	CPD-3746
CPD__45__15551_c	methanesulfinate	c	-1	CH3O2S		CPD-15551
FORMAMIDE_c	formamide	c	0	CH3NO	C00488	FORMAMIDE
CPD__45__845_c	methyl chloride	c	0	CH3Cl	C19446	CPD-845
FORMALDEHYDE_c	formaldehyde	c	0	CH2O	C00067	FORMALDEHYDE
CARBAMOYL__45__P_c	carbamoyl phosphate	c	-2	CH2NO5P	C00169	CARBAMOYL-P
CARBAMATE_c	carbamate	c	-1	CH2NO2	C01563	CARBAMATE
CPD__45__681_c	dichloromethane	c	0	CH2Cl2	C02271	CPD-681
CD__43__2_c	Cd2+	c	2	Cd	C01413	CD+2
CD__43__2_p	Cd2+	p	2	Cd	C01413	CD+2
CA__43__2_c	Ca2+	c	2	Ca	C00076	CA+2
CA__43__2_p	Ca2+	p	2	Ca	C00076	CA+2
_2__45__3__45__DIHYDROXYPHENYL__45__PROPIONATE_c	3-(2,3-dihydroxyphenyl)propanoate	c	-1	C9H9O4	C04044	2-3-DIHYDROXYPHENYL-PROPIONATE
CPD__45__2222_c	(R)-3-(4-hydroxyphenyl)lactate	c	-1	C9H9O4	C03964	CPD-2222
CPD__45__13034_c	(2E)-3-(5,6-dihydroxycyclohexa-1,3-dien-1-yl)prop-2-enoate	c	-1	C9H9O4		CPD-13034
MELILOTATE_c	melilotate	c	-1	C9H9O3	C01198	MELILOTATE
CPD__45__12218_c	3-hydroxy-3-phenylpropanoate	c	-1	C9H9O3		CPD-12218
CPD__45__17782_c	4-(6-hydroxy-pyridin-3-yl)-4-oxobutanal	c	0	C9H9NO3		CPD-17782
CPD__45__14100_c	4-oxo-4-(pyridin-3-yl)butanal	c	0	C9H9NO2	C19567	CPD-14100
CPD__45__157_c	(2Z,4E)-2-hydroxy-6-oxonona-2,4-diene-1,9-dioate	c	-2	C9H8O6	C04479	CPD-157
DIHYDROCOUMARIN_c	dihydrocoumarin	c	0	C9H8O2	C02274	DIHYDROCOUMARIN
_1__45__INDANONE_c	indanone	c	0	C9H8O	C01504	1-INDANONE
CINNAMALDEHYDE_c	cinnamaldehyde	c	0	C9H8O	C00903	CINNAMALDEHYDE
CPD__45__6366_c	DIMBOA	c	-1	C9H8NO5	C04720	CPD-6366
CPD__45__14096_c	6-hydroxy-3-succinoyl-pyridine	c	-1	C9H8NO4		CPD-14096
CPD__45__425_c	hippurate	c	-1	C9H8NO3	C01586	CPD-425
CPD__45__14094_c	4-oxo-4-(3-pyridyl)-butanoate	c	-1	C9H8NO3		CPD-14094
_4__45__HYDROXYAMINOQUINOLINE__45__N__45__OXIDE_c	4-hydroxyaminoquinoline-N-oxide	c	0	C9H8N2O2	C04050	4-HYDROXYAMINOQUINOLINE-N-OXIDE
_34__45__DIHYDROXYPHENYLPYRUVATE_c	3,4-dihydroxyphenylpyruvate	c	-1	C9H7O5	C04045	34-DIHYDROXYPHENYLPYRUVATE
CPD__45__676_c	trans-caffeate	c	-1	C9H7O4	C01197	CPD-676
P__45__HYDROXY__45__PHENYLPYRUVATE_c	4-hydroxyphenylpyruvate	c	-1	C9H7O4	C01179	P-HYDROXY-PHENYLPYRUVATE
CPD__45__10599_c	4-hydroxybenzoyl-acetate	c	-1	C9H7O4		CPD-10599
CPD__45__10796_c	2,3-dihydroxy-trans-cinnamate	c	-1	C9H7O4		CPD-10796
CPD__45__7418_c	coumarinate	c	-1	C9H7O3	C05838	CPD-7418
COUMARATE_c	4-coumarate	c	-1	C9H7O3	C00811	COUMARATE
BENZOYL__45__ACETATE_c	3-oxo-3-phenylpropanoate	c	-1	C9H7O3	C07114	BENZOYL-ACETATE
PHENYL__45__PYRUVATE_c	2-oxo-3-phenylpropanoate	c	-1	C9H7O3	C00166	PHENYL-PYRUVATE
_2__45__COUMARATE_c	2-coumarate	c	-1	C9H7O3	C01772	2-COUMARATE
CPD__45__674_c	trans-cinnamate	c	-1	C9H7O2	C00423	CPD-674
CPD0__45__2184_c	(2Z,4E,7E)-2-hydroxy-6-oxonona-2,4,7-triene-1,9-dioate	c	-2	C9H6O6	C12624	CPD0-2184
CPD__45__8097_c	esculetin	c	0	C9H6O4	C09263	CPD-8097
CPD__45__14427_c	daphnetin	c	0	C9H6O4	C03093	CPD-14427
COUMARIN_c	coumarin	c	0	C9H6O2	C05851	COUMARIN
_4__45__NITROQUINOLINE__45__N__45__OXIDE_c	4-nitroquinoline-N-oxide	c	0	C9H6N2O3	C03474	4-NITROQUINOLINE-N-OXIDE
CPD__45__10689_c	norspermine	c	4	C9H28N4		CPD-10689
CPD__45__3462_c	N8-acetylspermidine	c	2	C9H23N3O	C01029	CPD-3462
GAMMA__45__GLUTAMYL__45__PUTRESCINE_c	gamma-glutamyl-L-putrescine	c	1	C9H20N3O3	C15699	GAMMA-GLUTAMYL-PUTRESCINE
CPDQT__45__349_c	L-tetrahomomethionine	c	0	C9H19NO2S		CPDQT-349
CPD__45__16855_c	2-O-(alpha-D-glucopyranosyl)glycerol	c	0	C9H18O8	C11546	CPD-16855
CPD__45__309_c	D-octopine	c	0	C9H18N4O4	C04137	CPD-309
CPD__45__11955_c	N-hydroxy-N-succinylcadaverine	c	0	C9H18N2O4		CPD-11955
CPD__45__18011_c	2-O-(alpha-D-glucopyranosyl)-sn-glycerol 3-phosphate	c	-2	C9H17O11P		CPD-18011
CPD__45__564_c	S-ribosyl-L-homocysteine	c	0	C9H17NO6S	C03539	CPD-564
PANTOTHENATE_c	(R)-pantothenate	c	-1	C9H16NO5	C00864	PANTOTHENATE
CPD__45__10809_c	2,5-diamino-6-(5-phospho-D-ribitylamino)pyrimidin-4(3H)-one	c	-2	C9H16N5O8P		CPD-10809
AMINO__45__RIBOSYLAMINO__45__1H__45__3H__45__PYR__45__DIONE_c	5-amino-6-(D-ribitylamino)uracil	c	0	C9H16N4O6	C04732	AMINO-RIBOSYLAMINO-1H-3H-PYR-DIONE
GAMMA__45__GLUTAMYL__45__GAMMA__45__AMINOBUTYRALDEH_c	4-(gamma-L-glutamylamino)butanal	c	0	C9H16N2O4	C15700	GAMMA-GLUTAMYL-GAMMA-AMINOBUTYRALDEH
_2__45__O__45__ALPHA__45__MANNOSYL__45__D__45__GLYCERATE_c	2-O-(alpha-D-mannosyl)-D-glycerate	c	-1	C9H15O9	C11544	2-O-ALPHA-MANNOSYL-D-GLYCERATE
CPD__45__9190_c	2-O-(alpha-D-glucopyranosyl)-D-glycerate	c	-1	C9H15O9	C19792	CPD-9190
CPDQT__45__29_c	8-(methylthio)-2-oxooctanoate	c	-1	C9H15O3S		CPDQT-29
_4__45__P__45__PANTOTHENATE_c	(R)-4'-phosphopantothenate	c	-3	C9H15NO8P	C03492	4-P-PANTOTHENATE
CPD__45__17531_c	L-dihydroanticapsin	c	0	C9H15NO4		CPD-17531
CPD__45__5881_c	4alpha-hydroxy-tetrahydrobiopterin	c	0	C9H15N5O4	C15522	CPD-5881
TETRA__45__H__45__BIOPTERIN_c	tetrahydrobiopterin	c	0	C9H15N5O3	C00272	TETRA-H-BIOPTERIN
CPD__45__1086_c	5-amino-6-(5-phospho-D-ribitylamino)uracil	c	-2	C9H15N4O9P	C04454	CPD-1086
CANAVANINOSUCCINATE_c	canavaninosuccinate	c	-1	C9H15N4O7		CANAVANINOSUCCINATE
CPD__45__1771_c	N-acetyl-L,L-2,6-diaminopimelate	c	-1	C9H15N2O5	C04390	CPD-1771
N2__45__SUCCINYLORNITHINE_c	N2-succinyl-L-ornithine	c	-1	C9H15N2O5	C03415	N2-SUCCINYLORNITHINE
CPD__45__9000_c	4-(gamma-L-glutamylamino)butanoate	c	-1	C9H15N2O5	C15767	CPD-9000
ALPHA__45__D__45__MANNOSYL__45__3__45__PHOSPHOGLYCERATE_c	2-O-(alpha-D-mannosyl)-3-phosphoglycerate	c	-3	C9H14O12P	C11516	ALPHA-D-MANNOSYL-3-PHOSPHOGLYCERATE
CPD__45__9189_c	2-O-(alpha-D-glucopyranosyl)-3-phospho-D-glycerate	c	-3	C9H14O12P		CPD-9189
DIAMINO__45__OH__45__PHOSPHORIBOSYLAMINO__45__PYR_c	2,5-diamino-6-(5-phospho-D-ribosylamino)pyrimidin-4(3H)-one	c	-2	C9H14N5O8P	C01304	DIAMINO-OH-PHOSPHORIBOSYLAMINO-PYR
DIHYDRO__45__NEO__45__PTERIN_c	7,8-dihydroneopterin	c	0	C9H13N5O4	C04874	DIHYDRO-NEO-PTERIN
CPD__45__11770_c	7,8-dihydromonapterin	c	0	C9H13N5O4	C21008	CPD-11770
BIOPTERIN_c	7,8-dihydrobiopterin	c	0	C9H13N5O3		BIOPTERIN
CPD__45__15159_c	6,7-dihydrobiopterin	c	0	C9H13N5O3	C00268	CPD-15159
CPD__45__602_c	5-amino-6-(5-phospho-D-ribosylamino)uracil	c	-2	C9H13N4O9P	C01268	CPD-602
AICAR_c	5-amino-1-(5-phospho-D-ribosyl)imidazole-4-carboxamide	c	-2	C9H13N4O8P	C04677	AICAR
CYTIDINE_p	cytidine	p	0	C9H13N3O5	C00475	CYTIDINE
CYTIDINE_c	cytidine	c	0	C9H13N3O5	C00475	CYTIDINE
DEOXYCYTIDINE_c	2'-deoxycytidine	c	0	C9H13N3O4	C00881	DEOXYCYTIDINE
CPD__45__15062_c	ubiquinol-0	c	0	C9H12O4		CPD-15062
DIHYDRONEOPTERIN__45__P_c	7,8-dihydroneopterin 3'-phosphate	c	-2	C9H12N5O7P	C05925	DIHYDRONEOPTERIN-P
CPD__45__13344_c	7,8-dihydroneopterin 2'-phosphate	c	-2	C9H12N5O7P		CPD-13344
DIHYDRONEOPTERIN__45__P3_c	7,8-dihydroneopterin 3'-triphosphate	c	-4	C9H12N5O13P3	C04895	DIHYDRONEOPTERIN-P3
DIHYDROMONAPTERIN__45__TRIPHOSPHATE_c	7,8-dihydromonapterin triphosphate	c	-4	C9H12N5O13P3		DIHYDROMONAPTERIN-TRIPHOSPHATE
CMP_c	CMP	c	-2	C9H12N3O8P	C00055	CMP
CMP_p	CMP	p	-2	C9H12N3O8P	C00055	CMP
DCMP_c	dCMP	c	-2	C9H12N3O7P	C00239	DCMP
CTP_c	CTP	c	-4	C9H12N3O14P3	C00063	CTP
DCTP_c	dCTP	c	-4	C9H12N3O13P3	C00458	DCTP
CDP_c	CDP	c	-3	C9H12N3O11P2	C00112	CDP
DCDP_c	dCDP	c	-3	C9H12N3O10P2	C00705	DCDP
URIDINE_p	uridine	p	0	C9H12N2O6	C00299	URIDINE
URIDINE_c	uridine	c	0	C9H12N2O6	C00299	URIDINE
CPD__45__497_c	pseudouridine	c	0	C9H12N2O6	C02067	CPD-497
DEOXYURIDINE_c	2'-deoxyuridine	c	0	C9H12N2O5	C00526	DEOXYURIDINE
DEOXYURIDINE_p	2'-deoxyuridine	p	0	C9H12N2O5	C00526	DEOXYURIDINE
CPD__45__17536_c	3-[(2S,5R)-5-hydroxy-7-oxabicyclo[4.1.0]heptan-2-yl]-2-oxopropanoate	c	-1	C9H11O5		CPD-17536
CPD__45__822_c	N2-succinyl-L-glutamate 5-semialdehyde	c	-2	C9H11NO6	C05932	CPD-822
N__45__ACETYL__45__L__45__2__45__AMINO__45__6__45__OXO__45__PIMELATE_c	L-2-acetamido-6-oxoheptanedioate	c	-2	C9H11NO6	C05539	N-ACETYL-L-2-AMINO-6-OXO-PIMELATE
L__45__DIHYDROXY__45__PHENYLALANINE_c	L-dopa	c	0	C9H11NO4	C00355	L-DIHYDROXY-PHENYLALANINE
CPD__45__15492_c	(R)-beta-hydroxy-L-tyrosine	c	0	C9H11NO4		CPD-15492
TYR_c	L-tyrosine	c	0	C9H11NO3	C00082	TYR
TYR_p	L-tyrosine	p	0	C9H11NO3	C00082	TYR
D__45__TYROSINE_c	D-tyrosine	c	0	C9H11NO3		D-TYROSINE
PHE_c	L-phenylalanine	c	0	C9H11NO2	C00079	PHE
PHE_CCO__45__OUT	L-phenylalanine	CCO__45__OUT	0	C9H11NO2	C00079	PHE
PHE_CCO__45__IN	L-phenylalanine	CCO__45__IN	0	C9H11NO2	C00079	PHE
PHE_p	L-phenylalanine	p	0	C9H11NO2	C00079	PHE
CPD__45__10812_c	7,8-dihydroneopterin 2',3'-cyclic phosphate	c	-1	C9H11N5O6P		CPD-10812
CPD0__45__181_c	N5-carboxyaminoimidazole ribonucleotide	c	-3	C9H11N3O9P	C15667	CPD0-181
PHOSPHORIBOSYL__45__CARBOXY__45__AMINOIMIDAZOLE_c	5-amino-1-(5-phospho-D-ribosyl)imidazole-4-carboxylate	c	-3	C9H11N3O9P	C04751	PHOSPHORIBOSYL-CARBOXY-AMINOIMIDAZOLE
CPD__45__683_c	cyclic 3',5'-cytidine monophosphate	c	-1	C9H11N3O7P	C00941	CPD-683
UMP_c	UMP	c	-2	C9H11N2O9P	C00105	UMP
UMP_p	UMP	p	-2	C9H11N2O9P	C00105	UMP
PSEUDOURIDINE__45__5__45__P_c	pseudouridine 5'-phosphate	c	-2	C9H11N2O9P	C01168	PSEUDOURIDINE-5-P
DUMP_c	dUMP	c	-2	C9H11N2O8P	C00365	DUMP
DUMP_p	dUMP	p	-2	C9H11N2O8P	C00365	DUMP
CPD0__45__1321_p	5'-iodo-5'-deoxyuridine	p	0	C9H11N2O5I		CPD0-1321
CPD0__45__1321_e	5'-iodo-5'-deoxyuridine	e	0	C9H11N2O5I		CPD0-1321
UTP_c	UTP	c	-4	C9H11N2O15P3	C00075	UTP
DUTP_c	dUTP	c	-4	C9H11N2O14P3	C00460	DUTP
UDP_c	UDP	c	-3	C9H11N2O12P2	C00015	UDP
DUDP_c	dUDP	c	-3	C9H11N2O11P2	C01346	DUDP
CPD0__45__1464_c	ubiquinone-0	c	0	C9H10O4		CPD0-1464
CPD__45__6501_c	benzyl acetate	c	0	C9H10O2	C15513	CPD-6501
_1__45__INDANOL_c	1-indanol	c	0	C9H10O	C01710	1-INDANOL
N2__45__SUCCINYLGLUTAMATE_c	N2-succinylglutamate	c	-3	C9H10NO7	C05931	N2-SUCCINYLGLUTAMATE
CPD__45__7070_c	N,N-dihydroxy-L-tyrosine	c	-1	C9H10NO5	C15503	CPD-7070
CPD__45__267_c	N-hydroxy-L-tyrosine	c	-1	C9H10NO4	C03004	CPD-267
CPD__45__13030_c	N,N-dihydroxy-L-phenylalanine	c	-1	C9H10NO4		CPD-13030
CPD__45__13029_c	N-hydroxy-L-phenylalanine	c	-1	C9H10NO3		CPD-13029
CPD__45__17837_c	C95 dolichol	c	0	C95H156O		CPD-17837
CPD__45__17830_c	C95 dolichol phosphate	c	-2	C95H155O4P		CPD-17830
C6_c	ditrans,octacis-undecaprenyldiphospho-N-acetyl-(N-acetylglucosaminyl)muramoyl-L-alanyl-gamma-D-glutamyl-meso-2,6-diaminopimeloyl-D-alanyl-D-alanine	c	-4	C95H152N8O28P2	C05898	C6
CPD__45__7695_c	ditrans,octacis-undecaprenyldiphospho-N-acetyl-(N-acetyl-beta-D-glucosaminyl)muramoyl-L-alanyl-gamma-D-glutamyl-L-lysyl-D-alanyl-D-alanine	c	-3	C94H153N8O26P2	C05889	CPD-7695
CPD__45__17838_c	C90 dolichol	c	0	C90H148O		CPD-17838
CPD__45__17831_c	C90 dolichol phosphate	c	-2	C90H147O4P		CPD-17831
CIS__45__12__45__DIHYDROXY__45__ETCETERA__45__CARBOXYLATE_c	cis-1,2-dihydroxy-4-methylcyclohexa-3,5-diene-1-carboxylate	c	-1	C8H9O4	C06729	CIS-12-DIHYDROXY-ETCETERA-CARBOXYLATE
PYRIDOXAL_c	pyridoxal	c	0	C8H9NO3	C00250	PYRIDOXAL
D__45__4__45__HYDROXYPHENYLGLYCINE_c	D-(4-hydroxyphenyl)glycine	c	0	C8H9NO3	C03493	D-4-HYDROXYPHENYLGLYCINE
CPD__45__1041_c	(Z)-[(4-hydroxyphenyl)acetaldehyde oxime]	c	0	C8H9NO2	C04353	CPD-1041
CPD__45__16178_c	4-[(Z)-2-aminoethenyl]phenol	c	0	C8H9NO		CPD-16178
CPD__45__238_c	2-phenylacetamide	c	0	C8H9NO	C02505	CPD-238
PHENYLACETALDOXIME_c	(Z)-phenylacetaldehyde oxime	c	0	C8H9NO	C16075	PHENYLACETALDOXIME
CPD__45__13031_c	(E)-4-hydroxyphenylacetaldehyde oxime	c	0	C8H9NO	C19714	CPD-13031
AMINO__45__ETCETERA__45__PYRIDIN__45__1__45__YL__45__PROPANOATE_c	L-mimosine	c	-1	C8H9N2O4	C04771	AMINO-ETCETERA-PYRIDIN-1-YL-PROPANOATE
VANILLIN_c	vanillin	c	0	C8H8O3	C00755	VANILLIN
CPD__45__6442_c	methylsalicylate	c	0	C8H8O3	C12305	CPD-6442
_34__45__DIHYDROXYPHENYLACETALDEHYDE_c	3,4-dihydroxyphenylacetaldehyde	c	0	C8H8O3	C04043	34-DIHYDROXYPHENYLACETALDEHYDE
CPD__45__10598_c	4-hydroxyacetophenone	c	0	C8H8O2	C10700	CPD-10598
CPD__45__18290_c	4-hydroxy-3-methylbenzaldehyde	c	0	C8H8O2	C21166	CPD-18290
HYDRPHENYLAC__45__CPD_c	(4-hydroxyphenyl)acetaldehyde	c	0	C8H8O2	C03765	HYDRPHENYLAC-CPD
PHENYLACETALDEHYDE_c	phenylacetaldehyde	c	0	C8H8O	C00601	PHENYLACETALDEHYDE
PHENYL_c	acetophenone	c	0	C8H8O	C07113	PHENYL
CPD__45__1075_c	4-vinylphenol	c	0	C8H8O	C05627	CPD-1075
CPD__45__13773_c	(S)-2-phenyloxirane	c	0	C8H8O	C20782	CPD-13773
PHENYLACETOTHIOHYDROXIMATE_c	(Z)-2-phenyl-1-thioacetohydroximate	c	-1	C8H8NOS	C03719	PHENYLACETOTHIOHYDROXIMATE
PYRIDOXAL_PHOSPHATE_c	pyridoxal 5'-phosphate	c	-2	C8H8NO6P	C00018	PYRIDOXAL_PHOSPHATE
CPD__45__1092_c	styrene	c	0	C8H8	C07083	CPD-1092
VANILLATE_c	vanillate	c	-1	C8H7O4	C06672	VANILLATE
HOMOGENTISATE_c	homogentisate	c	-1	C8H7O4	C00544	HOMOGENTISATE
CPD__45__782_c	3,4-dihydroxyphenylacetate	c	-1	C8H7O4	C01161	CPD-782
CPD__45__106_c	(S)-4-hydroxymandelate	c	-1	C8H7O4	C03198	CPD-106
CPD__45__637_c	6-methylsalicylate	c	-1	C8H7O3	C02657	CPD-637
_4__45__HYDROXYPHENYLACETATE_c	4-hydroxyphenylacetate	c	-1	C8H7O3	C00642	4-HYDROXYPHENYLACETATE
CPD__45__122_c	(S)-mandelate	c	-1	C8H7O3	C01984	CPD-122
CPD__45__121_c	(R)-mandelate	c	-1	C8H7O3	C01983	CPD-121
PHENYLACETATE_c	phenylacetate	c	-1	C8H7O2	C07086	PHENYLACETATE
CPD__45__13006_c	2-benzyl-thiohydroximate-O-sulfate	c	-2	C8H7NO4S2		CPD-13006
CPD__45__248_c	2-formylaminobenzaldehyde	c	0	C8H7NO2	C03574	CPD-248
CPD__45__648_c	(S)-4-hydroxymandelonitrile	c	0	C8H7NO2	C03742	CPD-648
CPD__45__14590_c	(R)-4-hydroxymandelonitrile	c	0	C8H7NO2		CPD-14590
CPD__45__6361_c	indolin-2-one	c	0	C8H7NO	C12312	CPD-6361
CPD__45__1074_c	4-hydroxyphenylacetonitrile	c	0	C8H7NO	C03766	CPD-1074
PHENYLACETONITRILE_c	phenylacetonitrile	c	0	C8H7N	C16074	PHENYLACETONITRILE
INDOLE_c	indole	c	0	C8H7N	C00463	INDOLE
INDOLE_p	indole	p	0	C8H7N	C00463	INDOLE
_4__45__MALEYL__45__ACETOACETATE_c	4-maleyl-acetoacetate	c	-2	C8H6O6	C01036	4-MALEYL-ACETOACETATE
_4__45__FUMARYL__45__ACETOACETATE_c	4-fumaryl-acetoacetate	c	-2	C8H6O6	C01061	4-FUMARYL-ACETOACETATE
CPD__45__783_c	2-hydroxy-5-carboxymethylmuconate semialdehyde	c	-2	C8H6O6	C04642	CPD-783
CPD__45__1943_c	(1R,6S)-dihydroxycyclohexa-2,4-diene-1,4-dicarboxylate	c	-2	C8H6O6	C06318	CPD-1943
CPD__45__6365_c	DIBOA	c	-1	C8H6NO4	C15770	CPD-6365
CPD__45__784_c	5-carboxymethyl-2-hydroxymuconate	c	-3	C8H5O7	C04186	CPD-784
CPD__45__785_c	(3E,5R)-5-carboxy-2-oxohept-3-enedioate	c	-3	C8H5O7	C04052	CPD-785
CPD__45__142_c	2-(4-hydroxyphenyl)-2-oxoacetate	c	-1	C8H5O4	C03590	CPD-142
PHENYLGLYOXYLATE_c	phenylglyoxylate	c	-1	C8H5O3	C02137	PHENYLGLYOXYLATE
CPD__45__13489_c	N1-(3-aminopropyl)agmatine	c	3	C8H24N5		CPD-13489
CPD__45__1821_c	sym-homospermidine	c	3	C8H24N3	C06366	CPD-1821
CPD__45__10012_c	carboxyspermidine	c	2	C8H21N3O2		CPD-10012
CPD__45__596_c	N6,N6-dimethyl-L-arginine	c	1	C8H19N4O2	C03626	CPD-596
CPD__45__18995_c	octan-2-ol	c	0	C8H18O		CPD-18995
OCTANOL_c	1-octanol	c	0	C8H18O	C00756	OCTANOL
CPDQT__45__404_c	L-trihomomethionine	c	0	C8H17NO2S	C17221	CPDQT-404
CPD__45__18988_c	2-octanone	c	0	C8H16O		CPD-18988
CPD__45__371_c	1-octanal	c	0	C8H16O	C01545	CPD-371
CPD__45__567_c	N6-acetyl-L-lysine	c	0	C8H16N2O3	C02727	CPD-567
CPD__45__296_c	dihydrolipoate	c	-1	C8H15O2S2	C02147	CPD-296
CPD__45__195_c	octanoate	c	-1	C8H15O2	C06423	CPD-195
N__45__acetyl__45__D__45__mannosamine_c	N-acetyl-D-mannosamine	c	0	C8H15NO6		N-acetyl-D-mannosamine
N__45__acetyl__45__D__45__glucosamine_c	N-acetyl-D-glucosamine	c	0	C8H15NO6	C00140	N-acetyl-D-glucosamine
N__45__ACETYL__45__D__45__MANNOSAMINE_c	N-acetyl-beta-D-mannosamine	c	0	C8H15NO6	C00645	N-ACETYL-D-MANNOSAMINE
N__45__ACETYL__45__D__45__GLUCOSAMINE_c	N-acetyl-beta-D-glucosamine	c	0	C8H15NO6	C03878	N-ACETYL-D-GLUCOSAMINE
CPD__45__13462_c	N-acetyl-alpha-D-mannosamine	c	0	C8H15NO6		CPD-13462
CPD__45__12541_c	N-acetyl-alpha-D-glucosamine	c	0	C8H15NO6	C20328	CPD-12541
_5__45__PHOSPHORIBOSYL__45__N__45__FORMYLGLYCINEAMIDINE_c	2-(formamido)-N1-(5-phospho-beta-D-ribosyl)acetamidine	c	-1	C8H15N3O8P	C04640	5-PHOSPHORIBOSYL-N-FORMYLGLYCINEAMIDINE
N__45__ACETYL__45__D__45__MANNOSAMINE__45__6P_c	N-acetyl-D-mannosamine 6-phosphate	c	-2	C8H14NO9P	C04257	N-ACETYL-D-MANNOSAMINE-6P
N__45__ACETYL__45__D__45__GLUCOSAMINE__45__6__45__P_c	N-acetyl-D-glucosamine 6-phosphate	c	-2	C8H14NO9P	C00357	N-ACETYL-D-GLUCOSAMINE-6-P
CPD__45__16167_c	N-acetyl-beta-D-glucosamine 6-phosphate	c	-2	C8H14NO9P		CPD-16167
CPD__45__16168_c	N-acetyl-alpha-D-glucosamine 6-phosphate	c	-2	C8H14NO9P		CPD-16168
N__45__ACETYL__45__D__45__GLUCOSAMINE__45__1__45__P_c	N-acetyl-alpha-D-glucosamine 1-phosphate	c	-2	C8H14NO9P	C04256	N-ACETYL-D-GLUCOSAMINE-1-P
CPD__45__370_c	N-acetyl-D-glucosaminate	c	-1	C8H14NO7	C01133	CPD-370
CPD__45__10803_c	N-(butyryl)-L-homoserine	c	-1	C8H14NO4		CPD-10803
CPD__45__7224_c	N-acetyl-L-citrulline	c	-1	C8H14N3O4	C15532	CPD-7224
KDO_c	3-deoxy-alpha-D-manno-2-octulosonate	c	-1	C8H13O8	C01187	KDO
CPDQT__45__28_c	7-(methylthio)-2-oxoheptanoate	c	-1	C8H13O3S		CPDQT-28
LIPOIC__45__ACID_c	(R)-lipoate	c	-1	C8H13O2S2	C16241	LIPOIC-ACID
_5__45__PHOSPHORIBOSYL__45__5__45__AMINOIMIDAZOLE_c	5-amino-1-(5-phospho-beta-D-ribosyl)imidazole	c	-1	C8H13N3O7P	C03373	5-PHOSPHORIBOSYL-5-AMINOIMIDAZOLE
_5__45__P__45__RIBOSYL__45__N__45__FORMYLGLYCINEAMIDE_c	N2-formyl-N1-(5-phospho-beta-D-ribosyl)glycinamide	c	-2	C8H13N2O9P	C04376	5-P-RIBOSYL-N-FORMYLGLYCINEAMIDE
CPD__45__18914_c	ethylenediaminetriacetate	c	-1	C8H13N2O6		CPD-18914
L__45__GAMMA__45__GLUTAMYLCYSTEINE_c	gamma-L-glutamyl-L-cysteine	c	-1	C8H13N2O5S	C00669	L-GAMMA-GLUTAMYLCYSTEINE
PYRIDOXAMINE_c	pyridoxamine	c	1	C8H13N2O2	C00534	PYRIDOXAMINE
KDO__45__8P_c	3-deoxy-D-manno-octulosonate 8-phosphate	c	-3	C8H12O11P	C04478	KDO-8P
O__45__SUCCINYL__45__L__45__HOMOSERINE_c	O-succinyl-L-homoserine	c	-1	C8H12NO6	C01118	O-SUCCINYL-L-HOMOSERINE
_2__45__KETO__45__6__45__ACETAMIDOCAPROATE_c	2-keto-6-acetamidocaproate	c	-1	C8H12NO4	C05548	2-KETO-6-ACETAMIDOCAPROATE
CPD__45__58_c	octopamine	c	1	C8H12NO2	C04227	CPD-58
DOPAMINE_c	dopamine	c	1	C8H12NO2	C03758	DOPAMINE
TYRAMINE_c	tyramine	c	1	C8H12NO	C00483	TYRAMINE
PYRIDOXAMINE__45__5P_c	pyridoxamine 5'-phosphate	c	-1	C8H12N2O5P	C00647	PYRIDOXAMINE-5P
_6__45__AMINOPENICILLANATE_c	6-aminopenicillanate	c	0	C8H12N2O3S	C02954	6-AMINOPENICILLANATE
PHENYLETHYLAMINE_c	2-phenylethylamine	c	1	C8H12N	C05332	PHENYLETHYLAMINE
PYRIDOXINE_c	pyridoxine	c	0	C8H11NO3	C00314	PYRIDOXINE
CPD__45__337_c	2-oxosuberate	c	-2	C8H10O5	C16589	CPD-337
CPD__45__10597_c	S-1-(4-hydroxyphenyl)-ethanol	c	0	C8H10O2	C13638	CPD-10597
CPD__45__18289_c	4-hydroxy-3-methylbenzyl alcohol	c	0	C8H10O2		CPD-18289
CPD__45__7035_c	2-phenylethanol	c	0	C8H10O	C05853	CPD-7035
CPD__45__18280_c	2,4-xylenol	c	0	C8H10O	C14582	CPD-18280
CPD__45__10596_c	1-ethyl-4-hydroxybenzene	c	0	C8H10O	C13637	CPD-10596
PYRIDOXINE__45__5P_c	pyridoxine 5'-phosphate	c	-2	C8H10NO6P	C00627	PYRIDOXINE-5P
CPD__45__16179_c	4-(2-iminoethyl)phenol	c	1	C8H10NO		CPD-16179
_1__45__3__45__7__45__TRIMETHYLXANTHINE_c	caffeine	c	0	C8H10N4O2	C07481	1-3-7-TRIMETHYLXANTHINE
C5_c	undecaprenyldiphospho-N-acetylmuramoyl-L-alanyl-gamma-D-glutamyl-meso-2,6-diaminopimeloyl-D-alanyl-D-alanine	c	-4	C87H139N7O23P2	C05897	C5
CPD__45__166_c	a dolichyl beta-D-glucosyl phosphate	c	-1	C86H142O9P	C01246	CPD-166
C4_c	undecaprenyl-diphospho-N-acetylmuramoyl-L-alanyl-gamma-D-glutamyl-L-lysyl- D-alanyl-D-alanine	c	-3	C86H140N7O21P2	C05888	C4
CPD__45__17839_c	C85 dolichol	c	0	C85H140O		CPD-17839
CPD__45__17832_c	C85 dolichol phosphate	c	-2	C85H139O4P		CPD-17832
CPD__45__17840_c	C80 dolichol	c	0	C80H132O		CPD-17840
CPD__45__17833_c	C80 dolichol phosphate	c	-2	C80H131O4P		CPD-17833
DOLICHOLP_c	a dolichyl phosphate	c	-2	C80H131O4P	C00110	DOLICHOLP
DEHYDROQUINATE_c	3-dehydroquinate	c	-1	C7H9O6	C00944	DEHYDROQUINATE
SHIKIMATE_c	shikimate	c	-1	C7H9O5	C00493	SHIKIMATE
N__45__ACETYL__45__GLUTAMYL__45__P_c	N-acetylglutamyl-phosphate	c	-3	C7H9NO8P	C04133	N-ACETYL-GLUTAMYL-P
ACETYL__45__GLU_c	N-acetyl-L-glutamate	c	-2	C7H9NO5	C00624	ACETYL-GLU
CPD__45__9521_c	(1R,6S)-6-amino-5-oxocyclohex-2-ene-1-carboxylate	c	0	C7H9NO3		CPD-9521
CPD__45__9146_c	4-hydroxylaminotoluene	c	0	C7H9NO		CPD-9146
CPD__45__9147_c	2-amino-5-methylphenol	c	0	C7H9NO		CPD-9147
AMINO__45__OH__45__HYDROXYMETHYL__45__DIHYDROPTERIDINE_c	6-(hydroxymethyl)-7,8-dihydropterin	c	0	C7H9N5O2	C01300	AMINO-OH-HYDROXYMETHYL-DIHYDROPTERIDINE
SHIKIMATE__45__5P_c	shikimate 3-phosphate	c	-3	C7H8O8P	C03175	SHIKIMATE-5P
CPD__45__804_c	(4S)-4-hydroxy-2-oxoheptanedioate	c	-2	C7H8O6	C05601	CPD-804
CPD__45__10826_c	4-methyl-3-oxoadipate	c	-2	C7H8O5		CPD-10826
CPD__45__7100_c	(2S)-2-isopropyl-3-oxosuccinate	c	-2	C7H8O5	C04236	CPD-7100
CPD__45__9451_c	2-isopropylmaleate	c	-2	C7H8O4	C02631	CPD-9451
CPD__45__16721_c	gentisyl alcohol	c	0	C7H8O3	C10792	CPD-16721
_4__45__METHYLCATECHOL_c	4-methylcatechol	c	0	C7H8O2	C06730	4-METHYLCATECHOL
_4__45__HYDROXY__45__BENZYL__45__ALCOHOL_c	4-hydroxybenzyl alcohol	c	0	C7H8O2	C17467	4-HYDROXY-BENZYL-ALCOHOL
_3__45__OH__45__BENZYL__45__ALCOHOL_c	3-hydroxybenzyl alcohol	c	0	C7H8O2	C03351	3-OH-BENZYL-ALCOHOL
BENZYL__45__ALCOHOL_c	benzyl alcohol	c	0	C7H8O	C00556	BENZYL-ALCOHOL
CPD__45__108_c	4-methylphenol	c	0	C7H8O	C01468	CPD-108
CPD__45__112_c	3-methylphenol	c	0	C7H8O	C01467	CPD-112
CPD__45__9148_c	(2Z,4E)-2-amino-5-methyl-muconate semialdehyde	c	-1	C7H8NO3		CPD-9148
DIHYDROPTERIN__45__CH2OH__45__PP_c	(7,8-dihydropterin-6-yl)methyl diphosphate	c	-3	C7H8N5O8P2	C04807	DIHYDROPTERIN-CH2OH-PP
CPD__45__12479_c	theophylline	c	0	C7H8N4O2	C07130	CPD-12479
_3__45__7__45__DIMETHYLXANTHINE_c	theobromine	c	0	C7H8N4O2	C07480	3-7-DIMETHYLXANTHINE
_1__45__7__45__DIMETHYLXANTHINE_c	paraxanthine	c	0	C7H8N4O2	C13747	1-7-DIMETHYLXANTHINE
CPD__45__622_c	(2S,3S)-2-methylcitrate	c	-3	C7H7O7		CPD-622
CPD__45__150_c	(2S)-homocitrate	c	-3	C7H7O7		CPD-150
CPD__45__618_c	(2R,3S)-2-methylisocitrate	c	-3	C7H7O7	C04593	CPD-618
HOMO__45__CIT_c	(2R)-homocitrate	c	-3	C7H7O7	C01251	HOMO-CIT
HOMO__45__I__45__CIT_c	(1R,2S)-homoisocitrate	c	-3	C7H7O7	C05662	HOMO-I-CIT
_3__45__DEHYDRO__45__SHIKIMATE_c	3-dehydroshikimate	c	-1	C7H7O5	C02637	3-DEHYDRO-SHIKIMATE
_2H6OH2__45__4DIENOATE_c	cis,cis-2-hydroxy-6-oxohepta-2,4-dienoate	c	-1	C7H7O4	C06210	2H6OH2-4DIENOATE
CPD__45__10823_c	4-methylmuconolactone	c	-1	C7H7O4	C04559	CPD-10823
CPD__45__10825_c	4-methyl-3-oxoadipate-enol-lactone	c	-1	C7H7O4		CPD-10825
CPD__45__10824_c	3-methylmuconolactone	c	-1	C7H7O4	C04558	CPD-10824
CPD__45__290_c	3,5-cyclohexadiene-1,2-diol-1-carboxylate	c	-1	C7H7O4	C06321	CPD-290
DIHYDRO__45__DIOH__45__BENZOATE_c	(2S,3S)-2,3-dihydroxy-2,3-dihydrobenzoate	c	-1	C7H7O4	C04171	DIHYDRO-DIOH-BENZOATE
CPD__45__14443_c	(2S,4S)-4-hydroxy-2,3,4,5-tetrahydrodipicolinate	c	-2	C7H7NO5		CPD-14443
DELTA1__45__PIPERIDEINE__45__2__45__6__45__DICARBOXYLATE_c	(S)-2,3,4,5-tetrahydrodipicolinate	c	-2	C7H7NO4	C03972	DELTA1-PIPERIDEINE-2-6-DICARBOXYLATE
CPD__45__9150_c	(2Z,4E)-2-amino-5-methyl-muconate	c	-2	C7H7NO4		CPD-9150
CPD__45__702_c	4-nitrobenzyl alcohol	c	0	C7H7NO3		CPD-702
CPD__45__701_c	4-nitrotoluene	c	0	C7H7NO2	C14394	CPD-701
CPD__45__16172_c	O-aminobenzaldehyde	c	0	C7H7NO		CPD-16172
CPD__45__9164_c	(E)-5-methyl-2-oxo-3-hex-3-enedioate	c	-2	C7H6O5	C07479	CPD-9164
CPD__45__786_c	(4Z)-2-oxohept-4-enedioate	c	-2	C7H6O5	C03063	CPD-786
CPD__45__787_c	(2Z,4Z)-2-hydroxyhepta-2,4-dienedioate	c	-2	C7H6O5	C05600	CPD-787
CPD__45__10656_c	3-methyl-cis,cis-muconate	c	-2	C7H6O4	C04112	CPD-10656
CPD__45__16722_c	gentisaldehyde	c	0	C7H6O3	C05585	CPD-16722
CPD__45__7616_c	3,4-dihydroxybenzaldehyde	c	0	C7H6O3	C16700	CPD-7616
_4__45__HYDROXYBENZALDEHYDE_c	4-hydroxybenzaldehyde	c	0	C7H6O2	C00633	4-HYDROXYBENZALDEHYDE
_3__45__OH__45__BENZALDEHYDE_c	3-hydroxybenzaldehyde	c	0	C7H6O2	C03067	3-OH-BENZALDEHYDE
BENZALDEHYDE_c	benzaldehyde	c	0	C7H6O	C00261	BENZALDEHYDE
CPD__45__705_c	4-hydroxylaminobenzoate	c	-1	C7H6NO3		CPD-705
_3__45__HYDROXY__45__ANTHRANILATE_c	3-hydroxyanthranilate	c	-1	C7H6NO3	C00632	3-HYDROXY-ANTHRANILATE
ANTHRANILATE_c	anthranilate	c	-1	C7H6NO2	C00108	ANTHRANILATE
P__45__AMINO__45__BENZOATE_c	4-aminobenzoate	c	-1	C7H6NO2	C00568	P-AMINO-BENZOATE
_4__45__OH__45__4__45__ACETYL__45__2__45__OXOGLUTARATE_c	2-hydroxy-4-oxobutane-1,2,4-tricarboxylate	c	-3	C7H5O8	C04115	4-OH-4-ACETYL-2-OXOGLUTARATE
CPD__45__149_c	trans-homoaconitate	c	-3	C7H5O6	C16579	CPD-149
HOMO__45__CIS__45__ACONITATE_c	cis-homoaconitate	c	-3	C7H5O6	C04002	HOMO-CIS-ACONITATE
CPD__45__1136_c	cis-2-methylaconitate	c	-3	C7H5O6	C04225	CPD-1136
CPD__45__9421_c	2-methyl-trans-aconitate	c	-3	C7H5O6		CPD-9421
CPD__45__183_c	gallate	c	-1	C7H5O5	c01424	CPD-183
CPD__45__13085_c	3,5-didehydroshikimate	c	-1	C7H5O5		CPD-13085
_3__45__4__45__DIHYDROXYBENZOATE_c	protocatechuate	c	-1	C7H5O4	C00230	3-4-DIHYDROXYBENZOATE
CPD__45__633_c	gentisate	c	-1	C7H5O4	C00628	CPD-633
_2__45__3__45__DIHYDROXYBENZOATE_c	2,3-dihydroxybenzoate	c	-1	C7H5O4	C00196	2-3-DIHYDROXYBENZOATE
CPD__45__110_c	salicylate	c	-1	C7H5O3	C00805	CPD-110
_4__45__hydroxybenzoate_c	4-hydroxybenzoate	c	-1	C7H5O3	C00156	4-hydroxybenzoate
_3__45__HYDROXYBENZOATE_c	3-hydroxybenzoate	c	-1	C7H5O3	C00587	3-HYDROXYBENZOATE
BENZOATE_c	benzoate	c	-1	C7H5O2	C00180	BENZOATE
_2__45__AMINO__45__3__45__3__45__OXOPROP__45__2__45__ENYL__45__BUT__45__2__45__ENEDI_c	aminocarboxymuconate semialdehyde	c	-2	C7H5NO5	C04409	2-AMINO-3-3-OXOPROP-2-ENYL-BUT-2-ENEDI
CPD__45__703_c	4-nitrobenzaldehyde	c	0	C7H5NO3		CPD-703
CPD__45__87_c	4-carboxy-2-hydroxymuconate-6-semialdehyde	c	-2	C7H4O6	C04484	CPD-87
CPD__45__1070_c	3-maleylpyruvate	c	-2	C7H4O6	C02167	CPD-1070
CPD__45__277_c	3-fumarylpyruvate	c	-2	C7H4O6	C02514	CPD-277
CPD__45__247_c	3-carboxy-2-hydroxymuconate semialdehyde	c	-2	C7H4O6	C04480	CPD-247
CPD__45__2542_c	2-hydroxy-4-carboxymuconate semialdehyde hemiacetal	c	-2	C7H4O6	C05375	CPD-2542
CPD__45__14966_c	(2Z,4Z)-2-hydroxy-5-carboxymuconate-6-semialdehyde	c	-2	C7H4O6		CPD-14966
CPD__45__7737_c	(2-carboxy-2,5-dihydro-5-oxofuran-2-yl)-acetate	c	-2	C7H4O6	C01278	CPD-7737
CPD__45__615_c	4-chlorobenzoate	c	-1	C7H4O2Cl	C02370	CPD-615
CPD__45__704_c	4-nitrobenzoate	c	-1	C7H4NO4		CPD-704
CPD__45__12849_c	(1E,3E)-4-hydroxybuta-1,3-diene-1,2,4-tricarboxylate	c	-3	C7H3O7	C04324	CPD-12849
_4__45__OXALOMESACONATE_c	(1E)-4-oxobut-1-ene-1,2,4-tricarboxylate	c	-3	C7H3O7	C04434	4-OXALOMESACONATE
CPD__45__245_c	3-carboxy-cis,cis-muconate	c	-3	C7H3O6	C01163	CPD-245
QUINOLINATE_c	quinolinate	c	-2	C7H3NO4	C03722	QUINOLINATE
CPD__45__184_c	2-pyrone-4,6-dicarboxylate	c	-2	C7H2O6	C03671	CPD-184
SPERMIDINE_c	spermidine	c	3	C7H22N3	C00315	SPERMIDINE
SPERMIDINE_p	spermidine	p	3	C7H22N3	C00315	SPERMIDINE
CPD__45__14378_c	dehydrospermidine	c	3	C7H20N3		CPD-14378
CPD__45__9995_c	carboxynorspermidine	c	2	C7H19N3O2		CPD-9995
N__45__METHYLARGININE_c	L-N6-methyl-L-arginine	c	1	C7H17N4O2
CPD__45__9057_c	1-heptanol	c	0	C7H16O		CPD-9057
ACETYLCHOLINE_c	acetylcholine	c	1	C7H16NO2	C01996	ACETYLCHOLINE
CARNITINE_c	L-carnitine	c	0	C7H15NO3	C00318	CARNITINE
D__45__CARNITINE_c	D-carnitine	c	0	C7H15NO3	C15025	D-CARNITINE
CPDQT__45__340_c	L-dihomomethionine	c	0	C7H15NO2S	C17217	CPDQT-340
GAMMA__45__BUTYROBETAINE_c	gamma-butyrobetaine	c	0	C7H15NO2	C01181	GAMMA-BUTYROBETAINE
_5__45__O__45__METHYL__45__MYO__45__INOSITOL_c	sequoyitol	c	0	C7H14O6	C03365	5-O-METHYL-MYO-INOSITOL
CPD__45__8046_c	D-pinitol	c	0	C7H14O6	C03844	CPD-8046
_4__45__METHYL__45__MYO__45__INOSITOL_c	D-ononitol	c	0	C7H14O6	C06352	4-METHYL-MYO-INOSITOL
CPD__45__7620_c	1-heptanal	c	0	C7H14O	C14390	CPD-7620
_5__45__PHOSPHO__45__RIBOSYL__45__GLYCINEAMIDE_c	N1-(5-phospho-beta-D-ribosyl)glycinamide	c	-1	C7H14N2O8P	C03838	5-PHOSPHO-RIBOSYL-GLYCINEAMIDE
CPD__45__13717_c	L-selenocystathionine	c	0	C7H14N2O4Se	C05699	CPD-13717
L__45__CYSTATHIONINE_c	L-cystathionine	c	0	C7H14N2O4S	C02291	L-CYSTATHIONINE
MESO__45__DIAMINOPIMELATE_c	meso-diaminopimelate	c	0	C7H14N2O4	C00680	MESO-DIAMINOPIMELATE
LL__45__DIAMINOPIMELATE_c	L,L-diaminopimelate	c	0	C7H14N2O4	C00666	LL-DIAMINOPIMELATE
N__45__ALPHA__45__ACETYLORNITHINE_c	N-acetyl-L-ornithine	c	0	C7H14N2O3	C00437	N-ALPHA-ACETYLORNITHINE
CPD__45__9384_c	gamma-glutamyl-ethylamide	c	0	C7H14N2O3	C01047	CPD-9384
_1__45__DEOXY__45__D__45__ALTRO__45__HEPTULOSE__45__7__45__PHOSPHATE_c	1-deoxy-D-altro-heptulose 7-phosphate	c	-2	C7H13O9P	C04359	1-DEOXY-D-ALTRO-HEPTULOSE-7-PHOSPHATE
CPD__45__7619_c	heptanoate	c	-1	C7H13O2		CPD-7619
D__45__SEDOHEPTULOSE__45__7__45__P_c	D-sedoheptulose 7-phosphate	c	-2	C7H13O10P	C05382	D-SEDOHEPTULOSE-7-P
CPD__45__10792_c	2-amino-3,7-dideoxy-D-threo-hept-6-ulosonate	c	0	C7H13NO5	C16850	CPD-10792
_3__45__DE__45__H__45__CARNITINE_c	3-dehydrocarnitine	c	0	C7H13NO3	C02636	3-DE-H-CARNITINE
CROTONO__45__BETAINE_c	crotono-betaine	c	0	C7H13NO2	C04114	CROTONO-BETAINE
CPD__45__12430_c	5-guanidino-3-methyl-2-oxopentanoate	c	0	C7H13N3O3		CPD-12430
PENTAHYDROXYCYCLOHEXANONE_c	2D-5-O-methyl-2,3,5/4,6-pentahydroxycyclohexanone	c	0	C7H12O6	C01295	PENTAHYDROXYCYCLOHEXANONE
D__45__SEDOHEPTULOSE__45__1__45__7__45__P2_c	D-sedoheptulose-1,7-bisphosphate	c	-4	C7H12O13P2	C00447	D-SEDOHEPTULOSE-1-7-P2
CPD__45__9999_c	N-acetylphosphinothricin	c	-2	C7H12NO5P		CPD-9999
_5__45__ACETAMIDOVALERATE_c	5-acetamidovalerate	c	-1	C7H12NO3	C03087	5-ACETAMIDOVALERATE
QUINATE_c	L-quinate	c	-1	C7H11O6	C00296	QUINATE
CPDQT__45__27_c	6-(methylthio)-2-oxohexanoate	c	-1	C7H11O3S		CPDQT-27
CPD__45__575_c	cyclohexane-1-carboxylate	c	-1	C7H11O2	C09822	CPD-575
_3__45__CARBOXY__45__3__45__HYDROXY__45__ISOCAPROATE_c	(2S)-2-isopropylmalate	c	-2	C7H10O5	C02504	3-CARBOXY-3-HYDROXY-ISOCAPROATE
_2__45__D__45__THREO__45__HYDROXY__45__3__45__CARBOXY__45__ISOCAPROATE_c	(2R,3S)-3-isopropylmalate	c	-2	C7H10O5	C04411	2-D-THREO-HYDROXY-3-CARBOXY-ISOCAPROATE
_3__45__DEOXY__45__D__45__ARABINO__45__HEPTULOSONATE__45__7__45__P_c	3-deoxy-D-arabino-heptulosonate 7-phosphate	c	-3	C7H10O10P	C04691	3-DEOXY-D-ARABINO-HEPTULOSONATE-7-P
L__45__ALPHA__45__AMINO__45__EPSILON__45__KETO__45__PIMELATE_c	L-alpha-amino-epsilon-keto-pimelate	c	-1	C7H10NO5	C03871	L-ALPHA-AMINO-EPSILON-KETO-PIMELATE
CPD__45__469_c	N-acetyl-L-glutamate 5-semialdehyde	c	-1	C7H10NO4	C01250	CPD-469
CPD__45__12030_c	beta-D-galactofuranosyl-(1-&gt;5)-beta-D-galactofuranosyl-(1-&gt;4)-alpha-L-rhamnopyranosyl-(1-&gt;3)-N-acetyl-alpha-D-glucosaminyl-diphospho-trans,octacis-decaprenol	c	-2	C76H125NO26P2		CPD-12030
CPD__45__12130_c	menaquinol-13	c	0	C76H114O2		CPD-12130
CPD__45__9721_c	menaquinone-13	c	0	C76H112O2		CPD-9721
CPD__45__17841_c	C75 dolichol	c	0	C75H124O		CPD-17841
CPD__45__17834_c	C75 dolichol phosphate	c	-2	C75H123O4P		CPD-17834
CPD__45__12122_c	demethylmenaquinol-13	c	0	C75H112O2		CPD-12122
CPD__45__9971_c	demethylmenaquinone-13	c	0	C75H110O2		CPD-9971
ADENOSYLCOBALAMIN__45__5__45__P_c	adenosylcobalamin 5'-phosphate	c	-2	C72H99N18O20P2Co		ADENOSYLCOBALAMIN-5-P
ADENOSYLCOBALAMIN_c	adenosylcobalamin	c	0	C72H100N18O17PCo	C00194	ADENOSYLCOBALAMIN
CPD__45__12129_c	menaquinol-12	c	0	C71H106O2		CPD-12129
CPD__45__9722_c	menaquinone-12	c	0	C71H104O2		CPD-9722
CPD__45__17842_c	C70 dolichol	c	0	C70H116O		CPD-17842
CPD__45__13565_c	C70 dolichol phosphate	c	-2	C70H115O4P		CPD-13565
CPD__45__12029_c	beta-D-galactofuranosyl-(1-&gt;4)-alpha-L-rhamnopyranosyl-(1-&gt;3)-N-acetyl-alpha-D-glucosaminyl-diphospho-trans,octacis-decaprenol	c	-2	C70H115NO21P2		CPD-12029
CPD__45__12121_c	demethylmenaquinol-12	c	0	C70H104O2		CPD-12121
CPD__45__9970_c	demethylmenaquinone-12	c	0	C70H102O2		CPD-9970
D__45__6__45__P__45__GLUCONO__45__DELTA__45__LACTONE_c	6-phospho D-glucono-1,5-lactone	c	-2	C6H9O9P	C01236	D-6-P-GLUCONO-DELTA-LACTONE
CPD__45__10791_c	6-deoxy-5-ketofructose 1-phosphate	c	-2	C6H9O8P	C16848	CPD-10791
D__45__TAGATURONATE_c	D-tagaturonate	c	-1	C6H9O7	C00558	D-TAGATURONATE
D__45__Glucopyranuronate_c	D-glucopyranuronate	c	-1	C6H9O7		D-Glucopyranuronate
D__45__Galactopyranuronate_c	D-galactopyranuronate	c	-1	C6H9O7		D-Galactopyranuronate
FRUCTURONATE_c	D-fructuronate	c	-1	C6H9O7	C00905	FRUCTURONATE
CPD__45__12521_c	beta-D-glucuronate	c	-1	C6H9O7		CPD-12521
CPD__45__15530_c	aldehydo-D-glucuronate	c	-1	C6H9O7		CPD-15530
CPD__45__15633_c	aldehydo-D-galacturonate	c	-1	C6H9O7		CPD-15633
CPD__45__14806_c	5-dehydro-L-gluconate	c	-1	C6H9O7		CPD-14806
_5__45__DEHYDROGLUCONATE_c	5-dehydro-D-gluconate	c	-1	C6H9O7	C01062	5-DEHYDROGLUCONATE
_3__45__KETO__45__L__45__GULONATE_c	3-keto-L-gulonate	c	-1	C6H9O7	C00618	3-KETO-L-GULONATE
CPD__45__13059_c	2-keto-L-gulonate	c	-1	C6H9O7	C15673	CPD-13059
CPD__45__377_c	2-keto-D-gluconate	c	-1	C6H9O7	C06473	CPD-377
CPD__45__15127_c	5-deoxy-D-glucuronate	c	-1	C6H9O6		CPD-15127
CPD__45__827_c	5-dehydro-2-deoxy-D-gluconate	c	-1	C6H9O6	C03932	CPD-827
CPD__45__12349_c	2-dehydro-3-deoxy-L-galactonate	c	-1	C6H9O6		CPD-12349
_2__45__DEHYDRO__45__3__45__DEOXY__45__D__45__GLUCONATE_c	2-dehydro-3-deoxy-D-gluconate	c	-1	C6H9O6	C00204	2-DEHYDRO-3-DEOXY-D-GLUCONATE
_2__45__DEHYDRO__45__3__45__DEOXY__45__D__45__GALACTONATE_c	2-dehydro-3-deoxy-D-galactonate	c	-1	C6H9O6	C01216	2-DEHYDRO-3-DEOXY-D-GALACTONATE
DEHYDRO__45__3__45__DEOXY__45__L__45__RHAMNONATE_c	2-dehydro-3-deoxy-L-rhamnonate	c	-1	C6H9O5	C03979	DEHYDRO-3-DEOXY-L-RHAMNONATE
MEVALDATE_c	mevaldate	c	-1	C6H9O4	C00772	MEVALDATE
CPD__45__19_c	3-hydroxy-5-oxohexanoate	c	-1	C6H9O4	C16272	CPD-19
_2__45__DEHYDROPANTOATE_c	2-dehydropantoate	c	-1	C6H9O4	C00966	2-DEHYDROPANTOATE
CPD__45__13722_c	(S)-4-hydroxy-2-oxohexanoate	c	-1	C6H9O4		CPD-13722
_2__45__ACETO__45__2__45__HYDROXY__45__BUTYRATE_c	(S)-2-aceto-2-hydroxybutanoate	c	-1	C6H9O4	C06006	2-ACETO-2-HYDROXY-BUTYRATE
CPD__45__376_c	(R)-4-dehydropantoate	c	-1	C6H9O4	C01053	CPD-376
_2__45__OXO__45__5__45__METHYLTHIOPENTANOIC__45__ACID_c	5-(methylthio)-2-oxopentanoate	c	-1	C6H9O3S	C17211	2-OXO-5-METHYLTHIOPENTANOIC-ACID
_2K__45__4CH3__45__PENTANOATE_c	4-methyl-2-oxopentanoate	c	-1	C6H9O3	C00233	2K-4CH3-PENTANOATE
_2__45__KETO__45__3__45__METHYL__45__VALERATE_c	(S)-3-methyl-2-oxopentanoate	c	-1	C6H9O3	C00671	2-KETO-3-METHYL-VALERATE
CPD__45__6681_c	D-myo-inositol (3,4,6)-trisphosphate	c	-6	C6H9O15P3		CPD-6681
CPD__45__6782_c	D-myo-inositol (2,3,4) trisphosphate	c	-6	C6H9O15P3		CPD-6782
INOSITOL__45__1__45__4__45__5__45__TRISPHOSPHATE_c	D-myo-inositol (1,4,5)-trisphosphate	c	-6	C6H9O15P3	C01245	INOSITOL-1-4-5-TRISPHOSPHATE
INOSITOL__45__1__45__3__45__4__45__TRIPHOSPHATE_c	D-myo-inositol (1,3,4)-trisphosphate	c	-6	C6H9O15P3	C01243	INOSITOL-1-3-4-TRIPHOSPHATE
CPD__45__6744_c	D-myo-inositol (1,2,6) trisphosphate	c	-6	C6H9O15P3		CPD-6744
CPD__45__6745_c	D-myo-inositol (1,2,3) trisphosphate	c	-6	C6H9O15P3		CPD-6745
MEVALONATE__45__DP_c	(R)-mevalonate-3,5-bisphosphate	c	-5	C6H9O10P2		MEVALONATE-DP
THZ_c	5-(2-hydroxyethyl)-4-methylthiazole	c	0	C6H9NOS	C04294	THZ
HIS_c	L-histidine	c	0	C6H9N3O2	C00135	HIS
HIS_p	L-histidine	p	0	C6H9N3O2	C00135	HIS
CPD__45__670_c	3-(pyrazol-1-yl)-L-alanine	c	0	C6H9N3O2	C01162	CPD-670
HMP_c	4-amino-2-methyl-5-pyrimidinemethanol	c	0	C6H9N3O	C01279	HMP
D__45__ERYTHRO__45__IMIDAZOLE__45__GLYCEROL__45__P_c	D-erythro-imidazole-glycerol-phosphate	c	-2	C6H9N2O6P	C04666	D-ERYTHRO-IMIDAZOLE-GLYCEROL-P
N__45__FORMIMINO__45__L__45__GLUTAMATE_c	N-formimino-L-glutamate	c	-1	C6H9N2O4	C00439	N-FORMIMINO-L-GLUTAMATE
CPD__45__645_c	5-dehydro-2-deoxy-D-gluconate 6-phosphate	c	-3	C6H8O9P	C04456	CPD-645
_2__45__KETO__45__3__45__DEOXY__45__6__45__P__45__GLUCONATE_c	2-dehydro-3-deoxy-D-gluconate 6-phosphate	c	-3	C6H8O9P	C04442	2-KETO-3-DEOXY-6-P-GLUCONATE
DEHYDRO__45__DEOXY__45__GALACTONATE__45__PHOSPHATE_c	2-dehydro-3-deoxy-D-galactonate 6-phosphate	c	-3	C6H8O9P	C01286	DEHYDRO-DEOXY-GALACTONATE-PHOSPHATE
D__45__GLUCARATE_c	D-glucarate	c	-2	C6H8O8	C00818	D-GLUCARATE
CPD__45__13907_c	dehydroascorbate (bicyclic form)	c	0	C6H8O7		CPD-13907
CPD__45__329_c	L-xylo-hex-3-ulono-1,4-lactone	c	0	C6H8O6	C03289	CPD-329
D__45__GLUCURONOLACTONE_c	D-glucurono-6,3-lactone	c	0	C6H8O6	C06430	D-GLUCURONOLACTONE
CPD__45__15236_c	3-dehydro scyllo-inosose	c	0	C6H8O6		CPD-15236
CPD__45__547_c	3-hydroxy-3-methylglutarate	c	-2	C6H8O5	C03761	CPD-547
CPD__45__1130_c	3-ethylmalate	c	-2	C6H8O5	C01989	CPD-1130
CPD__45__1133_c	3D-(3,5/4)-trihydroxycyclohexane-1,2-dione	c	0	C6H8O5	C04287	CPD-1133
CPD__45__9438_c	(S)-2-hydroxymethylglutarate	c	-2	C6H8O5	C16390	CPD-9438
CPD__45__1088_c	(R)-3,3-dimethylmalate	c	-2	C6H8O5	C01088	CPD-1088
CPD__45__61_c	(2R,3S)-2,3-dimethylmalate	c	-2	C6H8O5	C03652	CPD-61
CPD__45__9435_c	microthecin	c	0	C6H8O4	C19821	CPD-9435
CPD__45__9432_c	ascopyrone M	c	0	C6H8O4	C19822	CPD-9432
CPD__45__17_c	dihydrophloroglucinol	c	0	C6H8O3	c06719	CPD-17
_2__45__DEHYDROPANTOYL__45__LACTONE_c	2-dehydropantolactone	c	0	C6H8O3	C01125	2-DEHYDROPANTOYL-LACTONE
CPD__45__11573_c	2,5-bis-hydroxymethylfuran	c	0	C6H8O3	C20443	CPD-11573
CPD__45__178_c	D-myo-inositol (3,4,5,6)-tetrakisphosphate	c	-8	C6H8O18P4	C04520	CPD-178
INOSITOL__45__1456__45__TETRAKISPHOSPHATE_c	D-myo-inositol (1,4,5,6)-tetrakisphosphate	c	-8	C6H8O18P4	C11555	INOSITOL-1456-TETRAKISPHOSPHATE
CPD__45__505_c	D-myo-inositol (1,3,4,6)-tetrakisphosphate	c	-8	C6H8O18P4	C04477	CPD-505
CPD__45__506_c	D-myo-inositol (1,3,4,5)-tetrakisphosphate	c	-8	C6H8O18P4	C01272	CPD-506
CPD__45__6742_c	D-myo-inositol (1,2,5,6) tetrakisphosphate	c	-8	C6H8O18P4		CPD-6742
CPD__45__6743_c	D-myo-inositol (1,2,3,6) tetrakisphosphate	c	-8	C6H8O18P4		CPD-6743
CPD__45__6781_c	D-myo-inositol (1,2,3,4) tetrakisphosphate	c	-8	C6H8O18P4		CPD-6781
CPD__45__510_c	alpha-D-glucuronate 1-phosphate	c	-3	C6H8O10P	C05385	CPD-510
CPD__45__501_c	alpha-D-galacturonate 1-phosphate	c	-3	C6H8O10P	C04037	CPD-501
CPD__45__2343_c	3-keto-L-gulonate 6-phosphate	c	-3	C6H8O10P	C14899	CPD-2343
CPD__45__339_c	2-dehydro-6-phospho-D-gluconate	c	-3	C6H8O10P	C01218	CPD-339
THZ__45__P_c	4-methyl-5-(2-phosphooxyethyl)thiazole	c	-2	C6H8NO4PS	C04327	THZ-P
CPD__45__579_c	N-methyl-2-oxoglutaramate	c	-1	C6H8NO4	C03623	CPD-579
CPD__45__1774_c	4-methylene-L-glutamate	c	-1	C6H8NO4	C00651	CPD-1774
DELTA1__45__PIPERIDEINE__45__2__45__CARBOXYLATE_c	1-piperideine-2-carboxylate	c	-1	C6H8NO2	C04092	DELTA1-PIPERIDEINE-2-CARBOXYLATE
CPD__45__7682_c	1-piperideine 6-carboxylate	c	-1	C6H8NO2	C00450	CPD-7682
AMINO__45__HYDROXYMETHYL__45__METHYLPYRIMIDINE__45__PP_c	4-amino-2-methyl-5-(diphosphomethyl)pyrimidine	c	-3	C6H8N3O7P2	C04752	AMINO-HYDROXYMETHYL-METHYLPYRIMIDINE-PP
AMINO__45__HYDROXYMETHYL__45__METHYL__45__PYR__45__P_c	4-amino-2-methyl-5-(phosphooxymethyl)pyrimidine	c	-2	C6H8N3O4P	C04556	AMINO-HYDROXYMETHYL-METHYL-PYR-P
CPD__45__12595_c	D-glucaro-1,5-lactone	c	-1	C6H7O7		CPD-12595
CPD__45__17141_c	D-glucaro-1,4-lactone	c	-1	C6H7O7		CPD-17141
_25__45__DIDEHYDRO__45__D__45__GLUCONATE_c	2,5-didehydro-D-gluconate	c	-1	C6H7O7	C02780	25-DIDEHYDRO-D-GLUCONATE
CPD__45__334_c	2,3-dioxo-L-gulonate	c	-1	C6H7O7		CPD-334
CPD__45__318_c	monodehydroascorbate radical	c	0	C6H7O6	C01041	CPD-318
ASCORBATE_c	L-ascorbate	c	-1	C6H7O6	C00072	ASCORBATE
CPD__45__343_c	3-deoxy-D-glycero-2,5-hexodiulosonate	c	-1	C6H7O6	C04349	CPD-343
CPD__45__13044_c	2,4-didehydro-3-deoxy-L-rhamnonate	c	-1	C6H7O5		CPD-13044
CPD__45__9166_c	(3Z)-4-hydroxy-2-oxohexenoate	c	-1	C6H7O4		CPD-9166
CPD__45__9165_c	(4E)-2-oxo-hex-4-enoate	c	-1	C6H7O3		CPD-9165
CPD__45__11937_c	1D-myo-inositol 3-diphosphate 1,2,4,5,6-pentakisphosphate	c	-12	C6H7O27P7		CPD-11937
DIPHOSPHO__45__1D__45__MYO__45__INOSITOL__45__TETRAKISPHOSPH_c	a diphospho-1D-myo-inositol tetrakisphosphate	c	-11	C6H7O24P6		DIPHOSPHO-1D-MYO-INOSITOL-TETRAKISPHOSPH
CPD__45__1107_c	D-myo-inositol 1,3,4,5,6-pentakisphosphate	c	-10	C6H7O21P5	C01284	CPD-1107
CPD__45__534_c	D-myo-inositol (1,2,4,5,6)-pentakisphosphate	c	-10	C6H7O21P5	C04563	CPD-534
CPD__45__6741_c	D-myo-inositol (1,2,3,5,6) pentakisphosphate	c	-10	C6H7O21P5		CPD-6741
MI__45__PENTAKISPHOSPHATE_c	D-myo-inositol (1,2,3,4,5)-pentakisphosphate	c	-10	C6H7O21P5	C04579	MI-PENTAKISPHOSPHATE
CPD__45__6661_c	1D-myo-inositol (1,2,3,4,6)-pentakisphosphate	c	-10	C6H7O21P5		CPD-6661
CPD__45__600_c	N-formyl-L-glutamate	c	-2	C6H7NO5	C01045	CPD-600
CPD__45__420_c	N-acetyl-L-aspartate	c	-2	C6H7NO5	C01042	CPD-420
CPD__45__259_c	4-aminophenol	c	0	C6H7NO	C02372	CPD-259
IMIDAZOLE__45__ACETOL__45__P_c	imidazole acetol-phosphate	c	-2	C6H7N2O5P	C01267	IMIDAZOLE-ACETOL-P
IMIDAZOLE__45__LACTATE_c	imidazole-lactate	c	-1	C6H7N2O3	C05568	IMIDAZOLE-LACTATE
_4__45__IMIDAZOLONE__45__5__45__PROPIONATE_c	4-imidazolone-5-propanoate	c	-1	C6H7N2O3	C03680	4-IMIDAZOLONE-5-PROPIONATE
ANILINE_c	aniline	c	0	C6H7N	C00292	ANILINE
L__45__ASCORBATE__45__6__45__PHOSPHATE_c	L-ascorbate 6-phosphate	c	-3	C6H6O9P	C16186	L-ASCORBATE-6-PHOSPHATE
_2__45__PHOSPHOASCORBATE_c	2-phospho-L-ascorbate	c	-3	C6H6O9P		2-PHOSPHOASCORBATE
_5__45__KETO__45__4__45__DEOXY__45__D__45__GLUCARATE_c	5-dehydro-4-deoxy-D-glucarate	c	-2	C6H6O7	C00679	5-KETO-4-DEOXY-D-GLUCARATE
L__45__DEHYDRO__45__ASCORBATE_c	L-dehydro-ascorbate	c	0	C6H6O6	C05422	L-DEHYDRO-ASCORBATE
_3__45__KETO__45__ADIPATE_c	3-oxoadipate	c	-2	C6H6O5	C00846	3-KETO-ADIPATE
_2K__45__ADIPATE_c	2-oxoadipate	c	-2	C6H6O5	C00322	2K-ADIPATE
CPD__45__9437_c	(S)-2-formylglutarate	c	-2	C6H6O5	C16159	CPD-9437
DIMETHYLMAL__45__CPD_c	dimethylmaleate	c	-2	C6H6O4	C00922	DIMETHYLMAL-CPD
_2__45__CH2__45__GLUTARATE_c	2-methyleneglutarate	c	-2	C6H6O4	C02930	2-CH2-GLUTARATE
_2CH2__45__3CH3__45__SUCC_c	(R)-3-methylitaconate	c	-2	C6H6O4	C02295	2CH2-3CH3-SUCC
CPD__45__11939_c	3,5-bisdiphosphoinositol-1D-myo-inositol 2,3,4,6-tetrakisphosphate	c	-14	C6H6O30P8		CPD-11939
CPD__45__11938_c	1D-myo-inositol 1,5-bis(diphosphate) 2,3,4,6-tetrakisphosphate	c	-14	C6H6O30P8		CPD-11938
PYROGALLOL_c	pyrogallol	c	0	C6H6O3	C01108	PYROGALLOL
CPD__45__16_c	phloroglucinol	c	0	C6H6O3	c02183	CPD-16
CPD__45__8130_c	hydroxyquinol	c	0	C6H6O3	C02814	CPD-8130
CPD__45__11572_c	5-hydroxymethylfurfural	c	0	C6H6O3	C11101	CPD-11572
_5__45__DIPHOSPHO__45__1D__45__MYO__45__INOSITOL__45__12346P_c	1D-myoinositol 5-diphosphate 1,2,3,4,6-pentakisphosphate	c	-13	C6H6O27P7	C11526	5-DIPHOSPHO-1D-MYO-INOSITOL-12346P
CPD__45__11700_c	1D-myo-inositol 1-diphosphate 2,3,4,5,6-pentakisphosphate	c	-13	C6H6O27P7	C11174	CPD-11700
MI__45__HEXAKISPHOSPHATE_c	phytate	c	-12	C6H6O24P6	C01204	MI-HEXAKISPHOSPHATE
HYDROQUINONE_c	hydroquinone	c	0	C6H6O2	C00530	HYDROQUINONE
CATECHOL_c	catechol	c	0	C6H6O2	C00090	CATECHOL
PHENOL_c	phenol	c	0	C6H6O	C00146	PHENOL
_2__45__AMINO__45__MUCONATE_c	(2Z,4E)-2-aminomuconate	c	-1	C6H6NO4	C02220	2-AMINO-MUCONATE
CPD__45__283_c	6-oxo-1,4,5,6-tetrahydronicotinate	c	-1	C6H6NO3	C04226	CPD-283
_2__45__AMINOMUCONATE_SEMIALDEHYDE_c	(2Z,4E)-2-amino-6-oxohexa-2,4-dienoate	c	-1	C6H6NO3	C03824	2-AMINOMUCONATE_SEMIALDEHYDE
CPD__45__14074_c	3,6-dihydronicotinate	c	-1	C6H6NO2		CPD-14074
_7__45__METHYLXANTHINE_c	7-methylxanthine	c	0	C6H6N4O2	C16353	7-METHYLXANTHINE
_3__45__METHYLXANTHINE_c	3-methylxanthine	c	0	C6H6N4O2	C16357	3-METHYLXANTHINE
CPD__45__9025_c	1-methylxanthine	c	0	C6H6N4O2	C16358	CPD-9025
CPD__45__17939_c	pyrrothine	c	0	C6H6N2OS2		CPD-17939
NIACINAMIDE_c	nicotinamide	c	0	C6H6N2O	C00153	NIACINAMIDE
CPD__45__10866_c	2-chlorophenol	c	0	C6H5OCl	C14219	CPD-10866
THREO__45__DS__45__ISO__45__CITRATE_c	D-threo-isocitrate	c	-3	C6H5O7	C00451	THREO-DS-ISO-CITRATE
CIT_c	citrate	c	-3	C6H5O7	C00158	CIT
CPD__45__18974_c	2,4,6-trioxohexanoate	c	-1	C6H5O5		CPD-18974
PHENOL__45__PHOSPHATE_c	phenyl phosphate	c	-2	C6H5O4P	C02734	PHENOL-PHOSPHATE
CPD__45__741_c	muconolactone	c	-1	C6H5O4
_3__45__OXOADIPATE__45__ENOL__45__LACTONE_c	(4,5-dihydro-5-oxofuran-2-yl)-acetate	c	-1	C6H5O4	C03586	3-OXOADIPATE-ENOL-LACTONE
CPD__45__18635_c	(2Z,4E)-4-hydroxy-6-oxohexa-2,4-dienoate	c	-1	C6H5O4		CPD-18635
HYDROXYMUCONATE__45__SALD_c	(2Z,4E)-2-hydroxy-6-oxohexa-2,4-dienoate	c	-1	C6H5O4	C00682	HYDROXYMUCONATE-SALD
_6__45__CHQ_c	6-chlorohydroxyquinol	c	0	C6H5O3Cl	C06328	6-CHQ
CPD__45__10898_c	5-chlorohydroxyquinol	c	0	C6H5O3Cl	C07102	CPD-10898
CHLOROHYDROQUINONE_c	chlorohydroquinone	c	0	C6H5O2Cl	C06601	CHLOROHYDROQUINONE
CPD__45__9152_c	4-chlorocatechol	c	0	C6H5O2Cl	C02375	CPD-9152
CPD__45__9151_c	3-chlorocatechol	c	0	C6H5O2Cl	C05618	CPD-9151
IMIDAZOLE__45__PYRUVATE_c	imidazole-pyruvate	c	-1	C6H5N2O3	C03277	IMIDAZOLE-PYRUVATE
UROCANATE_c	urocanate	c	-1	C6H5N2O2	C00785	UROCANATE
_3__45__HYDROXY__45__CISCIS__45__MUCONATE_c	3-hydroxy-cis,cis-muconate	c	-2	C6H4O5	C03676	3-HYDROXY-CISCIS-MUCONATE
CPD__45__294_c	2-maleylacetate	c	-2	C6H4O5	C02222	CPD-294
CPD__45__8742_c	(3E)-2-oxohex-3-enedioate	c	-2	C6H4O5		CPD-8742
CPD__45__13339_c	(2Z,4E)-2-hydroxyhexa-2,4-dienedioate	c	-2	C6H4O5	C02501	CPD-13339
CPD__45__11210_c	5-chlorocarbonyl-2-hydroxy-penta-2,4-dienate	c	-1	C6H4O4Cl		CPD-11210
_2__45__CL__45__5__45__OXO__45__2__45__5__45__DIH__45__FURAN__45__2__45__ACETATE_c	(2R)-2-chloro-2,5-dihydro-5-oxofuran-2-acetate	c	-1	C6H4O4Cl	C04522	2-CL-5-OXO-2-5-DIH-FURAN-2-ACETATE
CPD__45__10638_c	(+)-5-chloromuconolactone	c	-1	C6H4O4Cl		CPD-10638
CIS__45__CIS__45__MUCONATE_c	cis,cis-muconate	c	-2	C6H4O4	C02480	CIS-CIS-MUCONATE
_25__45__DICHLOROHYDROQUINONE_c	2,5-dichloro-p-quinol	c	0	C6H4O2Cl2	C06600	25-DICHLOROHYDROQUINONE
CPD__45__6962_c	2,6-dihydroxynicotinate	c	-1	C6H4NO4	C15523	CPD-6962
_6__45__HYDROXY__45__NICOTINATE_c	6-hydroxynicotinate	c	-1	C6H4NO3	C01020	6-HYDROXY-NICOTINATE
P__45__NITROPHENOL_c	4-nitrophenol	c	-1	C6H4NO3	C00870	P-NITROPHENOL
CPD__45__18107_c	1-chloro-3-nitrobenzene	c	0	C6H4NO2Cl	C19364	CPD-18107
NIACINE_c	nicotinate	c	-1	C6H4NO2	C00253	NIACINE
OXALO__45__SUCCINATE_c	oxalosuccinate	c	-3	C6H3O7	C05379	OXALO-SUCCINATE
CIS__45__ACONITATE_c	cis-aconitate	c	-3	C6H3O6	C00417	CIS-ACONITATE
_2__45__CHLOROMALEYLACETATE_c	2-chloromaleylacetate	c	-2	C6H3O5Cl	C06329	2-CHLOROMALEYLACETATE
CPD__45__10821_c	5-chlorocarbonyl-4-hydroxy-penta-2,4-dienate	c	-2	C6H3O4Cl		CPD-10821
CPD__45__279_c	3-chloro-cis,cis-muconate	c	-2	C6H3O4Cl	C03585	CPD-279
_2__45__CL__45__MUCONATE_c	2-chloro-cis,cis-muconate	c	-2	C6H3O4Cl	C03572	2-CL-MUCONATE
CPD__45__10608_c	trans-dienelactone	c	-1	C6H3O4	C12838	CPD-10608
_4__45__CARBOXYMETHYLENEBUT__45__2__45__EN__45__4__45__OLIDE_c	cis-dienelactone	c	-1	C6H3O4	C04431	4-CARBOXYMETHYLENEBUT-2-EN-4-OLIDE
HYDROXYBENZOQUINONE_c	2-hydroxy-1,4-benzoquinone	c	-1	C6H3O3	C07103	HYDROXYBENZOQUINONE
_26__45__DICHLORO__45__P__45__HYDROQUINONE_c	2,6-dichlorohydroquinone	c	-1	C6H3O2Cl2	C07097	26-DICHLORO-P-HYDROQUINONE
_25__45__DICHLORO__45__CISCIS__45__MUCONATE_c	2,5-dichloro-cis,cis-muconate	c	-2	C6H2O4Cl2	C07095	25-DICHLORO-CISCIS-MUCONATE
TRANS__45__2__45__CHLORO__45__4__45__CARBOXYMETHYLENEBUT__45__2__45__E_c	2-chloro-trans-dienelactone	c	-1	C6H2O4Cl	C04729	TRANS-2-CHLORO-4-CARBOXYMETHYLENEBUT-2-E
CIS__45__2__45__CHLORO__45__4__45__CARBOXYMETHYLENEBUT__45__2__45__EN__45___c	2-chloro-cis-dienelactone	c	-1	C6H2O4Cl	C04706	CIS-2-CHLORO-4-CARBOXYMETHYLENEBUT-2-EN-
CPD__45__13247_c	5-chlorohydroxyquinone	c	-1	C6H2O3Cl		CPD-13247
CPD__45__13246_c	2,5-dichloro-p-quinone	c	0	C6H2O2Cl2	C21104	CPD-13246
NORSPERMIDINE_c	norspermidine	c	3	C6H20N3	C03375	NORSPERMIDINE
CPD__45__13518_c	Nomega-hydroxy-L-arginine	c	1	C6H15N4O3		CPD-13518
ARG_c	L-arginine	c	1	C6H15N4O2	C00062	ARG
ARG_p	L-arginine	p	1	C6H15N4O2	C00062	ARG
CPD__45__220_c	D-arginine	c	1	C6H15N4O2	C00792	CPD-220
LYS_c	L-lysine	c	1	C6H15N2O2	C00047	LYS
LYS_p	L-lysine	p	1	C6H15N2O2	C00047	LYS
CPD__45__233_c	L-beta-lysine	c	1	C6H15N2O2	C01142	CPD-233
CPD__45__219_c	D-lysine	c	1	C6H15N2O2	C00739	CPD-219
CPD__45__1067_c	(3S,5S)-3,5-diaminohexanoate	c	1	C6H15N2O2	C01186	CPD-1067
CPD__45__569_c	N-acetylputrescine	c	1	C6H15N2O	C02714	CPD-569
SORBITOL_c	D-sorbitol	c	0	C6H14O6	C00794	SORBITOL
MANNITOL_c	D-mannitol	c	0	C6H14O6	C00392	MANNITOL
GALACTITOL_c	D-galactitol	c	0	C6H14O6	C01697	GALACTITOL
CPD__45__18993_c	hexan-2-ol	c	0	C6H14O		CPD-18993
HEXANOL__45__CMPD_c	1-hexanol	c	0	C6H14O		HEXANOL-CMPD
CPD__45__10224_c	kanosamine	c	1	C6H14NO5	C12212	CPD-10224
GLUCOSAMINE_c	D-glucosamine	c	1	C6H14NO5	C00329	GLUCOSAMINE
CPD__45__12539_c	beta-D-glucosamine	c	1	C6H14NO5	C08349	CPD-12539
CPD__45__12538_c	alpha-D-glucosamine	c	1	C6H14NO5		CPD-12538
CPD__45__397_c	S-methyl-L-methionine	c	1	C6H14NO2S	C03172	CPD-397
GALACTITOL__45__1__45__PHOSPHATE_c	galactitol 1-phosphate	c	-2	C6H13O9P	C06311	GALACTITOL-1-PHOSPHATE
D__45__SORBITOL__45__6__45__P_c	D-sorbitol 6-phosphate	c	-2	C6H13O9P	C01096	D-SORBITOL-6-P
MANNITOL__45__1P_c	D-mannitol 1-phosphate	c	-2	C6H13O9P	C00644	MANNITOL-1P
CPD__45__10225_c	D-kanosamine 6-phosphate	c	-1	C6H13NO8P	C12213	CPD-10225
D__45__GLUCOSAMINE__45__6__45__P_c	D-glucosamine 6-phosphate	c	-1	C6H13NO8P	C00352	D-GLUCOSAMINE-6-P
GLUCOSAMINE__45__1P_c	D-glucosamine 1-phosphate	c	-1	C6H13NO8P	C06156	GLUCOSAMINE-1P
CPD__45__13469_c	alpha-D-glucosamine 6-phosphate	c	-1	C6H13NO8P		CPD-13469
GLUCOSAMINATE_c	2-amino-2-deoxy-D-gluconate	c	0	C6H13NO6	C03752	GLUCOSAMINATE
HOMOMETHIONINE_c	L-homomethionine	c	0	C6H13NO2S	C17213	HOMOMETHIONINE
ETHIONINE_c	L-ethionine	c	0	C6H13NO2S
LEU_c	L-leucine	c	0	C6H13NO2	C00123	LEU
LEU_p	L-leucine	p	0	C6H13NO2	C00123	LEU
LEU_CCO__45__OUT	L-leucine	CCO__45__OUT	0	C6H13NO2	C00123	LEU
LEU_CCO__45__IN	L-leucine	CCO__45__IN	0	C6H13NO2	C00123	LEU
ILE_c	L-isoleucine	c	0	C6H13NO2	C00407	ILE
ILE_p	L-isoleucine	p	0	C6H13NO2	C00407	ILE
CPD__45__17095_c	iminoarginine	c	1	C6H13N4O2		CPD-17095
L__45__CITRULLINE_c	L-citrulline	c	0	C6H13N3O3	C00327	L-CITRULLINE
CPD__45__8050_c	scyllo-inositol	c	0	C6H12O6	C06153	CPD-8050
MYO__45__INOSITOL_c	myo-inositol	c	0	C6H12O6	C00137	MYO-INOSITOL
CPD__45__13036_c	L-xylo-3-hexulose	c	0	C6H12O6		CPD-13036
L__45__gulopyranose_c	L-gulopyranose	c	0	C6H12O6	C15923	L-gulopyranose
CPD__45__3607_c	L-glucose	c	0	C6H12O6	D09924	CPD-3607
L__45__Galactopyranose_c	L-galactopyranose	c	0	C6H12O6		L-Galactopyranose
CPD__45__15616_c	keto-L-sorbose	c	0	C6H12O6		CPD-15616
TAGATOSE_c	keto-D-tagatose	c	0	C6H12O6	D09007	TAGATOSE
CPD__45__9570_c	keto-D-sorbose	c	0	C6H12O6	C01452	CPD-9570
PSICOSE_c	keto-D-psicose	c	0	C6H12O6	C06468	PSICOSE
CPD__45__15382_c	keto-D-fructose	c	0	C6H12O6		CPD-15382
D__45__tagatofuranose_c	D-tagatofuranose	c	0	C6H12O6		D-tagatofuranose
D__45__mannopyranose_c	D-mannopyranose	c	0	C6H12O6		D-mannopyranose
Glucopyranose_c	D-glucopyranose	c	0	C6H12O6		Glucopyranose
D__45__galactopyranose_c	D-galactopyranose	c	0	C6H12O6		D-galactopyranose
Fructofuranose_c	D-fructofuranose	c	0	C6H12O6		Fructofuranose
D__45__altropyranoses_c	D-altropyranose	c	0	C6H12O6		D-altropyranoses
D__45__Allopyranose_c	D-allopyranose	c	0	C6H12O6		D-Allopyranose
CPD__45__15987_c	beta-L-sorbopyranose	c	0	C6H12O6		CPD-15987
CPD__45__12601_c	beta-D-mannopyranose	c	0	C6H12O6	C02209	CPD-12601
GLC_c	beta-D-glucopyranose	c	0	C6H12O6	C00221	GLC
GALACTOSE_c	beta-D-galactose	c	0	C6H12O6	C00962	GALACTOSE
CPD0__45__2485_c	beta-D-galactofuranose	c	0	C6H12O6		CPD0-2485
BETA__45__D__45__FRUCTOSE_c	beta-D-fructofuranose	c	0	C6H12O6	C02336	BETA-D-FRUCTOSE
CPD__45__15761_c	beta-D-altrose	c	0	C6H12O6		CPD-15761
CPD__45__15628_c	beta-D-allopyranose	c	0	C6H12O6		CPD-15628
CPD__45__16934_c	beta-D-allofuranose	c	0	C6H12O6		CPD-16934
CPD__45__15986_c	alpha-L-sorbopyranose	c	0	C6H12O6	C08356	CPD-15986
CPD__45__13559_c	alpha-D-mannopyranose	c	0	C6H12O6	C00936	CPD-13559
ALPHA__45__GLUCOSE_c	alpha-D-glucopyranose	c	0	C6H12O6	C00267	ALPHA-GLUCOSE
ALPHA__45__D__45__GALACTOSE_c	alpha-D-galactose	c	0	C6H12O6	C00984	ALPHA-D-GALACTOSE
CPD__45__10723_c	alpha-D-fructofuranose	c	0	C6H12O6		CPD-10723
CPD__45__15762_c	alpha-D-altrose	c	0	C6H12O6		CPD-15762
CPD__45__15627_c	alpha-D-allopyranose	c	0	C6H12O6		CPD-15627
CPD__45__15373_c	aldehydo-D-mannose	c	0	C6H12O6		CPD-15373
CPD__45__15374_c	aldehydo-D-glucose	c	0	C6H12O6		CPD-15374
CPD__45__15590_c	aldehydo-D-galactose	c	0	C6H12O6	C01582	CPD-15590
ALTROSE_c	aldehydo-D-altrose	c	0	C6H12O6	C06464	ALTROSE
CPD__45__15629_c	aldehydo-D-allose	c	0	C6H12O6		CPD-15629
CPD__45__16567_c	L-rhamnulofuranose	c	0	C6H12O5		CPD-16567
L__45__rhamnopyranose_c	L-rhamnopyranose	c	0	C6H12O5		L-rhamnopyranose
L__45__RHAMNOFURANOSE_c	L-rhamnofuranose	c	0	C6H12O5	C02431	L-RHAMNOFURANOSE
CPD__45__16566_c	keto-L-rhamnulose	c	0	C6H12O5		CPD-16566
CPD0__45__1112_c	beta-L-rhamnopyranose	c	0	C6H12O5	C02338	CPD0-1112
CPD0__45__1107_c	beta-L-fucopyranose	c	0	C6H12O5	C20836	CPD0-1107
CPD__45__10329_c	alpha-L-fucopyranose	c	0	C6H12O5	C20835	CPD-10329
CPD__45__15619_c	aldehydo-L-fucose	c	0	C6H12O5		CPD-15619
_15__45__ANHYDRO__45__D__45__GLUCITOL_c	1,5-anhydro-D-glucitol	c	0	C6H12O5	C07326	15-ANHYDRO-D-GLUCITOL
CPD__45__560_c	S-methyl-5-thio-D-ribose	c	0	C6H12O4S	C03089	CPD-560
CPD__45__10470_c	dimethylsulfonio-2-hydroxybutanoate	c	0	C6H12O3S		CPD-10470
CPD__45__13223_c	hexan-3-one	c	0	C6H12O		CPD-13223
HEXANAL_c	1-hexanal	c	0	C6H12O		HEXANAL
TRANS__45__2__45__HEXENOL_c	(E)-2-hexenol	c	0	C6H12O		TRANS-2-HEXENOL
CPD__45__10272_c	N,N-dihydroxy-L-isoleucine	c	-1	C6H12NO4		CPD-10272
CPD__45__10271_c	N-hydroxy-L-isoleucine	c	-1	C6H12NO3		CPD-10271
HISTIDINOL_c	histidinol	c	1	C6H12N3O	C00860	HISTIDINOL
CYSTINE_p	L-cystine	p	0	C6H12N2O4S2	C01420	CYSTINE
CYSTINE_c	L-cystine	c	0	C6H12N2O4S2	C01420	CYSTINE
CPD0__45__1564_c	D-cystine	c	0	C6H12N2O4S2		CPD0-1564
CPD0__45__1564_p	D-cystine	p	0	C6H12N2O4S2		CPD0-1564
CPD__45__18915_c	ethylenediamine-N,N'-diacetate	c	0	C6H12N2O4		CPD-18915
N5__45__METHYLGLUTAMINE_c	N5-methyl-L-glutamine	c	0	C6H12N2O3	C03153	N5-METHYLGLUTAMINE
D__45__ALA__45__D__45__ALA_c	D-alanyl-D-alanine	c	0	C6H12N2O3	C00993	D-ALA-D-ALA
CPD__45__15828_c	keto-L-tagatose 6-phosphate	c	-2	C6H11O9P
CPD__45__531_c	keto-L-sorbose 1-phosphate	c	-2	C6H11O9P	C02888	CPD-531
CPD__45__15709_c	keto-D-fructose 6-phosphate	c	-2	C6H11O9P		CPD-15709
CPD__45__26_c	hexulose 6-phosphate	c	-2	C6H11O9P	C06019	CPD-26
TAGATOSE__45__6__45__PHOSPHATE_c	D-tagatofuranose 6-phosphate	c	-2	C6H11O9P	C01097	TAGATOSE-6-PHOSPHATE
CPD__45__15979_c	D-mannopyranose 6-phosphate	c	-2	C6H11O9P		CPD-15979
D__45__glucopyranose__45__6__45__phosphate_c	D-glucopyranose 6-phosphate	c	-2	C6H11O9P	C00092	D-glucopyranose-6-phosphate
D__45__galactopyranose__45__6__45__phosphate_c	D-galactopyranose 6-phosphate	c	-2	C6H11O9P		D-galactopyranose-6-phosphate
D__45__ALLULOSE__45__6__45__PHOSPHATE_c	D-allulose 6-phosphate	c	-2	C6H11O9P		D-ALLULOSE-6-PHOSPHATE
CPD4FS__45__5_c	beta-L-gulose 1-phosphate	c	-2	C6H11O9P		CPD4FS-5
CPDQT__45__4_c	beta-L-galactose 1-phosphate	c	-2	C6H11O9P	C15926	CPDQT-4
CPD__45__15711_c	beta-D-mannopyranose 6-phosphate	c	-2	C6H11O9P		CPD-15711
GLC__45__6__45__P_c	beta-D-glucose 6-phosphate	c	-2	C6H11O9P	C01172	GLC-6-P
CPD__45__448_c	beta-D-glucopyranose 1-phosphate	c	-2	C6H11O9P	C00663	CPD-448
CPD__45__15712_c	beta-D-galactose 6-phosphate	c	-2	C6H11O9P		CPD-15712
FRUCTOSE__45__6P_c	beta-D-fructofuranose 6-phosphate	c	-2	C6H11O9P		FRUCTOSE-6P
FRU1P_c	beta-D-fructofuranose 1-phosphate	c	-2	C6H11O9P		FRU1P
MANNOSE__45__1P_c	alpha-D-mannose 1-phosphate	c	-2	C6H11O9P	C00636	MANNOSE-1P
MANNOSE__45__6P_c	alpha-D-mannopyranose 6-phosphate	c	-2	C6H11O9P	C00275	MANNOSE-6P
ALPHA__45__GLC__45__6__45__P_c	alpha-D-glucose 6-phosphate	c	-2	C6H11O9P	C00668	ALPHA-GLC-6-P
GLC__45__1__45__P_c	alpha-D-glucopyranose 1-phosphate	c	-2	C6H11O9P	C00103	GLC-1-P
CPD__45__1241_c	alpha-D-galactose 6-phosphate	c	-2	C6H11O9P	C01113	CPD-1241
GALACTOSE__45__1P_c	alpha-D-galactose 1-phosphate	c	-2	C6H11O9P	C00446	GALACTOSE-1P
CPD__45__18720_c	alpha-D-fructofuranose 6-phosphate	c	-2	C6H11O9P		CPD-18720
D__45__ALLOSE__45__6__45__PHOSPHATE_c	aldehydo-D-allose 6-phosphate	c	-2	C6H11O9P	C02962	D-ALLOSE-6-PHOSPHATE
D__45__MYO__45__INOSITOL__45__4__45__PHOSPHATE_c	1D-myo-inositol 4-monophosphate	c	-2	C6H11O9P	C03546	D-MYO-INOSITOL-4-PHOSPHATE
_1__45__L__45__MYO__45__INOSITOL__45__1__45__P_c	1D-myo-inositol 3-monophosphate	c	-2	C6H11O9P	C04006	1-L-MYO-INOSITOL-1-P
CPD__45__6746_c	1D-myo-inositol 2-monophosphate	c	-2	C6H11O9P		CPD-6746
D__45__MYO__45__INOSITOL__45__1__45__MONOPHOSPHATE_c	1D-myo-inositol 1-monophosphate	c	-2	C6H11O9P	C01177	D-MYO-INOSITOL-1-MONOPHOSPHATE
RHAMNULOSE__45__1P_c	L-rhamnulose 1-phosphate	c	-2	C6H11O8P	C01131	RHAMNULOSE-1P
CPD__45__444_c	S-methyl-5-thio-alpha-D-ribose 1-phosphate	c	-2	C6H11O7PS	C04188	CPD-444
CPD__45__1063_c	5-methylthioribulose 1-phosphate	c	-2	C6H11O7PS	C04582	CPD-1063
CPD__45__15020_c	1-methylthio-xylulose 5-phosphate	c	-2	C6H11O7PS		CPD-15020
L__45__IDONATE_c	L-idonate	c	-1	C6H11O7	C00770	L-IDONATE
L__45__GULONATE_c	L-gulonate	c	-1	C6H11O7	C00800	L-GULONATE
CPD__45__14805_c	L-gluconate	c	-1	C6H11O7		CPD-14805
D__45__MANNONATE_c	D-mannonate	c	-1	C6H11O7	C00514	D-MANNONATE
CPD__45__14807_c	D-idonate	c	-1	C6H11O7		CPD-14807
GLUCONATE_c	D-gluconate	c	-1	C6H11O7	C00257	GLUCONATE
D__45__GALACTONATE_c	D-galactonate	c	-1	C6H11O7	C00880	D-GALACTONATE
D__45__ALTRONATE_c	D-altronate	c	-1	C6H11O7	C00817	D-ALTRONATE
CPD0__45__1083_c	aldehydo-L-galactonate	c	-1	C6H11O7	c15930	CPD0-1083
L__45__PANTOATE_c	(R)-pantoate	c	-1	C6H11O4	C00522	L-PANTOATE
MEVALONATE_c	(R)-mevalonate	c	-1	C6H11O4	C00418	MEVALONATE
_1__45__KETO__45__2__45__METHYLVALERATE_c	(R)-2,3-dihydroxy-3-methylpentanoate	c	-1	C6H11O4	C06007	1-KETO-2-METHYLVALERATE
HEXANOATE_c	hexanoate	c	-1	C6H11O2	C01585	HEXANOATE
CPD0__45__2479_c	alpha-D-ribose-1-methylphosphonate-5-triphosphate	c	-5	C6H11O16P4		CPD0-2479
CPD0__45__2480_c	alpha-D-ribose-1-methylphosphonate 5-phosphate	c	-3	C6H11O10P2		CPD0-2480
CPD__45__667_c	O-acetyl-L-homoserine	c	0	C6H11NO4	C01077	CPD-667
_2__45__KETO__45__6__45__AMINO__45__CAPROATE_c	6-amino-2-oxohexanoate	c	0	C6H11NO3	C03239	2-KETO-6-AMINO-CAPROATE
CPD__45__159_c	(S)-5-amino-3-oxohexanoate	c	0	C6H11NO3	C03656	CPD-159
ALLYSINE_c	(S)-2-amino-6-oxohexanoate	c	0	C6H11NO3	C04076	ALLYSINE
L__45__PIPECOLATE_c	L-pipecolate	c	0	C6H11NO2	C00408	L-PIPECOLATE
CPD__45__30_c	4-acetamidobutanal	c	0	C6H11NO2	C05936	CPD-30
CPD__45__17526_c	(1S,2S)-coronamate	c	0	C6H11NO2
L__45__HISTIDINOL__45__P_c	L-histidinol-phosphate	c	-1	C6H11N3O4P	C01100	L-HISTIDINOL-P
CPD__45__824_c	5-guanidino-2-oxopentanoate	c	0	C6H11N3O3	C03771	CPD-824
CPD__45__1121_c	D-myo-inositol 1,2-cyclic phosphate	c	-1	C6H10O8P	C04299	CPD-1121
CPD__45__499_c	(R)-mevalonate 5-phosphate	c	-3	C6H10O7P	C01107	CPD-499
CPD__45__16873_c	(R)-mevalonate 3-phosphate	c	-3	C6H10O7P		CPD-16873
CPD__45__12760_c	(R)-4-phosphopantoate	c	-3	C6H10O7P		CPD-12760
CPD__45__14808_c	scyllo-inosose	c	0	C6H10O6		CPD-14808
CPD__45__9056_c	L-sorbosone 2,6-lactone	c	0	C6H10O6		CPD-9056
CPD__45__9055_c	L-sorbosone 1,4-lactone	c	0	C6H10O6		CPD-9055
L__45__SORBOSONE_c	L-sorbosone	c	0	C6H10O6	C19679	L-SORBOSONE
L__45__GULONO__45__1__45__4__45__LACTONE_c	L-gulono-1,4-lactone	c	0	C6H10O6	C01040	L-GULONO-1-4-LACTONE
CPD__45__14804_c	L-glucono-1,5-lactone	c	0	C6H10O6		CPD-14804
CPD__45__17157_c	L-galactono-1,5-lactone	c	0	C6H10O6		CPD-17157
CPD__45__330_c	L-galactono-1,4-lactone	c	0	C6H10O6	C01115	CPD-330
GLC__45__D__45__LACTONE_c	D-glucono-1,5-lactone	c	0	C6H10O6	C00198	GLC-D-LACTONE
CPD__45__14779_c	D-galactono-1,5-lactone	c	0	C6H10O6	C02669	CPD-14779
D__45__GALACTONO__45__1__45__4__45__LACTONE_c	D-galactono-1,4-lactone	c	0	C6H10O6	C03383	D-GALACTONO-1-4-LACTONE
CPD__45__382_c	5-dehydro-D-fructose	c	0	C6H10O6	C00273	CPD-382
CPD__45__1242_c	3-keto-beta-D-galactose	c	0	C6H10O6	C05394	CPD-1242
_3__45__DEHYDRO__45__ALPHA__45__GLUCOSE_c	3-dehydro-D-glucopyranose	c	0	C6H10O6		3-DEHYDRO-ALPHA-GLUCOSE
L__45__RHAMNONO__45__14__45__LACTONE_c	L-rhamnono-1,4-lactone	c	0	C6H10O5	C02991	L-RHAMNONO-14-LACTONE
_15__45__ANHYDRO__45__D__45__FRUCTOSE_c	1,5-anhydro-D-fructose	c	0	C6H10O5	C06485	15-ANHYDRO-D-FRUCTOSE
PANTOYL__45__LACTONE_c	(R)-pantolactone	c	0	C6H10O3	C01012	PANTOYL-LACTONE
FRUCTOSE__45__16__45__DIPHOSPHATE_c	fructose 1,6-bisphosphate	c	-4	C6H10O12P2	C00354	FRUCTOSE-16-DIPHOSPHATE
TAGATOSE__45__1__45__6__45__DIPHOSPHATE_c	D-tagatofuranose 1,6-bisphosphate	c	-4	C6H10O12P2	C03785	TAGATOSE-1-6-DIPHOSPHATE
CPD__45__11930_c	D-myo-inositol (3,6)-bisphosphate	c	-4	C6H10O12P2		CPD-11930
D__45__MYO__45__INOSITOL__45__34__45__BISPHOSPHATE_c	D-myo-inositol (3,4)-bisphosphate	c	-4	C6H10O12P2	C04063	D-MYO-INOSITOL-34-BISPHOSPHATE
CPD__45__6783_c	D-myo-inositol (2,4) bisphosphate	c	-4	C6H10O12P2		CPD-6783
INOSITOL__45__1__45__4__45__BISPHOSPHATE_c	D-myo-inositol (1,4)-bisphosphate	c	-4	C6H10O12P2	C01220	INOSITOL-1-4-BISPHOSPHATE
CPD__45__6747_c	D-myo-inositol (1,2) bisphosphate	c	-4	C6H10O12P2		CPD-6747
CPD__45__535_c	beta-D-fructose 2,6-bisphosphate	c	-4	C6H10O12P2	C00665	CPD-535
ALPHA__45__GLUCOSE__45__16__45__BISPHOSPHATE_c	alpha-glucose 1,6-bisphosphate	c	-4	C6H10O12P2	C01231	ALPHA-GLUCOSE-16-BISPHOSPHATE
CPD__45__641_c	(R)-mevalonate diphosphate	c	-4	C6H10O10P2	C01143	CPD-641
CPD__45__2961_c	D-gluconate 6-phosphate	c	-3	C6H10O10P	C00345	CPD-2961
TRANS__45__2__45__HEXENAL_c	(E)-2-hexenal	c	0	C6H10O	C08497	TRANS-2-HEXENAL
CPD__45__11746_c	N-acetyldemethyl-L-phosphinothricin	c	-2	C6H10NO5P		CPD-11746
CPD__45__16810_c	(4S,5R)-4,5,6-trihydroxy-2-iminohexanoate	c	-1	C6H10NO5		CPD-16810
CPD__45__16808_c	(2Z,4S,5R)-2-amino-4,5,6-trihydroxyhex-2-enoate	c	-1	C6H10NO5		CPD-16808
CPD__45__404_c	N-methyl-L-glutamate	c	-1	C6H10NO4	C01046	CPD-404
CPD__45__468_c	L-2-aminoadipate	c	-1	C6H10NO4	C00956	CPD-468
CPD__45__9400_c	D-aminoadipate	c	-1	C6H10NO4		CPD-9400
CPD__45__35_c	4-acetamidobutanoate	c	-1	C6H10NO3	C02946	CPD-35
CPD__45__12469_c	1-aminocyclohexa-3,5-diene-1,2-diol	c	1	C6H10NO2		CPD-12469
HISTIDINAL_c	histidinal	c	1	C6H10N3O	C01929	HISTIDINAL
CPD__45__74_c	4-methylene-L-glutamine	c	0	C6H10N2O3	C01109	CPD-74
ADENOSYLCOBINAMIDE__45__GDP_c	adenosylcobinamide-GDP	c	-1	C68H95N21O21P2Co	C06510	ADENOSYLCOBINAMIDE-GDP
CPD__45__12128_c	menaquinol-11	c	0	C66H98O2		CPD-12128
CPD__45__9723_c	menaquinone-11	c	0	C66H96O2		CPD-9723
CPD__45__12120_c	demethylmenaquinol-11	c	0	C65H96O2		CPD-12120
CPD__45__9969_c	demethylmenaquinone-11	c	0	C65H94O2		CPD-9969
CPD__45__17843_c	C65 dolichol	c	0	C65H108O		CPD-17843
CPD__45__17825_c	C65 dolichol phosphate	c	-2	C65H107O4P		CPD-17825
CPD__45__12028_c	alpha-L-rhamnopyranosyl-(1-&gt;3)-N-acetyl-alpha-D-glucosaminyl-diphospho-trans,octacis-decaprenol	c	-2	C64H105NO16P2		CPD-12028
ACETYL__45__D__45__GLUCOSAMINYLDIPHOSPHO__45__UNDECAPRE_c	N-acetyl-alpha-D-glucosaminyldiphospho-ditrans,octacis-undecaprenol	c	-2	C63H103NO12P2	C01289	ACETYL-D-GLUCOSAMINYLDIPHOSPHO-UNDECAPRE
CPD__45__15430_c	N-acetyl-alpha-D-galactosaminyldiphospho-ditrans,octacis-undecaprenol	c	-2	C63H103NO12P2	C05845	CPD-15430
AQUACOBIIIALAMIN_c	aquacobalamin	c	1	C62H90N13O15PCo	C00992	AQUACOBIIIALAMIN
CPD__45__1829_c	cob(II)alamin	c	0	C62H88N13O14PCo	C00541	CPD-1829
CPD__45__12127_c	menaquinol-10	c	0	C61H90O2		CPD-12127
CPD__45__9719_c	menaquinone-10	c	0	C61H88O2		CPD-9719
CPDQT__45__373_c	cyanidin 3-O-[6-O-(4-O-beta-D-glucosyl-p-coumaroyl)-2-O-(2-O-sinapoyl-beta-D-xylosyl)-beta-D-glucosyl]-5-O-(6-O-malonyl-beta-D-glucoside)	c	-1	C61H65O34		CPDQT-373
CPD__45__17894_c	beta-D-mannosyl-(C55 omega-saturated dolichyl phosphate)	c	-1	C61H104O9P		CPD-17894
CPD__45__17826_c	C60 dolichol phosphate	c	-2	C60H99O4P		CPD-17826
CPD__45__12119_c	demethylmenaquinol-10	c	0	C60H88O2		CPD-12119
CPD__45__9968_c	demethylmenaquinone-10	c	0	C60H86O2		CPD-9968
CPD__45__17844_c	C60 dolichol	c	0	C60H100O		CPD-17844
HYDROXY__45__METHYL__45__BUTENYL__45__DIP_c	(E)-4-hydroxy-3-methylbut-2-en-1-yl diphosphate	c	-3	C5H9O8P2	C11811	HYDROXY-METHYL-BUTENYL-DIP
L__45__XYLULOSE__45__5__45__P_c	L-xylulose 5-phosphate	c	-2	C5H9O8P	C03291	L-XYLULOSE-5-P
L__45__RIBULOSE__45__5__45__P_c	L-ribulose 5-phosphate	c	-2	C5H9O8P	C01101	L-RIBULOSE-5-P
XYLULOSE__45__5__45__PHOSPHATE_c	D-xylulose 5-phosphate	c	-2	C5H9O8P	C00231	XYLULOSE-5-PHOSPHATE
RIBULOSE__45__5P_c	D-ribulose 5-phosphate	c	-2	C5H9O8P	C00199	RIBULOSE-5P
D__45__RIBULOSE__45__1__45__P_c	D-ribulose 1-phosphate	c	-2	C5H9O8P		D-RIBULOSE-1-P
RIBOSE__45__5P_c	D-ribose 5-phosphate	c	-2	C5H9O8P	C00117	RIBOSE-5P
CPD__45__15317_c	D-ribofuranose 5-phosphate	c	-2	C5H9O8P		CPD-15317
CPD__45__18118_c	D-arabinofuranose 5-phosphate	c	-2	C5H9O8P		CPD-18118
CPD__45__1825_c	beta-L-arabinose 1-phosphate	c	-2	C5H9O8P	C03906	CPD-1825
CPD__45__16551_c	beta-D-ribose 5-phosphate	c	-2	C5H9O8P		CPD-16551
RIBOSE__45__1P_c	alpha-D-ribose-1-phosphate	c	-2	C5H9O8P	C00620	RIBOSE-1P
CPD__45__15318_c	alpha-D-ribose 5-phosphate	c	-2	C5H9O8P		CPD-15318
CPD__45__15895_c	aldehydo-D-ribose 5-phosphate	c	-2	C5H9O8P		CPD-15895
ARABINOSE__45__5P_c	aldehydo-D-arabinose 5-phosphate	c	-2	C5H9O8P	C01112	ARABINOSE-5P
RIBOSE__45__1__45__ARSENATE_c	ribose-1-arsenate	c	-2	C5H9O8As		RIBOSE-1-ARSENATE
DELTA3__45__ISOPENTENYL__45__PP_c	isopentenyl diphosphate	c	-3	C5H9O7P2	C00129	DELTA3-ISOPENTENYL-PP
CPD__45__4211_c	dimethylallyl diphosphate	c	-3	C5H9O7P2	C00235	CPD-4211
CPD__45__12166_c	2-deoxy-alpha-D-ribose 5-phosphate	c	-2	C5H9O7P		CPD-12166
DEOXY__45__D__45__RIBOSE__45__1__45__PHOSPHATE_c	2-deoxy-alpha-D-ribose 1-phosphate	c	-2	C5H9O7P		DEOXY-D-RIBOSE-1-PHOSPHATE
DEOXYXYLULOSE__45__5P_c	1-deoxy-D-xylulose 5-phosphate	c	-2	C5H9O7P	C11437	DEOXYXYLULOSE-5P
CPD__45__1117_c	L-arabinonate	c	-1	C5H9O6	C00545	CPD-1117
D__45__XYLONATE_c	D-xylonate	c	-1	C5H9O6	C00878	D-XYLONATE
CPD__45__1114_c	D-arabinonate	c	-1	C5H9O6		CPD-1114
CPD__45__10818_c	isopentenyl phosphate	c	-2	C5H9O4P		CPD-10818
CPD__45__13357_c	(2R)-2,3-dihydroxy-3-methylbutanoate	c	-1	C5H9O4	C04272	CPD-13357
CPD__45__10468_c	2-hydroxy-4-methylthiobutanoate	c	-1	C5H9O3S		CPD-10468
CPD__45__14642_c	3-hydroxy-3-methylbutanoate	c	-1	C5H9O3		CPD-14642
VALERATE_c	pentanoate	c	-1	C5H9O2	C00803	VALERATE
ACETYLSERINE_c	O-acetyl-L-serine	c	0	C5H9NO4	C00979	ACETYLSERINE
L__45__4__45__HYDROXYGLUTAMATE_SEMIALDEHYDE_c	L-4-hydroxyglutamate semialdehyde	c	0	C5H9NO4	C05938	L-4-HYDROXYGLUTAMATE_SEMIALDEHYDE
_4__45__HYDROXY__45__L__45__PROLINE_c	trans-4-hydroxy-L-proline	c	0	C5H9NO3		4-HYDROXY-L-PROLINE
L__45__GLUTAMATE_GAMMA__45__SEMIALDEHYDE_c	L-glutamate-5-semialdehyde	c	0	C5H9NO3	C01165	L-GLUTAMATE_GAMMA-SEMIALDEHYDE
CIS__45__4__45__HYDROXY__45__D__45__PROLINE_c	cis-4-hydroxy-D-proline	c	0	C5H9NO3	C03440	CIS-4-HYDROXY-D-PROLINE
_5__45__AMINO__45__2__45__OXOPENTANOATE_c	5-amino-2-oxopentanoate	c	0	C5H9NO3	C01110	5-AMINO-2-OXOPENTANOATE
CPD__45__299_c	(2R)-2-amino-4-oxopentanoate	c	0	C5H9NO3	C03341	CPD-299
THIOMORPHOLINE__45__3__45__CARBOXYLATE_c	thiomorpholine-3-carboxylate	c	0	C5H9NO2S	C03901	THIOMORPHOLINE-3-CARBOXYLATE
PRO_c	L-proline	c	0	C5H9NO2	C00148	PRO
D__45__PROLINE_c	D-proline	c	0	C5H9NO2	C00763	D-PROLINE
_2__45__Hydroxy__45__2__45__methylbutyronitriles_c	2-hydroxy-2-methylbutanenitrile	c	0	C5H9NO		2-Hydroxy-2-methylbutyronitriles
CPD__45__12699_c	(2R)-2-hydroxy-2-methylbutanenitrile	c	0	C5H9NO		CPD-12699
_3__45__UREIDO__45__ISOBUTYRATE_c	(R)-3-ureido-isobutanoate	c	-1	C5H9N2O3	C05100	3-UREIDO-ISOBUTYRATE
CPD__45__11764_c	1-piperideine	c	0	C5H9N	C06181	CPD-11764
CPD__45__10275_c	(2S)-methylbutanenitrile	c	0	C5H9N		CPD-10275
CPD__45__12707_c	5-fluoro-5-deoxy-D-ribulose 1-phosphate	c	-2	C5H8O7FP		CPD-12707
CPD__45__12706_c	5-fluoro-5-deoxy-D-ribose 1-phosphate	c	-2	C5H8O7FP		CPD-12706
CPD__45__368_c	L-arabinono-1,4-lactone	c	0	C5H8O5	C01114	CPD-368
CPD__45__360_c	D-xylonolactone	c	0	C5H8O5	C02266	CPD-360
CPD__45__356_c	D-arabinono-1,4-lactone	c	0	C5H8O5	C00652	CPD-356
[truncated: 2,024 more rows]

## Sheet: Table C
Table C. Pathways calculated by comb-FBA and corresponding reaction combinations in set45.
[truncated: 103 more rows]
